# Supplementary material for: Antimicrobial resistance, pathogenic potential, and genomic features of carbapenem-resistant Klebsiella pneumoniae isolated in Chile: high-risk ST25 clones and novel mobile elements
Source: Microbiol Spectr. 2023 Sep 14;11(5):e00399-23. doi: 10.1128/spectrum.00399-23 (PMC10581085; doi:10.1128/spectrum.00399-23)
Supplement: Table S3 — Supplementary Table 3. Accessions and cgLIN codes of the 10,810 K. pneumoniae genomes included in the global dataset used in this work. [file spectrum.00399-23-s0002.xlsx]

## Sheet: sheet1
Supplementary Table 3. Accessions and cgLIN codes of the 10,810 K. pneumoniae genomes included in the global dataset used in this work.
Accession	LINcode	Species	Subspecies	SubLineage	Clonal Group	10 MM	7 MM	4 MM	2 MM	1 MM	0 MM
GCF_000009885.1_ASM988v1_genomic.fna	0_0_429_0_24_0_0_0_0_0	0	0	429	0	24	0	0	0	0	0
GCF_000016305.1_ASM1630v1_genomic.fna	0_0_184_0_2_0_0_0_0_0	0	0	184	0	2	0	0	0	0	0
GCF_000263095.1_Klebphe1.0_genomic.fna	0_0_164_0_0_0_0_0_0_0	0	0	164	0	0	0	0	0	0	0
GCF_000281315.1_KPNIH9_1_genomic.fna	0_0_105_6_0_0_75_1_1_0	0	0	105	6	0	0	75	1	1	0
GCF_000281375.1_KPNIH20_1_genomic.fna	0_0_105_6_0_0_75_1_1_0	0	0	105	6	0	0	75	1	1	0
GCF_000281435.2_ASM28143v2_genomic.fna	0_0_105_6_0_0_75_0_0_0	0	0	105	6	0	0	75	0	0	0
GCF_000281475.1_KPNIH18_1_genomic.fna	0_0_105_6_0_0_75_1_1_0	0	0	105	6	0	0	75	1	1	0
GCF_000281535.2_ASM28153v2_genomic.fna	0_0_105_6_0_0_75_1_0_0	0	0	105	6	0	0	75	1	0	0
GCF_000294365.1_ASM29436v1_genomic.fna	0_0_429_0_18_0_0_0_0_0	0	0	429	0	18	0	0	0	0	0
GCF_000316245.2_MTE2_ImprovedAssembly_genomic.fna	0_0_105_6_0_0_0_0_22_0	0	0	105	6	0	0	0	0	22	0
GCF_000316265.2_MTE1_ImprovedAssembly_genomic.fna	0_0_1_1_0_0_0_0_0_0	0	0	1	1	0	0	0	0	0	0
GCF_000364385.3_ASM36438v3_genomic.fna	0_0_105_0_19_1_0_0_0_0	0	0	105	0	19	1	0	0	0	0
GCF_000401195.1_gkp2v01_genomic.fna	0_0_105_6_0_0_0_0_5_0	0	0	105	6	0	0	0	0	5	0
GCF_000406385.1_gkp47v01_genomic.fna	0_0_29_3_0_0_0_0_1_0	0	0	29	3	0	0	0	0	1	0
GCF_000406405.1_gkp1v01_genomic.fna	0_0_105_6_0_0_17_5_0_0	0	0	105	6	0	0	17	5	0	0
GCF_000406425.1_gkp24v01_genomic.fna	0_0_105_6_0_0_0_0_5_0	0	0	105	6	0	0	0	0	5	0
GCF_000406445.1_gkp25v01_genomic.fna	0_0_105_6_0_0_0_0_0_0	0	0	105	6	0	0	0	0	0	0
GCF_000406465.1_gkp27v01_genomic.fna	0_0_105_6_0_0_0_0_21_0	0	0	105	6	0	0	0	0	21	0
GCF_000406485.1_gkp53v01_genomic.fna	0_0_105_6_0_0_0_39_0_0	0	0	105	6	0	0	0	39	0	0
GCF_000406505.1_gkp48v01_genomic.fna	0_0_29_3_0_0_0_0_0_0	0	0	29	3	0	0	0	0	0	0
GCF_000406525.1_gkp26v01_genomic.fna	0_0_366_0_2_0_0_0_0_0	0	0	366	0	2	0	0	0	0	0
GCF_000406545.1_gkp45v01_genomic.fna	0_0_105_6_0_0_17_48_1_0	0	0	105	6	0	0	17	48	1	0
GCF_000406565.1_gkp42v01_genomic.fna	0_0_105_6_0_0_0_15_0_0	0	0	105	6	0	0	0	15	0	0
GCF_000406585.1_gkp43v01_genomic.fna	0_0_105_6_0_0_0_0_29_0	0	0	105	6	0	0	0	0	29	0
GCF_000406605.1_gkp29v01_genomic.fna	0_0_105_6_0_0_0_0_5_0	0	0	105	6	0	0	0	0	5	0
GCF_000406625.1_gkp44v01_genomic.fna	0_0_105_6_0_0_0_0_9_0	0	0	105	6	0	0	0	0	9	0
GCF_000406645.1_gkp46v01_genomic.fna	0_0_105_6_0_0_0_0_9_0	0	0	105	6	0	0	0	0	9	0
GCF_000406665.1_gkp30v01_genomic.fna	0_0_105_6_0_0_0_0_5_0	0	0	105	6	0	0	0	0	5	0
GCF_000406685.1_gkp34v01_genomic.fna	0_0_105_6_0_0_17_5_0_0	0	0	105	6	0	0	17	5	0	0
GCF_000406705.1_gkp37v01_genomic.fna	0_0_105_6_0_0_0_0_20_0	0	0	105	6	0	0	0	0	20	0
GCF_000406725.1_gkp38v01_genomic.fna	0_0_105_6_0_0_17_5_0_0	0	0	105	6	0	0	17	5	0	0
GCF_000406745.1_gkp54v01_genomic.fna	0_0_105_6_0_0_0_0_12_0	0	0	105	6	0	0	0	0	12	0
GCF_000406765.2_ASM40676v2_genomic.fna	0_0_105_6_0_0_0_76_0_0	0	0	105	6	0	0	0	76	0	0
GCF_000406825.1_gkp39v01_genomic.fna	0_0_105_6_0_0_17_45_0_0	0	0	105	6	0	0	17	45	0	0
GCF_000406845.1_gkp40v01_genomic.fna	0_0_105_6_0_0_0_15_0_0	0	0	105	6	0	0	0	15	0	0
GCF_000406865.1_gkp56v01_genomic.fna	0_0_105_6_0_0_17_5_18_0	0	0	105	6	0	0	17	5	18	0
GCF_000406885.1_gkp57v01_genomic.fna	0_0_105_6_0_0_0_76_0_0	0	0	105	6	0	0	0	76	0	0
GCF_000408965.1_gkp4v01_genomic.fna	0_0_105_6_0_0_0_0_5_0	0	0	105	6	0	0	0	0	5	0
GCF_000408985.1_gkp28v01_genomic.fna	0_0_105_6_0_0_0_0_21_0	0	0	105	6	0	0	0	0	21	0
GCF_000409005.1_gkp33v01_genomic.fna	0_0_105_6_0_0_17_5_0_0	0	0	105	6	0	0	17	5	0	0
GCF_000409025.1_gkp41v01_genomic.fna	0_0_105_6_0_0_0_15_5_0	0	0	105	6	0	0	0	15	5	0
GCF_000409045.1_gkp35v01_genomic.fna	0_0_105_6_0_0_0_0_5_0	0	0	105	6	0	0	0	0	5	0
GCF_000409065.1_gkp10v01_genomic.fna	0_0_105_6_0_0_17_5_9_0	0	0	105	6	0	0	17	5	9	0
GCF_000409085.1_gkp15v01_genomic.fna	0_0_105_6_0_0_17_5_0_0	0	0	105	6	0	0	17	5	0	0
GCF_000409105.1_gkp36v01_genomic.fna	0_0_105_6_0_0_17_5_0_0	0	0	105	6	0	0	17	5	0	0
GCF_000409125.1_gkp31v01_genomic.fna	0_0_0_0_2_0_0_69_0_0	0	0	0	0	2	0	0	69	0	0
GCF_000409715.1_Klebsiella_pneumoniae_ATCC_25955_Genome_sequencing_genomic.fna	0_0_137_0_0_0_0_0_0_0	0	0	137	0	0	0	0	0	0	0
GCF_000409735.1_Klebsiella_pneumonia_G5-2_Genome_sequencing_genomic.fna	0_0_137_0_0_0_0_1_0_0	0	0	137	0	0	0	0	1	0	0
GCF_000417045.1_gkp17v01_genomic.fna	0_0_105_6_0_0_17_5_0_0	0	0	105	6	0	0	17	5	0	0
GCF_000417065.1_gkp14v01_genomic.fna	0_0_105_6_0_0_0_0_5_0	0	0	105	6	0	0	0	0	5	0
GCF_000417105.1_gkp3v01_genomic.fna	0_0_105_6_0_0_0_0_5_0	0	0	105	6	0	0	0	0	5	0
GCF_000417125.1_gkp5v01_genomic.fna	0_0_105_6_0_0_0_0_5_0	0	0	105	6	0	0	0	0	5	0
GCF_000417145.1_gkp23v01_genomic.fna	0_0_105_6_0_0_17_5_0_0	0	0	105	6	0	0	17	5	0	0
GCF_000417165.1_gkp21v01_genomic.fna	0_0_105_6_0_0_0_47_0_0	0	0	105	6	0	0	0	47	0	0
GCF_000417185.1_gkp22v01_genomic.fna	0_0_105_6_0_0_0_14_0_0	0	0	105	6	0	0	0	14	0	0
GCF_000417205.1_gkp13v01_genomic.fna	0_0_105_6_0_0_17_5_9_0	0	0	105	6	0	0	17	5	9	0
GCF_000417225.2_ASM41722v2_genomic.fna	0_0_105_6_0_0_17_5_9_0	0	0	105	6	0	0	17	5	9	0
GCF_000417245.1_gkp20v01_genomic.fna	0_0_105_6_0_0_17_5_0_0	0	0	105	6	0	0	17	5	0	0
GCF_000417265.2_ASM41726v2_genomic.fna	0_0_105_6_0_0_0_14_0_0	0	0	105	6	0	0	0	14	0	0
GCF_000417305.1_gkp7v01_genomic.fna	0_0_105_6_0_0_17_5_0_0	0	0	105	6	0	0	17	5	0	0
GCF_000417325.1_gkp8v01_genomic.fna	0_0_105_6_0_0_17_5_0_0	0	0	105	6	0	0	17	5	0	0
GCF_000417345.1_gkp9v01_genomic.fna	0_0_105_6_0_0_17_5_0_0	0	0	105	6	0	0	17	5	0	0
GCF_000417365.1_gkp50v01_genomic.fna	0_0_105_6_0_0_0_76_0_0	0	0	105	6	0	0	0	76	0	0
GCF_000417385.1_gkp51v01_genomic.fna	0_0_105_6_0_0_0_0_11_0	0	0	105	6	0	0	0	0	11	0
GCF_000417405.1_gkp49v01_genomic.fna	0_0_105_6_0_0_0_0_11_0	0	0	105	6	0	0	0	0	11	0
GCF_000417425.1_gkp52v01_genomic.fna	0_0_105_6_0_0_7_0_0_0	0	0	105	6	0	0	7	0	0	0
GCF_000417445.1_gkp6v01_genomic.fna	0_0_105_6_0_0_17_5_0_0	0	0	105	6	0	0	17	5	0	0
GCF_000417465.1_gkp32v01_genomic.fna	0_0_0_0_2_0_0_69_0_0	0	0	0	0	2	0	0	69	0	0
GCF_000417485.1_gkp11v01_genomic.fna	0_0_158_8_0_0_0_0_0_0	0	0	158	8	0	0	0	0	0	0
GCF_000417545.1_gkp19v01_genomic.fna	0_0_105_6_0_0_17_5_0_0	0	0	105	6	0	0	17	5	0	0
GCF_000439165.1_KKPNMP14_genomic.fna	0_0_105_6_0_0_17_0_1_0	0	0	105	6	0	0	17	0	1	0
GCF_000465975.2_ASM46597v2_genomic.fna	0_0_137_12_0_0_0_0_0_0	0	0	137	12	0	0	0	0	0	0
GCF_000474015.1_ASM47401v1_genomic.fna	0_0_395_0_3_0_0_0_0_0	0	0	395	0	3	0	0	0	0	0
GCF_000474865.1_Kleb_pneu_BIDMC_18C_V1_PacBio_genomic.fna	0_0_105_6_0_0_0_70_0_0	0	0	105	6	0	0	0	70	0	0
GCF_000474885.1_Kleb_pneu_BIDMC_12C_V1_PacBio_genomic.fna	0_0_105_6_0_0_35_0_0_0	0	0	105	6	0	0	35	0	0	0
GCF_000474905.1_Kleb_pneu_BIDMC_16_V1_PacBio_genomic.fna	0_0_105_6_0_0_17_15_0_0	0	0	105	6	0	0	17	15	0	0
GCF_000498775.2_LAU-EC1_genomic.fna	0_0_22_24_3_0_0_3_0_0	0	0	22	24	3	0	0	3	0	0
GCF_000499865.1_KpQ15_genomic.fna	0_0_109_1_0_0_0_0_0_0	0	0	109	1	0	0	0	0	0	0
GCF_000499885.1_KpQ24_genomic.fna	0_0_109_1_0_0_0_0_1_0	0	0	109	1	0	0	0	0	1	0
GCF_000512165.1_ASM51216v1_genomic.fna	0_0_152_0_0_0_1_0_0_0	0	0	152	0	0	0	1	0	0	0
GCF_000565135.1_Klebsiella_pneumoniae_Strain_NB60_whole-genome_sequencing_genomic.fna	0_0_83_3_1_0_0_0_0_0	0	0	83	3	1	0	0	0	0	0
GCF_000567225.2_ASM56722v2_genomic.fna	0_0_22_12_4_0_0_0_0_0	0	0	22	12	4	0	0	0	0	0
GCF_000567765.2_ASM56776v2_genomic.fna	0_0_105_6_0_0_17_8_0_0	0	0	105	6	0	0	17	8	0	0
GCF_000585875.1_Kpn3159065_genomic.fna	0_0_105_6_0_0_17_65_14_0	0	0	105	6	0	0	17	65	14	0
GCF_000585895.1_KP4-R_genomic.fna	0_0_105_6_0_0_17_65_0_0	0	0	105	6	0	0	17	65	0	0
GCF_000585935.1_KP5-R_genomic.fna	0_0_105_6_0_0_17_65_14_0	0	0	105	6	0	0	17	65	14	0
GCF_000599905.1_KPB_4_IHQD_genomic.fna	0_0_105_6_0_0_17_22_0_0	0	0	105	6	0	0	17	22	0	0
GCF_000599925.1_KPB_3_IHQD_genomic.fna	0_0_105_6_0_0_0_0_11_0	0	0	105	6	0	0	0	0	11	0
GCF_000688155.1_Kleb_pneu_MGH_63_V1_genomic.fna	0_0_0_0_2_7_0_0_0_0	0	0	0	0	2	7	0	0	0	0
GCF_000688175.1_Kleb_pneu_UCI_64_V1_genomic.fna	0_0_22_13_0_0_0_0_0_0	0	0	22	13	0	0	0	0	0	0
GCF_000688195.1_Kleb_pneu_UCI_60_V1_genomic.fna	0_0_269_0_0_0_0_0_0_0	0	0	269	0	0	0	0	0	0	0
GCF_000688215.1_Kleb_pneu_MGH_75_V1_genomic.fna	0_0_0_0_2_7_0_0_0_0	0	0	0	0	2	7	0	0	0	0
GCF_000688535.1_Kleb_pneu_CHS_21_V1_genomic.fna	0_0_158_8_0_0_8_1_0_0	0	0	158	8	0	0	8	1	0	0
GCF_000688555.1_Kleb_pneu_CHS_16_V1_genomic.fna	0_0_105_6_0_0_17_7_11_0	0	0	105	6	0	0	17	7	11	0
GCF_000688635.1_Kleb_pneu_CHS_08_V1_genomic.fna	0_0_105_6_0_0_17_131_0_0	0	0	105	6	0	0	17	131	0	0
GCF_000694475.2_ASM69447v2_genomic.fna	0_0_105_6_0_0_90_1_0_0	0	0	105	6	0	0	90	1	0	0
GCF_000695935.1_ASM69593v1_genomic.fna	0_0_13_4_0_0_0_0_0_0	0	0	13	4	0	0	0	0	0	0
GCF_000699325.1_4541-2_genomic.fna	0_0_29_4_0_0_0_0_0_0	0	0	29	4	0	0	0	0	0	0
GCF_000699345.1_11227-1_genomic.fna	0_0_16_0_0_0_0_0_0_0	0	0	16	0	0	0	0	0	0	0
GCF_000699405.1_4006_genomic.fna	0_0_166_0_0_0_1_0_0_0	0	0	166	0	0	0	1	0	0	0
GCF_000699425.1_7699_genomic.fna	0_0_22_12_1_0_0_0_0_0	0	0	22	12	1	0	0	0	0	0
GCF_000709165.2_1601080v01_genomic.fna	0_0_105_6_0_0_0_76_0_0	0	0	105	6	0	0	0	76	0	0
GCF_000709185.2_VAKP278v01_genomic.fna	0_0_105_6_0_0_0_15_5_0	0	0	105	6	0	0	0	15	5	0
GCF_000709225.1_UHKPC52v01_genomic.fna	0_0_105_6_0_0_0_0_21_0	0	0	105	6	0	0	0	0	21	0
GCF_000710075.1_KlePne1.0_genomic.fna	0_0_109_23_0_0_0_0_0_0	0	0	109	23	0	0	0	0	0	0
GCF_000710805.1_De_novo_Assembly_genomic.fna	0_0_391_0_2_0_0_1_0_0	0	0	391	0	2	0	0	1	0	0
GCF_000710855.1_De_novo_Assembly_genomic.fna	0_0_391_0_2_0_0_0_0_0	0	0	391	0	2	0	0	0	0	0
GCF_000714675.1_ASM71467v1_genomic.fna	0_0_105_6_0_0_0_49_0_0	0	0	105	6	0	0	0	49	0	0
GCF_000717515.1_ASM71751v1_genomic.fna	0_0_105_6_0_0_0_12_0_0	0	0	105	6	0	0	0	12	0	0
GCF_000722485.1_ASM72248v1_genomic.fna	0_0_105_11_0_0_2_0_1_0	0	0	105	11	0	0	2	0	1	0
GCF_000733255.1_ASM73325v1_genomic.fna	0_0_1_1_17_0_4_0_0_0	0	0	1	1	17	0	4	0	0	0
GCF_000738865.1_ASM73886v1_genomic.fna	0_0_105_6_0_0_0_0_2_0	0	0	105	6	0	0	0	0	2	0
GCF_000738875.1_ASM73887v1_genomic.fna	0_0_105_6_0_0_0_0_2_0	0	0	105	6	0	0	0	0	2	0
GCF_000739495.1_ASM73949v1_genomic.fna	0_0_106_0_1_0_0_0_0_0	0	0	106	0	1	0	0	0	0	0
GCF_000742755.1_ASM74275v1_genomic.fna	0_0_209_1_0_0_0_0_0_0	0	0	209	1	0	0	0	0	0	0
GCF_000747055.1_ASM74705v1_genomic.fna	0_0_279_0_0_0_0_0_0_0	0	0	279	0	0	0	0	0	0	0
GCF_000763925.1_CDPH5262-4_genomic.fna	0_0_197_0_4_5_0_0_0_0	0	0	197	0	4	5	0	0	0	0
GCF_000763935.1_CDPH3823-4_genomic.fna	0_0_197_0_4_5_0_0_0_0	0	0	197	0	4	5	0	0	0	0
GCF_000764615.1_ASM76461v1_genomic.fna	0_0_0_0_2_0_13_0_0_0	0	0	0	0	2	0	13	0	0	0
GCF_000766125.1_ASM76612v1_genomic.fna	0_0_29_9_8_0_0_0_0_0	0	0	29	9	8	0	0	0	0	0
GCF_000773875.1_gdodcwi15_v01_genomic.fna	0_0_46_7_0_0_0_0_0_0	0	0	46	7	0	0	0	0	0	0
GCF_000775375.1_ASM77537v1_genomic.fna	0_0_105_6_0_13_1_0_0_0	0	0	105	6	0	13	1	0	0	0
GCF_000775395.1_ASM77539v1_genomic.fna	0_0_105_6_0_0_17_115_0_0	0	0	105	6	0	0	17	115	0	0
GCF_000775955.1_ASM77595v1_genomic.fna	0_0_22_12_6_0_0_0_0_0	0	0	22	12	6	0	0	0	0	0
GCF_000783515.2_ASM78351v2_genomic.fna	0_0_46_9_1_0_0_0_0_0	0	0	46	9	1	0	0	0	0	0
GCF_000784945.1_ASM78494v1_genomic.fna	0_0_33_0_1_0_0_0_0_0	0	0	33	0	1	0	0	0	0	0
GCF_000784985.1_ASM78498v1_genomic.fna	0_0_105_6_0_0_0_25_0_0	0	0	105	6	0	0	0	25	0	0
GCF_000785005.1_ASM78500v1_genomic.fna	0_0_197_0_25_1_1_0_0_0	0	0	197	0	25	1	1	0	0	0
GCF_000807475.1_ASM80747v2_genomic.fna	0_0_105_6_11_0_0_0_1_0	0	0	105	6	11	0	0	0	1	0
GCF_000807495.1_ASM80749v2_genomic.fna	0_0_105_6_0_16_0_0_0_0	0	0	105	6	0	16	0	0	0	0
GCF_000807515.1_ASM80751v2_genomic.fna	0_0_197_0_25_0_0_0_0_0	0	0	197	0	25	0	0	0	0	0
GCF_000809125.1_ASM80912v1_genomic.fna	0_0_361_1_0_0_0_0_0_0	0	0	361	1	0	0	0	0	0	0
GCF_000812525.1_ASM81252v1_genomic.fna	0_0_46_0_1_0_0_0_0_0	0	0	46	0	1	0	0	0	0	0
GCF_000813205.1_ASM81320v1_genomic.fna	0_0_395_0_11_0_0_0_0_0	0	0	395	0	11	0	0	0	0	0
GCF_000814305.1_ASM81430v1_genomic.fna	0_0_105_6_11_0_0_0_0_0	0	0	105	6	11	0	0	0	0	0
GCF_000814805.1_ASM81480v1_genomic.fna	0_0_391_0_0_0_2_0_0_0	0	0	391	0	0	0	2	0	0	0
GCF_000826605.1_Klebsiella_pneumoniae_KMP_nasey_genomic.fna	0_0_105_0_19_0_0_0_0_0	0	0	105	0	19	0	0	0	0	0
GCF_000826795.1_ASM82679v1_genomic.fna	0_0_158_8_0_0_11_0_0_0	0	0	158	8	0	0	11	0	0	0
GCF_000949515.1_ASM94951v1_genomic.fna	0_0_390_0_0_0_0_0_0_0	0	0	390	0	0	0	0	0	0	0
GCF_000956385.1_CDPH3707-4_genomic.fna	0_0_197_0_4_5_0_0_1_0	0	0	197	0	4	5	0	0	1	0
GCF_000956395.1_CDPH_3020-4_genomic.fna	0_0_197_0_4_5_0_0_0_0	0	0	197	0	4	5	0	0	0	0
GCF_000958955.1_matepair02_genomic.fna	0_0_197_0_4_5_0_3_0_0	0	0	197	0	4	5	0	3	0	0
GCF_000958975.1_matepair01_genomic.fna	0_0_197_0_4_5_0_2_0_0	0	0	197	0	4	5	0	2	0	0
GCF_000981955.1_ASM98195v1_genomic.fna	0_0_147_1_0_1_0_2_1_0	0	0	147	1	0	1	0	2	1	0
GCF_000982045.1_ASM98204v1_genomic.fna	0_0_105_6_0_0_0_0_2_0	0	0	105	6	0	0	0	0	2	0
GCF_001022035.1_ASM102203v1_genomic.fna	0_0_105_0_3_0_1_12_0_0	0	0	105	0	3	0	1	12	0	0
GCF_001022175.1_ASM102217v1_genomic.fna	0_0_108_5_1_0_0_0_0_0	0	0	108	5	1	0	0	0	0	0
GCF_001022235.1_ASM102223v1_genomic.fna	0_0_105_6_0_3_0_0_0_0	0	0	105	6	0	3	0	0	0	0
GCF_001038365.1_ASM103836v1_genomic.fna	0_0_22_2_9_0_0_0_0_0	0	0	22	2	9	0	0	0	0	0
GCF_001061755.1_ASM106175v1_genomic.fna	0_0_29_0_61_0_0_0_0_0	0	0	29	0	61	0	0	0	0	0
GCF_001066095.1_ASM106609v1_genomic.fna	0_0_119_0_0_0_0_0_0_0	0	0	119	0	0	0	0	0	0	0
GCF_001066115.1_ASM106611v1_genomic.fna	0_0_105_6_0_0_39_0_0_0	0	0	105	6	0	0	39	0	0	0
GCF_001066155.1_ASM106615v1_genomic.fna	0_0_366_0_1_2_0_0_0_0	0	0	366	0	1	2	0	0	0	0
GCF_001066165.1_ASM106616v1_genomic.fna	0_0_366_0_1_2_0_0_1_0	0	0	366	0	1	2	0	0	1	0
GCF_001066415.1_ASM106641v1_genomic.fna	0_0_366_0_1_0_0_0_0_0	0	0	366	0	1	0	0	0	0	0
GCF_001066725.1_ASM106672v1_genomic.fna	0_0_272_0_0_0_0_0_1_0	0	0	272	0	0	0	0	0	1	0
GCF_001067155.1_ASM106715v1_genomic.fna	0_0_366_0_1_2_0_0_0_0	0	0	366	0	1	2	0	0	0	0
GCF_001067575.1_ASM106757v1_genomic.fna	0_0_83_1_0_0_0_0_0_0	0	0	83	1	0	0	0	0	0	0
GCF_001067895.1_ASM106789v1_genomic.fna	0_0_339_0_0_0_0_0_0_0	0	0	339	0	0	0	0	0	0	0
GCF_001067955.1_ASM106795v1_genomic.fna	0_0_339_0_0_0_0_0_0_0	0	0	339	0	0	0	0	0	0	0
GCF_001068035.1_ASM106803v1_genomic.fna	0_0_13_12_3_0_0_0_0_0	0	0	13	12	3	0	0	0	0	0
GCF_001068335.1_ASM106833v1_genomic.fna	0_0_339_0_0_0_0_0_0_0	0	0	339	0	0	0	0	0	0	0
GCF_001077215.1_ASM107721v1_genomic.fna	0_0_339_0_0_0_0_0_1_0	0	0	339	0	0	0	0	0	1	0
GCF_001275285.1_ASM127528v1_genomic.fna	0_0_105_6_0_0_34_0_0_0	0	0	105	6	0	0	34	0	0	0
GCF_001275295.1_ASM127529v1_genomic.fna	0_0_105_6_0_0_31_0_0_0	0	0	105	6	0	0	31	0	0	0
GCF_001275305.1_ASM127530v1_genomic.fna	0_0_105_6_0_0_31_1_0_0	0	0	105	6	0	0	31	1	0	0
GCF_001307175.1_ASM130717v1_genomic.fna	0_0_1_1_17_0_4_0_2_0	0	0	1	1	17	0	4	0	2	0
GCF_001316495.2_UNN39_S3v.02_genomic.fna	0_0_84_0_8_0_0_22_0_0	0	0	84	0	8	0	0	22	0	0
GCF_001316565.3_ASM131656v3_genomic.fna	0_0_84_0_8_0_0_22_0_0	0	0	84	0	8	0	0	22	0	0
GCF_001316645.2_v02_genomic.fna	0_0_84_0_8_0_0_22_0_0	0	0	84	0	8	0	0	22	0	0
GCF_001316695.2_v02_genomic.fna	0_0_84_0_8_0_0_20_1_0	0	0	84	0	8	0	0	20	1	0
GCF_001316745.2_18_S10v02_genomic.fna	0_0_84_0_8_0_0_20_2_0	0	0	84	0	8	0	0	20	2	0
GCF_001316765.2_29_S13v02_genomic.fna	0_0_84_0_8_0_0_19_0_0	0	0	84	0	8	0	0	19	0	0
GCF_001316785.2_UNN40_S4v.02_genomic.fna	0_0_84_0_8_0_0_22_0_0	0	0	84	0	8	0	0	22	0	0
GCF_001316845.2_UNN45_S9v.02_genomic.fna	0_0_363_1_2_1_5_0_0_0	0	0	363	1	2	1	5	0	0	0
GCF_001316865.2_ASM131686v2_genomic.fna	0_0_1_1_17_0_5_0_0_0	0	0	1	1	17	0	5	0	0	0
GCF_001316895.2_v02_genomic.fna	0_0_84_0_8_0_0_22_0_0	0	0	84	0	8	0	0	22	0	0
GCF_001316925.2_21_S12v02_genomic.fna	0_0_84_0_8_0_0_19_0_0	0	0	84	0	8	0	0	19	0	0
GCF_001316955.2_v02_genomic.fna	0_0_84_0_8_0_0_20_3_0	0	0	84	0	8	0	0	20	3	0
GCF_001316985.2_32_S15v02_genomic.fna	0_0_84_0_8_0_0_22_0_0	0	0	84	0	8	0	0	22	0	0
GCF_001317005.2_34_S16v02_genomic.fna	0_0_84_0_8_0_0_20_0_0	0	0	84	0	8	0	0	20	0	0
GCF_001317015.2_35_S17v02_genomic.fna	0_0_84_0_8_0_0_20_0_0	0	0	84	0	8	0	0	20	0	0
GCF_001317035.2_38_S19v.02_genomic.fna	0_0_84_0_8_0_0_20_0_0	0	0	84	0	8	0	0	20	0	0
GCF_001317165.2_52_S26v.02_genomic.fna	0_0_84_0_8_0_0_21_0_0	0	0	84	0	8	0	0	21	0	0
GCF_001317295.2_53_S27v.02_genomic.fna	0_0_84_0_8_0_0_22_0_0	0	0	84	0	8	0	0	22	0	0
GCF_001317375.2_36_S18v02_genomic.fna	0_0_84_0_8_0_0_20_0_0	0	0	84	0	8	0	0	20	0	0
GCF_001404095.1_CH1034_genomic.fna	0_0_127_8_4_0_0_0_0_0	0	0	127	8	4	0	0	0	0	0
GCF_001441285.1_ASM144128v1_genomic.fna	0_0_105_13_0_0_0_0_0_0	0	0	105	13	0	0	0	0	0	0
GCF_001441295.1_ASM144129v1_genomic.fna	0_0_98_2_4_0_0_0_0_0	0	0	98	2	4	0	0	0	0	0
GCF_001455995.1_MS6671.v1_genomic.fna	0_0_197_0_4_0_10_0_1_0	0	0	197	0	4	0	10	0	1	0
GCF_001456055.3_ASM145605v3_genomic.fna	0_0_140_0_0_0_1_0_0_0	0	0	140	0	0	0	1	0	0	0
GCF_001456095.3_ASM145609v3_genomic.fna	0_0_140_0_0_0_1_0_0_0	0	0	140	0	0	0	1	0	0	0
GCF_001456135.1_ASM145613v1_genomic.fna	0_0_108_5_1_0_0_0_0_0	0	0	108	5	1	0	0	0	0	0
GCF_001462525.1_ASM146252v1_genomic.fna	0_0_105_6_0_0_0_80_0_0	0	0	105	6	0	0	0	80	0	0
GCF_001462535.1_ASM146253v1_genomic.fna	0_0_242_2_0_0_0_0_0_0	0	0	242	2	0	0	0	0	0	0
GCF_001462545.1_ASM146254v1_genomic.fna	0_0_105_6_0_0_0_5_11_0	0	0	105	6	0	0	0	5	11	0
GCF_001462555.1_ASM146255v1_genomic.fna	0_0_105_6_0_0_0_5_29_0	0	0	105	6	0	0	0	5	29	0
GCF_001462605.1_ASM146260v1_genomic.fna	0_0_105_6_0_0_13_0_0_0	0	0	105	6	0	0	13	0	0	0
GCF_001462615.1_ASM146261v1_genomic.fna	0_0_105_6_0_0_0_5_3_0	0	0	105	6	0	0	0	5	3	0
GCF_001462645.1_ASM146264v1_genomic.fna	0_0_105_6_0_0_0_51_0_0	0	0	105	6	0	0	0	51	0	0
GCF_001462655.1_ASM146265v1_genomic.fna	0_0_105_6_0_0_0_43_0_0	0	0	105	6	0	0	0	43	0	0
GCF_001462685.1_ASM146268v1_genomic.fna	0_0_105_6_0_0_0_81_0_0	0	0	105	6	0	0	0	81	0	0
GCF_001462705.1_ASM146270v1_genomic.fna	0_0_178_4_2_1_0_0_0_0	0	0	178	4	2	1	0	0	0	0
GCF_001462735.1_ASM146273v1_genomic.fna	0_0_105_11_0_0_0_0_1_0	0	0	105	11	0	0	0	0	1	0
GCF_001462765.1_ASM146276v1_genomic.fna	0_0_105_6_0_0_0_24_0_0	0	0	105	6	0	0	0	24	0	0
GCF_001462785.1_ASM146278v1_genomic.fna	0_0_105_6_0_0_6_0_0_0	0	0	105	6	0	0	6	0	0	0
GCF_001462795.1_ASM146279v1_genomic.fna	0_0_105_6_0_0_17_5_0_0	0	0	105	6	0	0	17	5	0	0
GCF_001462825.1_ASM146282v1_genomic.fna	0_0_197_0_4_10_1_0_0_0	0	0	197	0	4	10	1	0	0	0
GCF_001462845.1_ASM146284v1_genomic.fna	0_0_197_0_4_10_0_0_0_0	0	0	197	0	4	10	0	0	0	0
GCF_001462865.1_ASM146286v1_genomic.fna	0_0_105_6_0_0_42_0_0_0	0	0	105	6	0	0	42	0	0	0
GCF_001462885.1_ASM146288v1_genomic.fna	0_0_125_0_0_0_0_0_0_0	0	0	125	0	0	0	0	0	0	0
GCF_001462905.1_ASM146290v1_genomic.fna	0_0_374_0_4_0_5_0_0_0	0	0	374	0	4	0	5	0	0	0
GCF_001463055.1_ASM146305v1_genomic.fna	0_0_105_6_0_0_0_50_0_0	0	0	105	6	0	0	0	50	0	0
GCF_001463105.1_ASM146310v1_genomic.fna	0_0_105_0_11_0_0_7_0_0	0	0	105	0	11	0	0	7	0	0
GCF_001463125.1_ASM146312v1_genomic.fna	0_0_105_0_17_0_0_0_0_0	0	0	105	0	17	0	0	0	0	0
GCF_001463215.1_ASM146321v1_genomic.fna	0_0_22_24_3_0_4_0_0_0	0	0	22	24	3	0	4	0	0	0
GCF_001463295.1_ASM146329v1_genomic.fna	0_0_308_2_0_0_0_0_0_0	0	0	308	2	0	0	0	0	0	0
GCF_001463415.1_ASM146341v1_genomic.fna	0_0_105_6_0_0_0_5_40_0	0	0	105	6	0	0	0	5	40	0
GCF_001463445.1_ASM146344v1_genomic.fna	0_0_109_1_3_0_0_0_0_0	0	0	109	1	3	0	0	0	0	0
GCF_001463475.1_ASM146347v1_genomic.fna	0_0_1_1_13_1_0_0_0_0	0	0	1	1	13	1	0	0	0	0
GCF_001463525.1_ASM146352v1_genomic.fna	0_0_105_9_0_1_0_0_0_0	0	0	105	9	0	1	0	0	0	0
GCF_001463555.1_ASM146355v1_genomic.fna	0_0_22_24_21_0_0_0_0_0	0	0	22	24	21	0	0	0	0	0
GCF_001463605.1_ASM146360v1_genomic.fna	0_0_105_11_0_0_4_0_0_0	0	0	105	11	0	0	4	0	0	0
GCF_001463615.1_ASM146361v1_genomic.fna	0_0_84_0_8_0_1_0_0_0	0	0	84	0	8	0	1	0	0	0
GCF_001463665.1_ASM146366v1_genomic.fna	0_0_22_24_23_0_0_0_0_0	0	0	22	24	23	0	0	0	0	0
GCF_001471625.1_ASM147162v2_genomic.fna	0_0_105_6_0_0_0_99_0_0	0	0	105	6	0	0	0	99	0	0
GCF_001471835.2_ASM147183v2_genomic.fna	0_0_105_6_8_0_0_0_0_0	0	0	105	6	8	0	0	0	0	0
GCF_001482345.1_ASM148234v1_genomic.fna	0_0_221_1_10_0_0_0_0_0	0	0	221	1	10	0	0	0	0	0
GCF_001482995.1_ASM148299v1_genomic.fna	0_0_105_6_0_4_0_0_0_0	0	0	105	6	0	4	0	0	0	0
GCF_001483005.1_ASM148300v1_genomic.fna	0_0_105_6_0_0_84_0_0_0	0	0	105	6	0	0	84	0	0	0
GCF_001483045.1_ASM148304v1_genomic.fna	0_0_98_0_8_0_0_0_0_0	0	0	98	0	8	0	0	0	0	0
GCF_001483055.1_ASM148305v1_genomic.fna	0_0_1_0_0_1_0_0_0_0	0	0	1	0	0	1	0	0	0	0
GCF_001483105.1_ASM148310v1_genomic.fna	0_0_105_6_2_0_0_0_0_0	0	0	105	6	2	0	0	0	0	0
GCF_001483725.1_ASM148372v1_genomic.fna	0_0_197_0_0_0_0_0_0_0	0	0	197	0	0	0	0	0	0	0
GCF_001521895.1_ASM152189v1_genomic.fna	0_0_1_1_26_0_0_0_0_0	0	0	1	1	26	0	0	0	0	0
GCF_001529935.1_ASM152993v1_genomic.fna	0_0_429_0_4_0_4_0_0_0	0	0	429	0	4	0	4	0	0	0
GCF_001530015.1_ASM153001v1_genomic.fna	0_0_387_0_0_0_0_0_0_0	0	0	387	0	0	0	0	0	0	0
GCF_001534855.2_ASM153485v2_genomic.fna	0_0_91_0_3_0_0_0_0_0	0	0	91	0	3	0	0	0	0	0
GCF_001549995.1_ASM154999v1_genomic.fna	0_0_137_12_4_0_0_0_0_0	0	0	137	12	4	0	0	0	0	0
GCF_001566595.1_ASM156659v1_genomic.fna	0_0_369_0_0_0_0_0_1_18	0	0	369	0	0	0	0	0	1	18
GCF_001590945.1_ASM159094v1_genomic.fna	0_0_421_0_1_0_0_1_0_0	0	0	421	0	1	0	0	1	0	0
GCF_001598715.1_ASM159871v1_genomic.fna	0_0_439_0_0_0_0_0_0_0	0	0	439	0	0	0	0	0	0	0
GCF_001611055.1_ASM161105v1_genomic.fna	0_0_87_5_0_2_1_0_0_0	0	0	87	5	0	2	1	0	0	0
GCF_001611095.1_ASM161109v1_genomic.fna	0_0_87_5_0_2_0_0_0_0	0	0	87	5	0	2	0	0	0	0
GCF_001644765.1_ASM164476v1_genomic.fna	0_0_197_0_4_0_10_0_1_0	0	0	197	0	4	0	10	0	1	0
GCF_001646625.1_ASM164662v1_genomic.fna	0_0_102_1_0_0_0_0_0_0	0	0	102	1	0	0	0	0	0	0
GCF_001648215.1_ASM164821v1_genomic.fna	0_0_197_0_4_1_0_1_0_0	0	0	197	0	4	1	0	1	0	0
GCF_001661895.1_ASM166189v1_genomic.fna	0_0_94_1_0_0_0_0_0_0	0	0	94	1	0	0	0	0	0	0
GCF_001663195.1_ASM166319v1_genomic.fna	0_0_0_0_2_0_0_27_0_0	0	0	0	0	2	0	0	27	0	0
GCF_001663295.1_ASM166329v1_genomic.fna	0_0_109_23_8_0_0_0_1_0	0	0	109	23	8	0	0	0	1	0
GCF_001663435.1_ASM166343v1_genomic.fna	0_0_197_0_0_0_1_0_0_0	0	0	197	0	0	0	1	0	0	0
GCF_001663455.1_ASM166345v1_genomic.fna	0_0_432_0_0_0_0_1_0_0	0	0	432	0	0	0	0	1	0	0
GCF_001665995.1_ASM166599v1_genomic.fna	0_0_109_23_8_0_0_0_0_0	0	0	109	23	8	0	0	0	0	0
GCF_001666005.1_ASM166600v1_genomic.fna	0_0_105_6_0_0_75_2_0_0	0	0	105	6	0	0	75	2	0	0
GCF_001666015.1_ASM166601v1_genomic.fna	0_0_105_6_0_0_76_0_0_0	0	0	105	6	0	0	76	0	0	0
GCF_001667545.1_ASM166754v1_genomic.fna	0_0_105_6_0_0_75_1_1_0	0	0	105	6	0	0	75	1	1	0
GCF_001675125.1_ASM167512v1_genomic.fna	0_0_105_6_0_0_75_1_1_0	0	0	105	6	0	0	75	1	1	0
GCF_001676825.1_ASM167682v1_genomic.fna	0_0_102_1_0_0_0_0_1_0	0	0	102	1	0	0	0	0	1	0
GCF_001678695.1_ASM167869v1_genomic.fna	0_0_29_7_0_0_0_0_0_0	0	0	29	7	0	0	0	0	0	0
GCF_001679915.1_ASM167991v1_genomic.fna	0_0_105_6_0_0_17_65_43_0	0	0	105	6	0	0	17	65	43	0
GCF_001693715.1_ASM169371v1_genomic.fna	0_0_120_0_0_0_0_0_0_0	0	0	120	0	0	0	0	0	0	0
GCF_001698945.1_ASM169894v1_genomic.fna	0_0_22_12_6_0_0_0_4_0	0	0	22	12	6	0	0	0	4	0
GCF_001699015.1_ASM169901v1_genomic.fna	0_0_22_12_6_0_0_0_3_0	0	0	22	12	6	0	0	0	3	0
GCF_001699025.1_ASM169902v1_genomic.fna	0_0_22_12_6_0_0_1_0_0	0	0	22	12	6	0	0	1	0	0
GCF_001699045.1_ASM169904v1_genomic.fna	0_0_22_12_6_0_0_0_1_0	0	0	22	12	6	0	0	0	1	0
GCF_001699095.1_ASM169909v1_genomic.fna	0_0_22_12_6_0_0_0_2_0	0	0	22	12	6	0	0	0	2	0
GCF_001699105.2_ASM169910v2_genomic.fna	0_0_22_12_6_0_0_0_0_0	0	0	22	12	6	0	0	0	0	0
GCF_001701355.1_ASM170135v1_genomic.fna	0_0_105_6_0_0_1_0_0_0	0	0	105	6	0	0	1	0	0	0
GCF_001701365.1_ASM170136v1_genomic.fna	0_0_105_6_0_0_0_58_1_0	0	0	105	6	0	0	0	58	1	0
GCF_001701395.1_ASM170139v1_genomic.fna	0_0_105_6_0_0_0_18_0_0	0	0	105	6	0	0	0	18	0	0
GCF_001701415.1_ASM170141v1_genomic.fna	0_0_105_6_0_0_0_5_2_0	0	0	105	6	0	0	0	5	2	0
GCF_001701425.2_ASM170142v2_genomic.fna	0_0_197_0_4_10_0_0_1_0	0	0	197	0	4	10	0	0	1	0
GCF_001701445.1_ASM170144v1_genomic.fna	0_0_105_6_0_0_0_7_0_0	0	0	105	6	0	0	0	7	0	0
GCF_001701475.1_ASM170147v1_genomic.fna	0_0_105_6_0_0_0_5_27_0	0	0	105	6	0	0	0	5	27	0
GCF_001701495.1_ASM170149v1_genomic.fna	0_0_105_0_9_0_0_4_0_0	0	0	105	0	9	0	0	4	0	0
GCF_001701505.1_ASM170150v1_genomic.fna	0_0_105_6_0_0_0_9_0_0	0	0	105	6	0	0	0	9	0	0
GCF_001701525.1_ASM170152v1_genomic.fna	0_0_105_6_0_0_4_0_0_0	0	0	105	6	0	0	4	0	0	0
GCF_001701555.1_ASM170155v1_genomic.fna	0_0_105_6_0_0_0_102_1_0	0	0	105	6	0	0	0	102	1	0
GCF_001701815.1_ASM170181v1_genomic.fna	0_0_105_6_0_0_0_58_1_0	0	0	105	6	0	0	0	58	1	0
GCF_001701835.2_ASM170183v2_genomic.fna	0_0_105_0_9_0_0_4_0_0	0	0	105	0	9	0	0	4	0	0
GCF_001701845.2_ASM170184v2_genomic.fna	0_0_105_6_0_0_0_20_0_0	0	0	105	6	0	0	0	20	0	0
GCF_001701895.1_ASM170189v1_genomic.fna	0_0_105_0_0_0_1_1_0_0	0	0	105	0	0	0	1	1	0	0
GCF_001701915.1_ASM170191v1_genomic.fna	0_0_105_1_1_1_7_0_0_0	0	0	105	1	1	1	7	0	0	0
GCF_001701925.1_ASM170192v1_genomic.fna	0_0_105_6_0_0_0_5_2_0	0	0	105	6	0	0	0	5	2	0
GCF_001701935.1_ASM170193v1_genomic.fna	0_0_87_5_0_2_1_1_0_0	0	0	87	5	0	2	1	1	0	0
GCF_001701975.1_ASM170197v1_genomic.fna	0_0_105_6_0_0_0_54_0_0	0	0	105	6	0	0	0	54	0	0
GCF_001701985.1_ASM170198v1_genomic.fna	0_0_87_5_0_2_1_1_0_0	0	0	87	5	0	2	1	1	0	0
GCF_001702005.1_ASM170200v1_genomic.fna	0_0_105_6_0_0_0_79_0_0	0	0	105	6	0	0	0	79	0	0
GCF_001702035.1_ASM170203v1_genomic.fna	0_0_105_6_0_0_0_55_0_0	0	0	105	6	0	0	0	55	0	0
GCF_001702045.2_ASM170204v2_genomic.fna	0_0_105_6_0_0_0_102_0_0	0	0	105	6	0	0	0	102	0	0
GCF_001704235.1_ASM170423v1_genomic.fna	0_0_440_0_0_0_0_0_0_0	0	0	440	0	0	0	0	0	0	0
GCF_001705385.1_ASM170538v1_genomic.fna	0_0_105_6_0_0_17_65_0_0	0	0	105	6	0	0	17	65	0	0
GCF_001708165.1_ASM170816v1_genomic.fna	0_0_105_6_0_0_0_0_3_0	0	0	105	6	0	0	0	0	3	0
GCF_001708225.1_ASM170822v1_genomic.fna	0_0_429_0_35_0_0_0_0_0	0	0	429	0	35	0	0	0	0	0
GCF_001708245.1_ASM170824v1_genomic.fna	0_0_429_0_1_1_0_0_0_0	0	0	429	0	1	1	0	0	0	0
GCF_001709275.1_ASM170927v1_genomic.fna	0_0_1_1_17_0_4_0_0_0	0	0	1	1	17	0	4	0	0	0
GCF_001709295.1_ASM170929v1_genomic.fna	0_0_1_1_13_0_0_0_0_0	0	0	1	1	13	0	0	0	0	0
GCF_001717795.1_ASM171779v1_genomic.fna	0_0_259_0_0_0_0_0_0_0	0	0	259	0	0	0	0	0	0	0
GCF_001718115.2_ASM171811v2_genomic.fna	0_0_105_0_11_0_0_0_1_0	0	0	105	0	11	0	0	0	1	0
GCF_001718175.1_ASM171817v1_genomic.fna	0_0_105_0_11_0_0_8_0_0	0	0	105	0	11	0	0	8	0	0
GCF_001720625.1_ASM172062v1_genomic.fna	0_0_391_0_8_0_0_0_0_0	0	0	391	0	8	0	0	0	0	0
GCF_001720635.1_ASM172063v1_genomic.fna	0_0_429_1_0_0_0_0_0_0	0	0	429	1	0	0	0	0	0	0
GCF_001720645.1_ASM172064v1_genomic.fna	0_0_182_1_0_0_0_0_0_0	0	0	182	1	0	0	0	0	0	0
GCF_001720695.1_ASM172069v1_genomic.fna	0_0_209_1_0_1_0_0_0_0	0	0	209	1	0	1	0	0	0	0
GCF_001720705.1_ASM172070v1_genomic.fna	0_0_1_1_28_0_0_0_0_0	0	0	1	1	28	0	0	0	0	0
GCF_001720745.1_ASM172074v1_genomic.fna	0_0_84_1_0_0_0_0_0_0	0	0	84	1	0	0	0	0	0	0
GCF_001720755.1_ASM172075v1_genomic.fna	0_0_105_0_12_0_0_0_0_0	0	0	105	0	12	0	0	0	0	0
GCF_001720765.1_ASM172076v1_genomic.fna	0_0_105_11_4_0_0_0_0_0	0	0	105	11	4	0	0	0	0	0
GCF_001720805.1_ASM172080v1_genomic.fna	0_0_1_1_29_0_0_0_0_0	0	0	1	1	29	0	0	0	0	0
GCF_001720815.1_ASM172081v1_genomic.fna	0_0_84_0_14_0_0_0_0_0	0	0	84	0	14	0	0	0	0	0
GCF_001720845.1_ASM172084v1_genomic.fna	0_0_369_0_2_0_0_0_0_0	0	0	369	0	2	0	0	0	0	0
GCF_001720865.1_ASM172086v1_genomic.fna	0_0_105_3_2_0_0_0_0_0	0	0	105	3	2	0	0	0	0	0
GCF_001720875.1_ASM172087v1_genomic.fna	0_0_1_2_0_0_0_0_0_0	0	0	1	2	0	0	0	0	0	0
GCF_001720905.1_ASM172090v1_genomic.fna	0_0_0_0_19_0_0_0_0_0	0	0	0	0	19	0	0	0	0	0
GCF_001721725.1_ASM172172v1_genomic.fna	0_0_22_27_0_0_9_1_1_0	0	0	22	27	0	0	9	1	1	0
GCF_001741545.1_ASM174154v1_genomic.fna	0_0_22_27_0_0_9_1_2_0	0	0	22	27	0	0	9	1	2	0
GCF_001741665.1_ASM174166v1_genomic.fna	0_0_22_27_0_0_9_1_1_0	0	0	22	27	0	0	9	1	1	0
GCF_001746535.1_ASM174653v1_genomic.fna	0_0_197_0_4_10_2_0_1_0	0	0	197	0	4	10	2	0	1	0
GCF_001855315.1_ASM185531v1_genomic.fna	0_0_197_0_4_0_8_0_0_0	0	0	197	0	4	0	8	0	0	0
GCF_001856585.1_ASM185658v1_genomic.fna	0_0_105_0_0_1_0_0_0_0	0	0	105	0	0	1	0	0	0	0
GCF_001856605.1_ASM185660v1_genomic.fna	0_0_105_2_0_0_2_0_0_0	0	0	105	2	0	0	2	0	0	0
GCF_001866785.1_ASM186678v1_genomic.fna	0_0_105_2_0_0_2_0_20_0	0	0	105	2	0	0	2	0	20	0
GCF_001867195.1_ASM186719v1_genomic.fna	0_0_37_0_0_0_0_0_0_0	0	0	37	0	0	0	0	0	0	0
GCF_001870165.1_ASM187016v1_genomic.fna	0_0_158_8_0_0_16_0_0_0	0	0	158	8	0	0	16	0	0	0
GCF_001874695.1_ASM187469v1_genomic.fna	0_0_126_0_0_0_0_0_0_0	0	0	126	0	0	0	0	0	0	0
GCF_001874715.1_ASM187471v1_genomic.fna	0_0_215_0_0_0_0_0_0_0	0	0	215	0	0	0	0	0	0	0
GCF_001874725.1_ASM187472v1_genomic.fna	0_0_105_6_0_0_17_43_0_0	0	0	105	6	0	0	17	43	0	0
GCF_001874865.1_ASM187486v1_genomic.fna	0_0_178_1_0_0_0_0_0_0	0	0	178	1	0	0	0	0	0	0
GCF_001874875.1_ASM187487v1_genomic.fna	0_0_440_0_0_0_0_0_0_0	0	0	440	0	0	0	0	0	0	0
GCF_001875025.1_ASM187502v1_genomic.fna	0_0_105_6_0_0_88_0_0_0	0	0	105	6	0	0	88	0	0	0
GCF_001875045.2_ASM187504v2_genomic.fna	0_0_105_6_0_0_17_51_0_0	0	0	105	6	0	0	17	51	0	0
GCF_001875055.2_ASM187505v2_genomic.fna	0_0_105_6_0_0_0_53_0_0	0	0	105	6	0	0	0	53	0	0
GCF_001875075.1_ASM187507v1_genomic.fna	0_0_22_24_1_0_1_3_0_0	0	0	22	24	1	0	1	3	0	0
GCF_001875105.1_ASM187510v1_genomic.fna	0_0_197_0_4_10_0_1_0_0	0	0	197	0	4	10	0	1	0	0
GCF_001875125.1_ASM187512v1_genomic.fna	0_0_109_4_1_0_0_0_0_0	0	0	109	4	1	0	0	0	0	0
GCF_001875135.1_ASM187513v1_genomic.fna	0_0_98_2_5_0_0_0_0_0	0	0	98	2	5	0	0	0	0	0
GCF_001884315.1_ASM188431v1_genomic.fna	0_0_140_0_0_0_1_3_0_0	0	0	140	0	0	0	1	3	0	0
GCF_001884325.1_ASM188432v1_genomic.fna	0_0_140_0_0_0_1_0_0_0	0	0	140	0	0	0	1	0	0	0
GCF_001884335.1_ASM188433v1_genomic.fna	0_0_140_0_0_0_1_0_1_0	0	0	140	0	0	0	1	0	1	0
GCF_001884385.1_ASM188438v1_genomic.fna	0_0_140_0_0_0_1_2_0_0	0	0	140	0	0	0	1	2	0	0
GCF_001884395.1_ASM188439v1_genomic.fna	0_0_140_0_0_0_1_4_0_0	0	0	140	0	0	0	1	4	0	0
GCF_001884415.1_ASM188441v1_genomic.fna	0_0_140_0_0_0_1_1_0_0	0	0	140	0	0	0	1	1	0	0
GCF_001884425.1_ASM188442v1_genomic.fna	0_0_140_0_0_0_2_0_0_0	0	0	140	0	0	0	2	0	0	0
GCF_001884465.1_ASM188446v1_genomic.fna	0_0_140_0_0_0_1_0_0_0	0	0	140	0	0	0	1	0	0	0
GCF_001884485.1_ASM188448v1_genomic.fna	0_0_140_0_0_0_1_0_0_0	0	0	140	0	0	0	1	0	0	0
GCF_001884765.1_ASM188476v1_genomic.fna	0_0_105_6_0_0_17_65_51_0	0	0	105	6	0	0	17	65	51	0
GCF_001885255.2_ASM188525v2_genomic.fna	0_0_197_0_4_0_2_3_0_0	0	0	197	0	4	0	2	3	0	0
GCF_001887985.4_ASM188798v4_genomic.fna	0_0_105_2_0_0_2_17_0_0	0	0	105	2	0	0	2	17	0	0
GCF_001887995.2_ASM188799v2_genomic.fna	0_0_126_0_0_0_3_0_0_0	0	0	126	0	0	0	3	0	0	0
GCF_001902195.1_ASM190219v1_genomic.fna	0_0_105_6_0_0_17_0_6_0	0	0	105	6	0	0	17	0	6	0
GCF_001902215.1_ASM190221v1_genomic.fna	0_0_105_6_0_0_17_0_6_0	0	0	105	6	0	0	17	0	6	0
GCF_001902235.1_ASM190223v1_genomic.fna	0_0_105_6_0_0_17_0_5_0	0	0	105	6	0	0	17	0	5	0
GCF_001902255.1_ASM190225v1_genomic.fna	0_0_105_6_0_0_0_90_0_0	0	0	105	6	0	0	0	90	0	0
GCF_001902335.1_ASM190233v1_genomic.fna	0_0_115_0_0_0_0_1_0_0	0	0	115	0	0	0	0	1	0	0
GCF_001902355.1_ASM190235v1_genomic.fna	0_0_106_0_0_1_0_1_0_0	0	0	106	0	0	1	0	1	0	0
GCF_001902415.1_ASM190241v1_genomic.fna	0_0_105_0_9_0_4_0_0_0	0	0	105	0	9	0	4	0	0	0
GCF_001902435.1_ASM190243v1_genomic.fna	0_0_84_0_8_0_9_4_0_0	0	0	84	0	8	0	9	4	0	0
GCF_001902475.1_ASM190247v1_genomic.fna	0_0_105_2_0_0_2_0_8_0	0	0	105	2	0	0	2	0	8	0
GCF_001902515.1_ASM190251v1_genomic.fna	0_0_84_0_8_0_9_4_0_0	0	0	84	0	8	0	9	4	0	0
GCF_001902535.1_ASM190253v1_genomic.fna	0_0_105_0_15_0_0_0_0_0	0	0	105	0	15	0	0	0	0	0
GCF_001902755.4_ASM190275v4_genomic.fna	0_0_105_0_24_0_0_2_0_0	0	0	105	0	24	0	0	2	0	0
GCF_001902765.4_ASM190276v4_genomic.fna	0_0_105_6_0_0_17_5_29_0	0	0	105	6	0	0	17	5	29	0
GCF_001902775.4_ASM190277v4_genomic.fna	0_0_105_0_24_0_0_1_1_0	0	0	105	0	24	0	0	1	1	0
GCF_001902815.4_ASM190281v4_genomic.fna	0_0_22_4_0_0_0_0_0_0	0	0	22	4	0	0	0	0	0	0
GCF_001902835.4_ASM190283v4_genomic.fna	0_0_105_6_0_0_0_94_0_0	0	0	105	6	0	0	0	94	0	0
GCF_001902855.4_ASM190285v4_genomic.fna	0_0_105_6_0_0_0_16_0_0	0	0	105	6	0	0	0	16	0	0
GCF_001902865.4_ASM190286v4_genomic.fna	0_0_369_0_0_0_0_0_31_0	0	0	369	0	0	0	0	0	31	0
GCF_001902875.4_ASM190287v4_genomic.fna	0_0_105_6_0_0_0_13_0_0	0	0	105	6	0	0	0	13	0	0
GCF_001902905.4_ASM190290v4_genomic.fna	0_0_105_6_0_0_0_0_12_0	0	0	105	6	0	0	0	0	12	0
GCF_001902935.4_ASM190293v4_genomic.fna	0_0_147_0_3_0_0_0_0_0	0	0	147	0	3	0	0	0	0	0
GCF_001902945.4_ASM190294v4_genomic.fna	0_0_105_6_0_0_17_5_9_0	0	0	105	6	0	0	17	5	9	0
GCF_001902955.4_ASM190295v4_genomic.fna	0_0_105_0_24_0_0_1_1_0	0	0	105	0	24	0	0	1	1	0
GCF_001902965.4_ASM190296v4_genomic.fna	0_0_105_6_0_0_0_91_0_0	0	0	105	6	0	0	0	91	0	0
GCF_001903015.4_ASM190301v4_genomic.fna	0_0_105_6_0_0_17_5_26_0	0	0	105	6	0	0	17	5	26	0
GCF_001903025.4_ASM190302v4_genomic.fna	0_0_105_6_0_0_0_26_0_0	0	0	105	6	0	0	0	26	0	0
GCF_001903035.4_ASM190303v4_genomic.fna	0_0_105_0_24_0_0_1_1_0	0	0	105	0	24	0	0	1	1	0
GCF_001903045.4_ASM190304v4_genomic.fna	0_0_105_6_0_0_17_5_0_0	0	0	105	6	0	0	17	5	0	0
GCF_001903095.4_ASM190309v4_genomic.fna	0_0_105_6_0_0_17_5_0_0	0	0	105	6	0	0	17	5	0	0
GCF_001903105.4_ASM190310v4_genomic.fna	0_0_105_6_0_0_17_141_0_0	0	0	105	6	0	0	17	141	0	0
GCF_001903125.3_ASM190312v4_genomic.fna	0_0_105_6_0_0_0_0_11_0	0	0	105	6	0	0	0	0	11	0
GCF_001903135.4_ASM190313v4_genomic.fna	0_0_105_6_0_0_17_35_0_0	0	0	105	6	0	0	17	35	0	0
GCF_001903175.4_ASM190317v4_genomic.fna	0_0_105_6_0_0_0_94_0_0	0	0	105	6	0	0	0	94	0	0
GCF_001903195.4_ASM190319v4_genomic.fna	0_0_105_6_0_0_17_5_1_0	0	0	105	6	0	0	17	5	1	0
GCF_001903205.4_ASM190320v4_genomic.fna	0_0_105_6_0_0_17_5_21_0	0	0	105	6	0	0	17	5	21	0
GCF_001903215.4_ASM190321v4_genomic.fna	0_0_105_6_0_0_17_5_10_0	0	0	105	6	0	0	17	5	10	0
GCF_001903255.4_ASM190325v4_genomic.fna	0_0_105_6_0_0_0_77_0_0	0	0	105	6	0	0	0	77	0	0
GCF_001903265.4_ASM190326v4_genomic.fna	0_0_105_6_0_0_17_5_1_0	0	0	105	6	0	0	17	5	1	0
GCF_001903285.4_ASM190328v4_genomic.fna	0_0_105_6_0_0_17_5_0_0	0	0	105	6	0	0	17	5	0	0
GCF_001903295.4_ASM190329v4_genomic.fna	0_0_105_6_0_0_17_5_8_0	0	0	105	6	0	0	17	5	8	0
GCF_001903335.4_ASM190333v4_genomic.fna	0_0_105_0_24_0_0_1_2_0	0	0	105	0	24	0	0	1	2	0
GCF_001903355.4_ASM190335v4_genomic.fna	0_0_105_6_0_0_17_5_0_0	0	0	105	6	0	0	17	5	0	0
GCF_001903365.4_ASM190336v4_genomic.fna	0_0_105_6_0_0_0_78_0_0	0	0	105	6	0	0	0	78	0	0
GCF_001903385.4_ASM190338v4_genomic.fna	0_0_105_6_0_0_17_5_0_0	0	0	105	6	0	0	17	5	0	0
GCF_001903415.4_ASM190341v4_genomic.fna	0_0_105_6_0_0_0_0_19_0	0	0	105	6	0	0	0	0	19	0
GCF_001903435.4_ASM190343v4_genomic.fna	0_0_105_6_0_0_17_119_0_0	0	0	105	6	0	0	17	119	0	0
GCF_001903445.4_ASM190344v4_genomic.fna	0_0_105_6_0_0_17_5_0_0	0	0	105	6	0	0	17	5	0	0
GCF_001903465.4_ASM190346v4_genomic.fna	0_0_105_6_0_0_17_36_0_0	0	0	105	6	0	0	17	36	0	0
GCF_001903495.4_ASM190349v4_genomic.fna	0_0_105_6_0_0_17_5_0_0	0	0	105	6	0	0	17	5	0	0
GCF_001903515.4_ASM190351v4_genomic.fna	0_0_105_6_0_0_0_0_9_0	0	0	105	6	0	0	0	0	9	0
GCF_001903525.4_ASM190352v4_genomic.fna	0_0_105_6_0_0_17_5_9_0	0	0	105	6	0	0	17	5	9	0
GCF_001903535.4_ASM190353v4_genomic.fna	0_0_105_6_0_0_17_5_39_0	0	0	105	6	0	0	17	5	39	0
GCF_001903555.4_ASM190355v4_genomic.fna	0_0_105_6_0_0_17_5_0_0	0	0	105	6	0	0	17	5	0	0
GCF_001903605.4_ASM190360v4_genomic.fna	0_0_105_6_0_0_17_145_0_0	0	0	105	6	0	0	17	145	0	0
GCF_001903615.4_ASM190361v4_genomic.fna	0_0_369_0_0_0_0_17_0_2	0	0	369	0	0	0	0	17	0	2
GCF_001903625.3_ASM190362v4_genomic.fna	0_0_105_6_0_0_17_5_26_0	0	0	105	6	0	0	17	5	26	0
GCF_001903675.4_ASM190367v4_genomic.fna	0_0_105_6_0_0_0_36_0_0	0	0	105	6	0	0	0	36	0	0
GCF_001903685.4_ASM190368v4_genomic.fna	0_0_197_0_4_0_10_4_0_0	0	0	197	0	4	0	10	4	0	0
GCF_001903695.4_ASM190369v4_genomic.fna	0_0_369_0_0_0_0_0_1_9	0	0	369	0	0	0	0	0	1	9
GCF_001903735.4_ASM190373v4_genomic.fna	0_0_105_6_0_0_17_154_0_0	0	0	105	6	0	0	17	154	0	0
GCF_001903755.4_ASM190375v4_genomic.fna	0_0_105_6_0_0_17_5_41_0	0	0	105	6	0	0	17	5	41	0
GCF_001903775.4_ASM190377v4_genomic.fna	0_0_105_6_0_0_17_5_36_0	0	0	105	6	0	0	17	5	36	0
GCF_001903785.4_ASM190378v4_genomic.fna	0_0_105_6_0_0_17_5_27_0	0	0	105	6	0	0	17	5	27	0
GCF_001903795.4_ASM190379v4_genomic.fna	0_0_105_6_0_0_0_15_4_0	0	0	105	6	0	0	0	15	4	0
GCF_001903835.4_ASM190383v4_genomic.fna	0_0_105_6_0_0_17_21_0_0	0	0	105	6	0	0	17	21	0	0
GCF_001903845.4_ASM190384v4_genomic.fna	0_0_105_6_0_0_0_91_0_0	0	0	105	6	0	0	0	91	0	0
GCF_001903865.4_ASM190386v4_genomic.fna	0_0_105_6_0_0_17_22_0_0	0	0	105	6	0	0	17	22	0	0
GCF_001903875.4_ASM190387v4_genomic.fna	0_0_105_6_0_0_0_36_0_0	0	0	105	6	0	0	0	36	0	0
GCF_001903915.4_ASM190391v4_genomic.fna	0_0_105_6_0_0_17_32_0_0	0	0	105	6	0	0	17	32	0	0
GCF_001903925.4_ASM190392v4_genomic.fna	0_0_105_6_0_0_17_5_0_0	0	0	105	6	0	0	17	5	0	0
GCF_001903935.4_ASM190393v4_genomic.fna	0_0_105_6_0_0_17_7_8_0	0	0	105	6	0	0	17	7	8	0
GCF_001903975.4_ASM190397v4_genomic.fna	0_0_105_0_24_0_0_1_3_0	0	0	105	0	24	0	0	1	3	0
GCF_001903995.4_ASM190399v4_genomic.fna	0_0_105_6_0_0_17_5_0_0	0	0	105	6	0	0	17	5	0	0
GCF_001904005.4_ASM190400v4_genomic.fna	0_0_105_6_0_0_40_0_0_0	0	0	105	6	0	0	40	0	0	0
GCF_001904015.4_ASM190401v4_genomic.fna	0_0_46_5_1_0_0_0_0_0	0	0	46	5	1	0	0	0	0	0
GCF_001904045.4_ASM190404v4_genomic.fna	0_0_105_6_0_0_0_0_11_0	0	0	105	6	0	0	0	0	11	0
GCF_001904075.4_ASM190407v4_genomic.fna	0_0_46_5_1_0_0_0_1_0	0	0	46	5	1	0	0	0	1	0
GCF_001904095.4_ASM190409v4_genomic.fna	0_0_105_6_0_0_0_36_0_0	0	0	105	6	0	0	0	36	0	0
GCF_001904105.4_ASM190410v4_genomic.fna	0_0_105_6_0_0_17_148_2_0	0	0	105	6	0	0	17	148	2	0
GCF_001904115.4_ASM190411v4_genomic.fna	0_0_105_6_0_0_17_148_0_0	0	0	105	6	0	0	17	148	0	0
GCF_001904155.4_ASM190415v4_genomic.fna	0_0_105_6_0_0_0_0_9_0	0	0	105	6	0	0	0	0	9	0
GCF_001904165.4_ASM190416v4_genomic.fna	0_0_105_6_0_0_17_5_0_0	0	0	105	6	0	0	17	5	0	0
GCF_001904175.4_ASM190417v4_genomic.fna	0_0_105_6_0_0_0_91_0_0	0	0	105	6	0	0	0	91	0	0
GCF_001904205.4_ASM190420v4_genomic.fna	0_0_105_6_0_0_17_154_0_0	0	0	105	6	0	0	17	154	0	0
GCF_001904235.4_ASM190423v4_genomic.fna	0_0_105_6_0_0_0_15_0_0	0	0	105	6	0	0	0	15	0	0
GCF_001904245.4_ASM190424v4_genomic.fna	0_0_197_0_4_0_10_4_0_0	0	0	197	0	4	0	10	4	0	0
GCF_001904255.4_ASM190425v4_genomic.fna	0_0_105_6_0_0_17_5_0_0	0	0	105	6	0	0	17	5	0	0
GCF_001904295.4_ASM190429v4_genomic.fna	0_0_105_6_0_0_17_148_1_0	0	0	105	6	0	0	17	148	1	0
GCF_001904315.4_ASM190431v4_genomic.fna	0_0_105_6_0_0_17_148_1_0	0	0	105	6	0	0	17	148	1	0
GCF_001904325.4_ASM190432v4_genomic.fna	0_0_105_6_0_0_0_0_5_0	0	0	105	6	0	0	0	0	5	0
GCF_001904335.4_ASM190433v4_genomic.fna	0_0_105_6_0_0_17_5_38_0	0	0	105	6	0	0	17	5	38	0
GCF_001904375.4_ASM190437v4_genomic.fna	0_0_105_6_0_0_0_0_9_0	0	0	105	6	0	0	0	0	9	0
GCF_001904385.4_ASM190438v4_genomic.fna	0_0_105_6_0_0_17_5_32_0	0	0	105	6	0	0	17	5	32	0
GCF_001904405.4_ASM190440v4_genomic.fna	0_0_105_0_24_0_2_0_0_0	0	0	105	0	24	0	2	0	0	0
GCF_001904425.4_ASM190442v4_genomic.fna	0_0_105_6_0_0_17_5_0_0	0	0	105	6	0	0	17	5	0	0
GCF_001904455.4_ASM190445v4_genomic.fna	0_0_105_6_0_0_17_5_36_0	0	0	105	6	0	0	17	5	36	0
GCF_001904475.4_ASM190447v4_genomic.fna	0_0_105_0_24_0_1_0_0_0	0	0	105	0	24	0	1	0	0	0
GCF_001904485.4_ASM190448v4_genomic.fna	0_0_105_6_0_0_17_5_26_0	0	0	105	6	0	0	17	5	26	0
GCF_001904495.4_ASM190449v4_genomic.fna	0_0_105_6_0_0_17_32_0_0	0	0	105	6	0	0	17	32	0	0
GCF_001904535.4_ASM190453v4_genomic.fna	0_0_105_6_0_0_17_134_0_0	0	0	105	6	0	0	17	134	0	0
GCF_001905185.1_ASM190518v1_genomic.fna	0_0_105_6_0_0_17_132_0_0	0	0	105	6	0	0	17	132	0	0
GCF_001905195.1_ASM190519v1_genomic.fna	0_0_105_6_0_0_17_132_0_0	0	0	105	6	0	0	17	132	0	0
GCF_001905225.1_ASM190522v1_genomic.fna	0_0_105_6_0_0_17_132_0_0	0	0	105	6	0	0	17	132	0	0
GCF_001905235.1_ASM190523v1_genomic.fna	0_0_105_6_0_0_17_133_0_0	0	0	105	6	0	0	17	133	0	0
GCF_001905315.1_ASM190531v1_genomic.fna	0_0_105_6_0_0_17_132_5_0	0	0	105	6	0	0	17	132	5	0
GCF_001906645.1_ASM190664v1_genomic.fna	0_0_105_6_0_0_17_132_0_0	0	0	105	6	0	0	17	132	0	0
GCF_001906685.1_ASM190668v1_genomic.fna	0_0_105_6_0_0_17_132_3_0	0	0	105	6	0	0	17	132	3	0
GCF_001906705.1_ASM190670v1_genomic.fna	0_0_105_6_0_0_17_132_6_0	0	0	105	6	0	0	17	132	6	0
GCF_001906715.1_ASM190671v1_genomic.fna	0_0_105_6_0_0_17_132_2_0	0	0	105	6	0	0	17	132	2	0
GCF_001906725.1_ASM190672v1_genomic.fna	0_0_105_6_0_0_17_132_1_0	0	0	105	6	0	0	17	132	1	0
GCF_001907955.1_ASM190795v1_genomic.fna	0_0_407_0_0_0_0_1_0_0	0	0	407	0	0	0	0	1	0	0
GCF_001908515.1_ASM190851v1_genomic.fna	0_0_215_1_0_0_0_0_0_0	0	0	215	1	0	0	0	0	0	0
GCF_001908595.1_ASM190859v1_genomic.fna	0_0_197_0_4_0_2_3_1_0	0	0	197	0	4	0	2	3	1	0
GCF_001908625.1_ASM190862v1_genomic.fna	0_0_197_0_4_0_2_3_1_0	0	0	197	0	4	0	2	3	1	0
GCF_001908655.1_ASM190865v1_genomic.fna	0_0_197_0_4_0_2_3_1_0	0	0	197	0	4	0	2	3	1	0
GCF_001908675.1_ASM190867v1_genomic.fna	0_0_197_0_4_0_2_3_2_0	0	0	197	0	4	0	2	3	2	0
GCF_001908695.1_ASM190869v1_genomic.fna	0_0_197_0_4_0_2_3_1_0	0	0	197	0	4	0	2	3	1	0
GCF_001908715.1_ASM190871v1_genomic.fna	0_0_105_0_15_0_1_0_0_0	0	0	105	0	15	0	1	0	0	0
GCF_001908875.1_ASM190887v1_genomic.fna	0_0_197_0_4_0_2_3_1_0	0	0	197	0	4	0	2	3	1	0
GCF_001908895.1_ASM190889v1_genomic.fna	0_0_105_0_9_0_4_0_1_0	0	0	105	0	9	0	4	0	1	0
GCF_001913175.1_ASM191317v1_genomic.fna	0_0_84_0_8_0_0_7_0_0	0	0	84	0	8	0	0	7	0	0
GCF_001922465.1_ASM192246v1_genomic.fna	0_0_105_0_19_1_0_0_0_0	0	0	105	0	19	1	0	0	0	0
GCF_001929345.1_ASM192934v1_genomic.fna	0_0_127_8_0_0_0_0_0_0	0	0	127	8	0	0	0	0	0	0
GCF_001931705.1_ASM193170v1_genomic.fna	0_0_109_7_3_0_0_0_0_0	0	0	109	7	3	0	0	0	0	0
GCF_001936035.1_ASM193603v1_genomic.fna	0_0_410_0_0_0_0_0_1_0	0	0	410	0	0	0	0	0	1	0
GCF_001938035.1_ASM193803v1_genomic.fna	0_0_22_27_0_0_0_1_0_0	0	0	22	27	0	0	0	1	0	0
GCF_001939855.1_ASM193985v1_genomic.fna	0_0_429_0_4_2_0_0_0_0	0	0	429	0	4	2	0	0	0	0
GCF_001939885.2_ASM193988v2_genomic.fna	0_0_158_0_0_0_0_0_0_0	0	0	158	0	0	0	0	0	0	0
GCF_001945475.1_ASM194547v1_genomic.fna	0_0_221_1_8_0_0_0_0_0	0	0	221	1	8	0	0	0	0	0
GCF_001950635.1_ASM195063v1_genomic.fna	0_0_131_1_29_0_0_0_0_0	0	0	131	1	29	0	0	0	0	0
GCF_001950655.1_ASM195065v1_genomic.fna	0_0_157_1_0_0_0_0_0_0	0	0	157	1	0	0	0	0	0	0
GCF_001950675.1_ASM195067v1_genomic.fna	0_0_0_0_2_0_17_0_0_0	0	0	0	0	2	0	17	0	0	0
GCF_001952835.1_ASM195283v1_genomic.fna	0_0_357_0_0_0_0_0_0_0	0	0	357	0	0	0	0	0	0	0
GCF_001952875.1_ASM195287v1_genomic.fna	0_0_197_0_25_1_0_1_0_0	0	0	197	0	25	1	0	1	0	0
GCF_001952895.1_ASM195289v1_genomic.fna	0_0_105_0_14_0_0_0_0_0	0	0	105	0	14	0	0	0	0	0
GCF_001952915.1_ASM195291v1_genomic.fna	0_0_105_6_0_0_82_0_0_0	0	0	105	6	0	0	82	0	0	0
GCF_001956965.1_ASM195696v1_genomic.fna	0_0_197_0_4_0_2_3_1_0	0	0	197	0	4	0	2	3	1	0
GCF_001969905.2_ASM196990v2_genomic.fna	0_0_106_0_3_0_0_3_0_0	0	0	106	0	3	0	0	3	0	0
GCF_001970155.2_ASM197015v2_genomic.fna	0_0_115_0_0_0_0_0_0_0	0	0	115	0	0	0	0	0	0	0
GCF_001970165.2_ASM197016v2_genomic.fna	0_0_106_0_3_0_0_5_0_0	0	0	106	0	3	0	0	5	0	0
GCF_001970175.2_ASM197017v2_genomic.fna	0_0_106_0_3_0_0_3_0_0	0	0	106	0	3	0	0	3	0	0
GCF_001984895.1_ASM198489v1_genomic.fna	0_0_88_0_0_0_0_1_0_0	0	0	88	0	0	0	0	1	0	0
GCF_002055765.1_ASM205576v1_genomic.fna	0_0_366_0_2_1_0_0_0_0	0	0	366	0	2	1	0	0	0	0
GCF_002055855.1_ASM205585v1_genomic.fna	0_0_1_1_17_0_3_1_0_0	0	0	1	1	17	0	3	1	0	0
GCF_002056385.1_ASM205638v1_genomic.fna	0_0_105_6_0_0_17_0_2_0	0	0	105	6	0	0	17	0	2	0
GCF_002056475.1_ASM205647v1_genomic.fna	0_0_105_6_0_0_3_0_0_0	0	0	105	6	0	0	3	0	0	0
GCF_002085855.1_ASM208585v1_genomic.fna	0_0_105_6_0_0_17_65_73_0	0	0	105	6	0	0	17	65	73	0
GCF_002085865.1_ASM208586v1_genomic.fna	0_0_105_6_0_0_17_65_73_0	0	0	105	6	0	0	17	65	73	0
GCF_002085895.1_ASM208589v1_genomic.fna	0_0_105_6_0_0_17_65_73_0	0	0	105	6	0	0	17	65	73	0
GCF_002085915.1_ASM208591v1_genomic.fna	0_0_105_6_0_0_17_65_73_0	0	0	105	6	0	0	17	65	73	0
GCF_002085935.1_ASM208593v1_genomic.fna	0_0_105_6_0_0_17_65_0_0	0	0	105	6	0	0	17	65	0	0
GCF_002085975.1_ASM208597v1_genomic.fna	0_0_105_6_0_0_17_65_73_0	0	0	105	6	0	0	17	65	73	0
GCF_002085995.1_ASM208599v1_genomic.fna	0_0_105_6_0_0_17_65_30_0	0	0	105	6	0	0	17	65	30	0
GCF_002086005.1_ASM208600v1_genomic.fna	0_0_105_6_0_0_17_74_0_0	0	0	105	6	0	0	17	74	0	0
GCF_002086025.1_ASM208602v1_genomic.fna	0_0_105_6_0_0_17_74_0_0	0	0	105	6	0	0	17	74	0	0
GCF_002086055.1_ASM208605v1_genomic.fna	0_0_105_6_0_0_17_74_0_0	0	0	105	6	0	0	17	74	0	0
GCF_002086075.1_ASM208607v1_genomic.fna	0_0_105_6_0_0_0_5_30_0	0	0	105	6	0	0	0	5	30	0
GCF_002086095.1_ASM208609v1_genomic.fna	0_0_105_6_0_0_17_65_31_0	0	0	105	6	0	0	17	65	31	0
GCF_002087215.1_ASM208721v1_genomic.fna	0_0_197_0_21_0_0_0_0_0	0	0	197	0	21	0	0	0	0	0
GCF_002104175.1_ASM210417v1_genomic.fna	0_0_105_0_11_0_6_0_0_0	0	0	105	0	11	0	6	0	0	0
GCF_002104185.1_ASM210418v1_genomic.fna	0_0_105_6_0_0_69_0_1_0	0	0	105	6	0	0	69	0	1	0
GCF_002104215.1_ASM210421v1_genomic.fna	0_0_105_0_0_0_1_2_0_0	0	0	105	0	0	0	1	2	0	0
GCF_002104255.1_ASM210425v1_genomic.fna	0_0_105_0_11_0_12_0_0_0	0	0	105	0	11	0	12	0	0	0
GCF_002104265.1_ASM210426v1_genomic.fna	0_0_105_6_0_0_69_0_0_0	0	0	105	6	0	0	69	0	0	0
GCF_002104295.1_ASM210429v1_genomic.fna	0_0_105_6_0_0_69_0_1_0	0	0	105	6	0	0	69	0	1	0
GCF_002104315.1_ASM210431v1_genomic.fna	0_0_105_0_0_0_2_0_0_0	0	0	105	0	0	0	2	0	0	0
GCF_002104355.1_ASM210435v1_genomic.fna	0_0_105_0_0_0_10_0_0_0	0	0	105	0	0	0	10	0	0	0
GCF_002104365.1_ASM210436v1_genomic.fna	0_0_105_0_11_0_12_0_1_0	0	0	105	0	11	0	12	0	1	0
GCF_002108235.1_ASM210823v1_genomic.fna	0_0_197_0_0_2_0_0_0_0	0	0	197	0	0	2	0	0	0	0
GCF_002108275.1_ASM210827v1_genomic.fna	0_0_197_0_13_0_0_0_0_0	0	0	197	0	13	0	0	0	0	0
GCF_002108315.1_ASM210831v1_genomic.fna	0_0_126_0_2_0_0_0_0_0	0	0	126	0	2	0	0	0	0	0
GCF_002108335.1_ASM210833v1_genomic.fna	0_0_126_1_1_0_0_0_0_0	0	0	126	1	1	0	0	0	0	0
GCF_002108355.1_ASM210835v1_genomic.fna	0_0_126_1_4_0_0_0_0_0	0	0	126	1	4	0	0	0	0	0
GCF_002108395.1_ASM210839v1_genomic.fna	0_0_197_0_25_4_0_0_0_0	0	0	197	0	25	4	0	0	0	0
GCF_002108415.1_ASM210841v1_genomic.fna	0_0_197_0_1_0_0_0_0_0	0	0	197	0	1	0	0	0	0	0
GCF_002113865.1_ASM211386v1_genomic.fna	0_0_105_11_0_0_0_0_1_0	0	0	105	11	0	0	0	0	1	0
GCF_002115605.1_ASM211560v1_genomic.fna	0_0_105_6_0_0_17_156_1_0	0	0	105	6	0	0	17	156	1	0
GCF_002115625.1_ASM211562v1_genomic.fna	0_0_105_6_0_0_17_156_0_0	0	0	105	6	0	0	17	156	0	0
GCF_002115645.1_ASM211564v1_genomic.fna	0_0_105_6_0_0_17_156_0_0	0	0	105	6	0	0	17	156	0	0
GCF_002116885.1_ASM211688v1_genomic.fna	0_0_395_0_6_0_0_0_0_0	0	0	395	0	6	0	0	0	0	0
GCF_002119075.1_ASM211907v1_genomic.fna	0_0_88_0_1_0_0_0_0_0	0	0	88	0	1	0	0	0	0	0
GCF_002119085.1_ASM211908v1_genomic.fna	0_0_137_7_0_0_0_0_0_0	0	0	137	7	0	0	0	0	0	0
GCF_002119885.1_ASM211988v1_genomic.fna	0_0_105_6_0_0_17_58_0_0	0	0	105	6	0	0	17	58	0	0
GCF_002119895.1_ASM211989v1_genomic.fna	0_0_105_6_0_0_26_0_0_0	0	0	105	6	0	0	26	0	0	0
GCF_002119955.1_ASM211995v1_genomic.fna	0_0_1_1_0_1_1_0_0_2	0	0	1	1	0	1	1	0	0	2
GCF_002120065.1_ASM212006v1_genomic.fna	0_0_105_6_0_0_77_0_0_0	0	0	105	6	0	0	77	0	0	0
GCF_002120105.1_ASM212010v1_genomic.fna	0_0_105_6_0_0_17_57_0_0	0	0	105	6	0	0	17	57	0	0
GCF_002148835.1_ASM214883v1_genomic.fna	0_0_369_0_0_0_0_28_0_0	0	0	369	0	0	0	0	28	0	0
GCF_002153315.2_ASM215331v2_genomic.fna	0_0_105_6_0_0_0_67_0_0	0	0	105	6	0	0	0	67	0	0
GCF_002154825.1_ASM215482v1_genomic.fna	0_0_105_0_11_0_5_0_0_0	0	0	105	0	11	0	5	0	0	0
GCF_002156725.1_ASM215672v1_genomic.fna	0_0_105_6_0_0_17_6_0_0	0	0	105	6	0	0	17	6	0	0
GCF_002156745.1_ASM215674v1_genomic.fna	0_0_109_4_2_0_0_0_0_0	0	0	109	4	2	0	0	0	0	0
GCF_002156785.1_ASM215678v1_genomic.fna	0_0_1_1_17_0_4_0_3_0	0	0	1	1	17	0	4	0	3	0
GCF_002157345.1_ASM215734v1_genomic.fna	0_0_407_0_0_0_0_0_1_0	0	0	407	0	0	0	0	0	1	0
GCF_002162395.1_ASM216239v1_genomic.fna	0_0_105_6_0_0_41_0_0_0	0	0	105	6	0	0	41	0	0	0
GCF_002162405.1_ASM216240v1_genomic.fna	0_0_105_6_0_0_0_66_0_0	0	0	105	6	0	0	0	66	0	0
GCF_002162425.1_ASM216242v1_genomic.fna	0_0_105_6_0_0_22_1_0_0	0	0	105	6	0	0	22	1	0	0
GCF_002162475.1_ASM216247v1_genomic.fna	0_0_105_6_0_16_3_0_0_0	0	0	105	6	0	16	3	0	0	0
GCF_002163895.1_ASM216389v1_genomic.fna	0_0_429_0_34_0_0_0_0_0	0	0	429	0	34	0	0	0	0	0
GCF_002164695.2_ASM216469v2_genomic.fna	0_0_158_8_13_0_0_1_0_1	0	0	158	8	13	0	0	1	0	1
GCF_002164835.4_ASM216483v4_genomic.fna	0_0_105_2_0_0_2_25_0_0	0	0	105	2	0	0	2	25	0	0
GCF_002164855.2_ASM216485v2_genomic.fna	0_0_105_2_0_0_2_17_0_0	0	0	105	2	0	0	2	17	0	0
GCF_002173825.1_ASM217382v1_genomic.fna	0_0_388_1_4_0_0_0_0_0	0	0	388	1	4	0	0	0	0	0
GCF_002173875.1_ASM217387v1_genomic.fna	0_0_429_0_37_0_0_0_0_0	0	0	429	0	37	0	0	0	0	0
GCF_002173885.1_ASM217388v1_genomic.fna	0_0_429_0_66_1_0_0_0_0	0	0	429	0	66	1	0	0	0	0
GCF_002173955.1_ASM217395v1_genomic.fna	0_0_132_0_0_0_0_0_0_0	0	0	132	0	0	0	0	0	0	0
GCF_002173965.1_ASM217396v1_genomic.fna	0_0_46_4_0_0_0_0_0_0	0	0	46	4	0	0	0	0	0	0
GCF_002174015.1_ASM217401v1_genomic.fna	0_0_137_11_7_0_0_0_0_0	0	0	137	11	7	0	0	0	0	0
GCF_002174025.1_ASM217402v1_genomic.fna	0_0_309_1_0_0_0_0_1_0	0	0	309	1	0	0	0	0	1	0
GCF_002174075.1_ASM217407v1_genomic.fna	0_0_309_1_0_0_0_0_0_0	0	0	309	1	0	0	0	0	0	0
GCF_002180075.1_ASM218007v1_genomic.fna	0_0_105_6_0_0_17_1_0_0	0	0	105	6	0	0	17	1	0	0
GCF_002180155.1_ASM218015v1_genomic.fna	0_0_105_6_0_0_17_5_0_0	0	0	105	6	0	0	17	5	0	0
GCF_002180175.1_ASM218017v1_genomic.fna	0_0_105_11_0_0_0_3_1_0	0	0	105	11	0	0	0	3	1	0
GCF_002180255.1_ASM218025v1_genomic.fna	0_0_42_4_0_0_0_0_0_0	0	0	42	4	0	0	0	0	0	0
GCF_002180295.1_ASM218029v1_genomic.fna	0_0_105_6_0_0_17_9_0_0	0	0	105	6	0	0	17	9	0	0
GCF_002180315.1_ASM218031v1_genomic.fna	0_0_1_1_17_0_1_0_0_0	0	0	1	1	17	0	1	0	0	0
GCF_002180485.1_ASM218048v1_genomic.fna	0_0_105_6_0_0_17_13_0_0	0	0	105	6	0	0	17	13	0	0
GCF_002180495.1_ASM218049v1_genomic.fna	0_0_127_5_0_1_0_0_0_0	0	0	127	5	0	1	0	0	0	0
GCF_002180525.1_ASM218052v1_genomic.fna	0_0_105_6_0_16_0_1_0_0	0	0	105	6	0	16	0	1	0	0
GCF_002180535.1_ASM218053v1_genomic.fna	0_0_105_6_0_0_0_1_0_0	0	0	105	6	0	0	0	1	0	0
GCF_002180565.1_ASM218056v1_genomic.fna	0_0_105_6_0_0_0_65_0_0	0	0	105	6	0	0	0	65	0	0
GCF_002180595.1_ASM218059v1_genomic.fna	0_0_105_6_0_0_25_0_0_0	0	0	105	6	0	0	25	0	0	0
GCF_002180605.1_ASM218060v1_genomic.fna	0_0_105_6_0_19_0_0_0_0	0	0	105	6	0	19	0	0	0	0
GCF_002180645.1_ASM218064v1_genomic.fna	0_0_22_24_11_0_0_0_0_0	0	0	22	24	11	0	0	0	0	0
GCF_002180655.1_ASM218065v1_genomic.fna	0_0_22_27_0_0_21_1_0_0	0	0	22	27	0	0	21	1	0	0
GCF_002180685.1_ASM218068v1_genomic.fna	0_0_358_0_0_0_0_0_0_0	0	0	358	0	0	0	0	0	0	0
GCF_002180695.1_ASM218069v1_genomic.fna	0_0_105_6_0_0_85_0_0_0	0	0	105	6	0	0	85	0	0	0
GCF_002180725.1_ASM218072v1_genomic.fna	0_0_197_0_25_1_2_0_0_0	0	0	197	0	25	1	2	0	0	0
GCF_002180735.1_ASM218073v1_genomic.fna	0_0_105_6_0_0_94_0_1_0	0	0	105	6	0	0	94	0	1	0
GCF_002180765.1_ASM218076v1_genomic.fna	0_0_105_6_0_0_17_113_0_0	0	0	105	6	0	0	17	113	0	0
GCF_002180775.1_ASM218077v1_genomic.fna	0_0_105_6_0_16_1_0_0_0	0	0	105	6	0	16	1	0	0	0
GCF_002180805.1_ASM218080v1_genomic.fna	0_0_105_6_0_0_17_135_0_0	0	0	105	6	0	0	17	135	0	0
GCF_002180845.1_ASM218084v1_genomic.fna	0_0_105_6_0_0_17_3_0_0	0	0	105	6	0	0	17	3	0	0
GCF_002180855.1_ASM218085v1_genomic.fna	0_0_105_6_0_0_0_74_0_0	0	0	105	6	0	0	0	74	0	0
GCF_002180885.1_ASM218088v1_genomic.fna	0_0_105_6_0_0_0_64_0_0	0	0	105	6	0	0	0	64	0	0
GCF_002180895.1_ASM218089v1_genomic.fna	0_0_105_6_0_0_0_75_0_0	0	0	105	6	0	0	0	75	0	0
GCF_002180925.1_ASM218092v1_genomic.fna	0_0_105_6_0_0_22_0_0_0	0	0	105	6	0	0	22	0	0	0
GCF_002180935.1_ASM218093v1_genomic.fna	0_0_105_6_0_0_22_0_0_0	0	0	105	6	0	0	22	0	0	0
GCF_002180965.1_ASM218096v1_genomic.fna	0_0_105_6_0_0_25_0_0_0	0	0	105	6	0	0	25	0	0	0
GCF_002180975.1_ASM218097v1_genomic.fna	0_0_105_6_11_0_0_0_0_0	0	0	105	6	11	0	0	0	0	0
GCF_002181005.1_ASM218100v1_genomic.fna	0_0_105_6_0_0_0_1_0_0	0	0	105	6	0	0	0	1	0	0
GCF_002181015.1_ASM218101v1_genomic.fna	0_0_105_6_0_0_22_0_0_0	0	0	105	6	0	0	22	0	0	0
GCF_002181045.1_ASM218104v1_genomic.fna	0_0_105_6_0_0_0_2_0_0	0	0	105	6	0	0	0	2	0	0
GCF_002181055.1_ASM218105v1_genomic.fna	0_0_105_6_0_1_0_0_0_0	0	0	105	6	0	1	0	0	0	0
GCF_002181085.1_ASM218108v1_genomic.fna	0_0_105_6_0_0_0_1_1_0	0	0	105	6	0	0	0	1	1	0
GCF_002181095.1_ASM218109v1_genomic.fna	0_0_105_6_0_0_0_92_0_0	0	0	105	6	0	0	0	92	0	0
GCF_002181105.1_ASM218110v1_genomic.fna	0_0_105_6_0_0_25_0_0_0	0	0	105	6	0	0	25	0	0	0
GCF_002181145.1_ASM218114v1_genomic.fna	0_0_105_6_0_0_25_0_0_0	0	0	105	6	0	0	25	0	0	0
GCF_002181165.1_ASM218116v1_genomic.fna	0_0_105_6_0_0_17_147_0_0	0	0	105	6	0	0	17	147	0	0
GCF_002181175.1_ASM218117v1_genomic.fna	0_0_105_6_0_0_0_1_0_0	0	0	105	6	0	0	0	1	0	0
GCF_002181185.1_ASM218118v1_genomic.fna	0_0_105_6_0_0_22_0_2_0	0	0	105	6	0	0	22	0	2	0
GCF_002181225.1_ASM218122v1_genomic.fna	0_0_413_1_0_0_0_0_0_0	0	0	413	1	0	0	0	0	0	0
GCF_002181245.1_ASM218124v1_genomic.fna	0_0_105_6_0_0_22_0_3_0	0	0	105	6	0	0	22	0	3	0
GCF_002181265.1_ASM218126v1_genomic.fna	0_0_105_6_0_16_2_0_0_0	0	0	105	6	0	16	2	0	0	0
GCF_002181275.1_ASM218127v1_genomic.fna	0_0_105_6_0_0_22_0_1_0	0	0	105	6	0	0	22	0	1	0
GCF_002181305.1_ASM218130v1_genomic.fna	0_0_105_6_0_0_25_0_1_0	0	0	105	6	0	0	25	0	1	0
GCF_002181325.1_ASM218132v1_genomic.fna	0_0_105_6_0_0_22_0_1_0	0	0	105	6	0	0	22	0	1	0
GCF_002181345.1_ASM218134v1_genomic.fna	0_0_105_6_0_0_17_0_4_0	0	0	105	6	0	0	17	0	4	0
GCF_002181355.1_ASM218135v1_genomic.fna	0_0_105_6_0_0_17_138_0_0	0	0	105	6	0	0	17	138	0	0
GCF_002181385.1_ASM218138v1_genomic.fna	0_0_131_1_3_0_0_0_0_0	0	0	131	1	3	0	0	0	0	0
GCF_002181405.1_ASM218140v1_genomic.fna	0_0_105_6_0_0_0_1_0_0	0	0	105	6	0	0	0	1	0	0
GCF_002181415.1_ASM218141v1_genomic.fna	0_0_105_6_0_0_22_0_0_0	0	0	105	6	0	0	22	0	0	0
GCF_002181445.1_ASM218144v1_genomic.fna	0_0_197_0_25_1_0_0_0_0	0	0	197	0	25	1	0	0	0	0
GCF_002181455.1_ASM218145v1_genomic.fna	0_0_105_6_0_16_0_1_0_0	0	0	105	6	0	16	0	1	0	0
GCF_002181485.1_ASM218148v1_genomic.fna	0_0_105_6_0_0_59_0_0_0	0	0	105	6	0	0	59	0	0	0
GCF_002181505.1_ASM218150v1_genomic.fna	0_0_105_6_0_0_78_0_0_0	0	0	105	6	0	0	78	0	0	0
GCF_002181525.1_ASM218152v1_genomic.fna	0_0_105_6_0_0_25_0_0_0	0	0	105	6	0	0	25	0	0	0
GCF_002181545.1_ASM218154v1_genomic.fna	0_0_105_6_0_0_17_136_0_0	0	0	105	6	0	0	17	136	0	0
GCF_002181555.1_ASM218155v1_genomic.fna	0_0_105_6_0_16_0_2_0_0	0	0	105	6	0	16	0	2	0	0
GCF_002181585.1_ASM218158v1_genomic.fna	0_0_105_6_0_0_17_129_0_0	0	0	105	6	0	0	17	129	0	0
GCF_002181595.1_ASM218159v1_genomic.fna	0_0_105_6_0_0_17_129_1_0	0	0	105	6	0	0	17	129	1	0
GCF_002181635.1_ASM218163v1_genomic.fna	0_0_383_0_0_0_0_0_0_0	0	0	383	0	0	0	0	0	0	0
GCF_002181665.1_ASM218166v1_genomic.fna	0_0_105_6_0_0_94_0_0_0	0	0	105	6	0	0	94	0	0	0
GCF_002181675.1_ASM218167v1_genomic.fna	0_0_105_6_0_0_22_0_1_0	0	0	105	6	0	0	22	0	1	0
GCF_002181705.1_ASM218170v1_genomic.fna	0_0_105_6_0_0_0_75_1_0	0	0	105	6	0	0	0	75	1	0
GCF_002181715.1_ASM218171v1_genomic.fna	0_0_105_6_0_0_79_0_0_0	0	0	105	6	0	0	79	0	0	0
GCF_002181745.1_ASM218174v1_genomic.fna	0_0_105_6_0_0_0_64_2_0	0	0	105	6	0	0	0	64	2	0
GCF_002181755.1_ASM218175v1_genomic.fna	0_0_105_6_0_16_0_3_0_0	0	0	105	6	0	16	0	3	0	0
GCF_002181785.1_ASM218178v1_genomic.fna	0_0_105_6_0_0_0_64_0_0	0	0	105	6	0	0	0	64	0	0
GCF_002181795.1_ASM218179v1_genomic.fna	0_0_105_6_0_0_0_64_1_0	0	0	105	6	0	0	0	64	1	0
GCF_002181825.1_ASM218182v1_genomic.fna	0_0_105_6_0_0_17_137_0_0	0	0	105	6	0	0	17	137	0	0
GCF_002181835.1_ASM218183v1_genomic.fna	0_0_105_6_0_0_0_3_0_0	0	0	105	6	0	0	0	3	0	0
GCF_002181865.1_ASM218186v1_genomic.fna	0_0_105_6_0_0_0_64_3_0	0	0	105	6	0	0	0	64	3	0
GCF_002181875.1_ASM218187v1_genomic.fna	0_0_127_5_0_0_0_0_0_0	0	0	127	5	0	0	0	0	0	0
GCF_002181895.1_ASM218189v1_genomic.fna	0_0_22_24_1_0_4_0_0_0	0	0	22	24	1	0	4	0	0	0
GCF_002181915.1_ASM218191v1_genomic.fna	0_0_22_24_13_0_0_1_0_0	0	0	22	24	13	0	0	1	0	0
GCF_002181945.1_ASM218194v1_genomic.fna	0_0_22_24_14_0_0_0_0_0	0	0	22	24	14	0	0	0	0	0
GCF_002181955.1_ASM218195v1_genomic.fna	0_0_22_24_13_0_0_0_0_0	0	0	22	24	13	0	0	0	0	0
GCF_002181965.1_ASM218196v1_genomic.fna	0_0_105_6_0_0_22_0_0_0	0	0	105	6	0	0	22	0	0	0
GCF_002182005.1_ASM218200v1_genomic.fna	0_0_105_6_0_0_51_0_1_0	0	0	105	6	0	0	51	0	1	0
GCF_002182045.1_ASM218204v1_genomic.fna	0_0_22_27_0_0_9_1_0_0	0	0	22	27	0	0	9	1	0	0
GCF_002182055.1_ASM218205v1_genomic.fna	0_0_105_6_0_0_18_0_0_0	0	0	105	6	0	0	18	0	0	0
GCF_002182065.1_ASM218206v1_genomic.fna	0_0_105_6_0_0_93_0_0_0	0	0	105	6	0	0	93	0	0	0
GCF_002182125.1_ASM218212v1_genomic.fna	0_0_105_6_0_0_17_130_0_0	0	0	105	6	0	0	17	130	0	0
GCF_002182135.1_ASM218213v1_genomic.fna	0_0_105_6_0_0_18_0_0_0	0	0	105	6	0	0	18	0	0	0
GCF_002182145.1_ASM218214v1_genomic.fna	0_0_127_5_0_1_0_1_0_0	0	0	127	5	0	1	0	1	0	0
GCF_002182155.1_ASM218215v1_genomic.fna	0_0_105_6_0_0_0_64_1_0	0	0	105	6	0	0	0	64	1	0
GCF_002182205.1_ASM218220v1_genomic.fna	0_0_80_8_0_0_0_1_0_0	0	0	80	8	0	0	0	1	0	0
GCF_002182215.1_ASM218221v1_genomic.fna	0_0_105_6_0_0_53_0_0_0	0	0	105	6	0	0	53	0	0	0
GCF_002182235.1_ASM218223v1_genomic.fna	0_0_98_2_5_0_0_0_1_0	0	0	98	2	5	0	0	0	1	0
GCF_002182245.1_ASM218224v1_genomic.fna	0_0_105_6_0_0_52_0_0_0	0	0	105	6	0	0	52	0	0	0
GCF_002182285.1_ASM218228v1_genomic.fna	0_0_105_6_0_0_0_64_1_0	0	0	105	6	0	0	0	64	1	0
GCF_002182305.1_ASM218230v1_genomic.fna	0_0_105_6_0_0_58_0_0_0	0	0	105	6	0	0	58	0	0	0
GCF_002182325.1_ASM218232v1_genomic.fna	0_0_105_6_0_0_0_42_0_0	0	0	105	6	0	0	0	42	0	0
GCF_002182525.1_ASM218252v1_genomic.fna	0_0_105_6_1_0_0_0_0_0	0	0	105	6	1	0	0	0	0	0
GCF_002182535.1_ASM218253v1_genomic.fna	0_0_105_6_0_0_17_0_7_0	0	0	105	6	0	0	17	0	7	0
GCF_002182575.1_ASM218257v1_genomic.fna	0_0_29_7_1_0_0_0_0_0	0	0	29	7	1	0	0	0	0	0
GCF_002184115.1_ASM218411v1_genomic.fna	0_0_105_6_0_0_30_0_0_0	0	0	105	6	0	0	30	0	0	0
GCF_002184225.1_ASM218422v1_genomic.fna	0_0_105_6_0_0_17_139_0_0	0	0	105	6	0	0	17	139	0	0
GCF_002184395.2_ASM218439v2_genomic.fna	0_0_105_6_0_0_0_0_4_0	0	0	105	6	0	0	0	0	4	0
GCF_002184415.2_ASM218441v2_genomic.fna	0_0_105_6_0_0_23_0_0_0	0	0	105	6	0	0	23	0	0	0
GCF_002184485.2_ASM218448v2_genomic.fna	0_0_22_27_0_0_21_0_0_0	0	0	22	27	0	0	21	0	0	0
GCF_002184505.2_ASM218450v2_genomic.fna	0_0_105_6_0_0_17_5_28_0	0	0	105	6	0	0	17	5	28	0
GCF_002184515.2_ASM218451v2_genomic.fna	0_0_105_6_0_0_17_5_9_0	0	0	105	6	0	0	17	5	9	0
GCF_002184525.2_ASM218452v2_genomic.fna	0_0_105_6_0_0_17_5_2_0	0	0	105	6	0	0	17	5	2	0
GCF_002184705.2_ASM218470v2_genomic.fna	0_0_105_6_0_0_17_5_30_0	0	0	105	6	0	0	17	5	30	0
GCF_002184715.2_ASM218471v2_genomic.fna	0_0_105_6_0_0_0_0_10_0	0	0	105	6	0	0	0	0	10	0
GCF_002184745.2_ASM218474v2_genomic.fna	0_0_202_0_0_0_0_0_0_0	0	0	202	0	0	0	0	0	0	0
GCF_002184755.2_ASM218475v2_genomic.fna	0_0_105_6_0_0_0_15_2_0	0	0	105	6	0	0	0	15	2	0
GCF_002184785.2_ASM218478v2_genomic.fna	0_0_105_6_0_0_0_15_1_0	0	0	105	6	0	0	0	15	1	0
GCF_002184795.2_ASM218479v2_genomic.fna	0_0_105_6_0_0_17_153_0_0	0	0	105	6	0	0	17	153	0	0
GCF_002184825.2_ASM218482v2_genomic.fna	0_0_105_6_0_0_0_0_9_0	0	0	105	6	0	0	0	0	9	0
GCF_002184835.2_ASM218483v2_genomic.fna	0_0_105_6_0_0_17_24_0_0	0	0	105	6	0	0	17	24	0	0
GCF_002184865.2_ASM218486v2_genomic.fna	0_0_105_6_0_0_17_5_0_0	0	0	105	6	0	0	17	5	0	0
GCF_002184875.2_ASM218487v2_genomic.fna	0_0_105_6_0_0_0_92_3_0	0	0	105	6	0	0	0	92	3	0
GCF_002184915.2_ASM218491v2_genomic.fna	0_0_369_0_0_0_0_17_1_0	0	0	369	0	0	0	0	17	1	0
GCF_002184945.2_ASM218494v2_genomic.fna	0_0_105_6_0_0_0_77_1_0	0	0	105	6	0	0	0	77	1	0
GCF_002184955.2_ASM218495v2_genomic.fna	0_0_179_0_3_0_0_0_0_0	0	0	179	0	3	0	0	0	0	0
GCF_002184985.2_ASM218498v2_genomic.fna	0_0_432_0_0_0_0_0_0_0	0	0	432	0	0	0	0	0	0	0
GCF_002184995.2_ASM218499v2_genomic.fna	0_0_105_6_0_0_0_0_9_0	0	0	105	6	0	0	0	0	9	0
GCF_002185025.2_ASM218502v2_genomic.fna	0_0_105_6_0_0_17_5_20_0	0	0	105	6	0	0	17	5	20	0
GCF_002185045.2_ASM218504v2_genomic.fna	0_0_105_6_0_0_17_141_1_0	0	0	105	6	0	0	17	141	1	0
GCF_002185055.2_ASM218505v2_genomic.fna	0_0_105_6_0_0_17_5_17_0	0	0	105	6	0	0	17	5	17	0
GCF_002185075.2_ASM218507v2_genomic.fna	0_0_105_6_0_0_17_5_26_0	0	0	105	6	0	0	17	5	26	0
GCF_002185105.2_ASM218510v2_genomic.fna	0_0_105_6_0_0_17_119_0_0	0	0	105	6	0	0	17	119	0	0
GCF_002185125.2_ASM218512v2_genomic.fna	0_0_105_6_0_0_0_0_5_0	0	0	105	6	0	0	0	0	5	0
GCF_002185135.2_ASM218513v2_genomic.fna	0_0_105_6_0_0_0_41_0_0	0	0	105	6	0	0	0	41	0	0
GCF_002185155.2_ASM218515v2_genomic.fna	0_0_105_6_0_0_17_5_7_0	0	0	105	6	0	0	17	5	7	0
GCF_002185185.2_ASM218518v2_genomic.fna	0_0_105_6_0_0_17_5_7_0	0	0	105	6	0	0	17	5	7	0
GCF_002185205.2_ASM218520v2_genomic.fna	0_0_105_6_0_0_0_0_9_0	0	0	105	6	0	0	0	0	9	0
GCF_002185215.2_ASM218521v2_genomic.fna	0_0_105_6_0_0_17_5_1_0	0	0	105	6	0	0	17	5	1	0
GCF_002185285.2_ASM218528v2_genomic.fna	0_0_109_8_0_1_0_0_0_0	0	0	109	8	0	1	0	0	0	0
GCF_002185355.2_ASM218535v2_genomic.fna	0_0_105_0_24_0_0_1_6_0	0	0	105	0	24	0	0	1	6	0
GCF_002185385.2_ASM218538v2_genomic.fna	0_0_105_6_0_0_0_0_28_0	0	0	105	6	0	0	0	0	28	0
GCF_002185405.2_ASM218540v2_genomic.fna	0_0_105_0_24_0_0_1_5_0	0	0	105	0	24	0	0	1	5	0
GCF_002185415.2_ASM218541v2_genomic.fna	0_0_105_6_0_0_0_0_0_0	0	0	105	6	0	0	0	0	0	0
GCF_002185425.2_ASM218542v2_genomic.fna	0_0_105_6_0_0_17_19_0_0	0	0	105	6	0	0	17	19	0	0
GCF_002185465.2_ASM218546v2_genomic.fna	0_0_105_6_10_0_0_0_0_0	0	0	105	6	10	0	0	0	0	0
GCF_002185485.2_ASM218548v2_genomic.fna	0_0_105_6_0_0_0_0_5_0	0	0	105	6	0	0	0	0	5	0
GCF_002185495.2_ASM218549v2_genomic.fna	0_0_105_6_0_0_0_0_5_0	0	0	105	6	0	0	0	0	5	0
GCF_002185515.2_ASM218551v2_genomic.fna	0_0_105_6_0_0_17_5_19_0	0	0	105	6	0	0	17	5	19	0
GCF_002185545.2_ASM218554v2_genomic.fna	0_0_105_6_0_0_0_4_0_0	0	0	105	6	0	0	0	4	0	0
GCF_002185555.2_ASM218555v2_genomic.fna	0_0_105_6_0_0_17_5_0_0	0	0	105	6	0	0	17	5	0	0
GCF_002185565.2_ASM218556v2_genomic.fna	0_0_105_6_0_0_0_0_4_0	0	0	105	6	0	0	0	0	4	0
GCF_002185575.2_ASM218557v2_genomic.fna	0_0_369_0_0_0_0_0_3_0	0	0	369	0	0	0	0	0	3	0
GCF_002185625.2_ASM218562v2_genomic.fna	0_0_105_6_0_0_17_5_0_0	0	0	105	6	0	0	17	5	0	0
GCF_002185645.2_ASM218564v2_genomic.fna	0_0_105_6_0_0_0_0_17_0	0	0	105	6	0	0	0	0	17	0
GCF_002185655.2_ASM218565v2_genomic.fna	0_0_105_6_0_0_8_0_0_0	0	0	105	6	0	0	8	0	0	0
GCF_002185665.2_ASM218566v2_genomic.fna	0_0_105_6_0_0_17_5_3_0	0	0	105	6	0	0	17	5	3	0
GCF_002185705.2_ASM218570v2_genomic.fna	0_0_105_6_0_0_66_0_0_0	0	0	105	6	0	0	66	0	0	0
GCF_002185725.2_ASM218572v2_genomic.fna	0_0_105_6_0_0_0_0_30_0	0	0	105	6	0	0	0	0	30	0
GCF_002185735.2_ASM218573v2_genomic.fna	0_0_105_6_0_0_17_5_6_0	0	0	105	6	0	0	17	5	6	0
GCF_002185745.2_ASM218574v2_genomic.fna	0_0_105_6_0_0_17_48_0_0	0	0	105	6	0	0	17	48	0	0
GCF_002185755.2_ASM218575v2_genomic.fna	0_0_105_6_0_0_17_26_0_0	0	0	105	6	0	0	17	26	0	0
GCF_002185805.2_ASM218580v2_genomic.fna	0_0_105_6_0_0_17_5_0_0	0	0	105	6	0	0	17	5	0	0
GCF_002185815.2_ASM218581v2_genomic.fna	0_0_105_6_0_0_17_5_31_0	0	0	105	6	0	0	17	5	31	0
GCF_002185835.2_ASM218583v2_genomic.fna	0_0_105_6_0_0_17_5_35_0	0	0	105	6	0	0	17	5	35	0
GCF_002185885.2_ASM218588v2_genomic.fna	0_0_23_1_1_0_0_0_0_0	0	0	23	1	1	0	0	0	0	0
GCF_002185905.2_ASM218590v2_genomic.fna	0_0_105_6_0_0_0_41_1_0	0	0	105	6	0	0	0	41	1	0
GCF_002185915.2_ASM218591v2_genomic.fna	0_0_105_6_0_0_0_0_24_0	0	0	105	6	0	0	0	0	24	0
GCF_002185925.2_ASM218592v2_genomic.fna	0_0_105_6_0_0_17_5_25_0	0	0	105	6	0	0	17	5	25	0
GCF_002185965.2_ASM218596v2_genomic.fna	0_0_105_0_3_0_1_23_0_0	0	0	105	0	3	0	1	23	0	0
GCF_002185975.2_ASM218597v2_genomic.fna	0_0_402_0_3_0_0_0_0_0	0	0	402	0	3	0	0	0	0	0
GCF_002186005.2_ASM218600v2_genomic.fna	0_0_369_0_0_0_0_0_2_0	0	0	369	0	0	0	0	0	2	0
GCF_002186015.2_ASM218601v2_genomic.fna	0_0_105_6_0_0_17_0_1_0	0	0	105	6	0	0	17	0	1	0
GCF_002186045.2_ASM218604v2_genomic.fna	0_0_105_6_0_0_17_5_0_0	0	0	105	6	0	0	17	5	0	0
GCF_002186055.2_ASM218605v2_genomic.fna	0_0_105_6_0_0_17_5_0_0	0	0	105	6	0	0	17	5	0	0
GCF_002186085.2_ASM218608v2_genomic.fna	0_0_105_6_0_0_17_5_0_0	0	0	105	6	0	0	17	5	0	0
GCF_002186095.2_ASM218609v2_genomic.fna	0_0_105_6_0_0_17_5_0_0	0	0	105	6	0	0	17	5	0	0
GCF_002186125.2_ASM218612v2_genomic.fna	0_0_105_6_0_0_17_5_4_0	0	0	105	6	0	0	17	5	4	0
GCF_002186135.2_ASM218613v2_genomic.fna	0_0_105_6_0_0_0_0_5_0	0	0	105	6	0	0	0	0	5	0
GCF_002186165.2_ASM218616v2_genomic.fna	0_0_105_6_0_0_17_5_0_0	0	0	105	6	0	0	17	5	0	0
GCF_002186185.2_ASM218618v2_genomic.fna	0_0_105_6_0_0_17_5_0_0	0	0	105	6	0	0	17	5	0	0
GCF_002186205.2_ASM218620v2_genomic.fna	0_0_105_0_24_0_0_1_0_0	0	0	105	0	24	0	0	1	0	0
GCF_002186215.2_ASM218621v2_genomic.fna	0_0_105_6_0_0_0_101_0_0	0	0	105	6	0	0	0	101	0	0
GCF_002186245.2_ASM218624v2_genomic.fna	0_0_105_6_0_13_0_0_0_0	0	0	105	6	0	13	0	0	0	0
GCF_002186255.2_ASM218625v2_genomic.fna	0_0_369_0_0_0_0_17_0_1	0	0	369	0	0	0	0	17	0	1
GCF_002186265.2_ASM218626v2_genomic.fna	0_0_105_6_0_16_0_0_1_0	0	0	105	6	0	16	0	0	1	0
GCF_002186275.2_ASM218627v2_genomic.fna	0_0_105_6_0_0_17_5_17_0	0	0	105	6	0	0	17	5	17	0
GCF_002186325.2_ASM218632v2_genomic.fna	0_0_105_6_0_0_17_5_0_0	0	0	105	6	0	0	17	5	0	0
GCF_002186335.2_ASM218633v2_genomic.fna	0_0_105_6_0_0_0_15_3_0	0	0	105	6	0	0	0	15	3	0
GCF_002186365.2_ASM218636v2_genomic.fna	0_0_105_6_0_0_17_20_0_0	0	0	105	6	0	0	17	20	0	0
GCF_002186375.2_ASM218637v2_genomic.fna	0_0_105_6_0_0_0_40_0_0	0	0	105	6	0	0	0	40	0	0
GCF_002186405.2_ASM218640v2_genomic.fna	0_0_105_6_0_0_17_5_5_0	0	0	105	6	0	0	17	5	5	0
GCF_002186415.2_ASM218641v2_genomic.fna	0_0_105_6_0_0_0_0_5_0	0	0	105	6	0	0	0	0	5	0
GCF_002186435.1_ASM218643v1_genomic.fna	0_0_355_0_0_0_0_0_0_0	0	0	355	0	0	0	0	0	0	0
GCF_002186465.1_ASM218646v1_genomic.fna	0_0_147_1_3_0_0_0_0_0	0	0	147	1	3	0	0	0	0	0
GCF_002186505.1_ASM218650v1_genomic.fna	0_0_46_9_0_0_0_0_0_0	0	0	46	9	0	0	0	0	0	0
GCF_002186545.1_ASM218654v1_genomic.fna	0_0_22_2_13_0_0_0_0_0	0	0	22	2	13	0	0	0	0	0
GCF_002186585.1_ASM218658v1_genomic.fna	0_0_46_9_0_0_0_0_0_0	0	0	46	9	0	0	0	0	0	0
GCF_002186595.1_ASM218659v1_genomic.fna	0_0_1_1_15_0_0_0_0_0	0	0	1	1	15	0	0	0	0	0
GCF_002186625.1_ASM218662v1_genomic.fna	0_0_22_24_15_0_0_0_0_0	0	0	22	24	15	0	0	0	0	0
GCF_002186635.1_ASM218663v1_genomic.fna	0_0_147_1_0_0_0_0_1_0	0	0	147	1	0	0	0	0	1	0
GCF_002186665.1_ASM218666v1_genomic.fna	0_0_22_24_16_0_0_0_1_0	0	0	22	24	16	0	0	0	1	0
GCF_002186695.1_ASM218669v1_genomic.fna	0_0_0_0_2_0_0_48_0_0	0	0	0	0	2	0	0	48	0	0
GCF_002186705.1_ASM218670v1_genomic.fna	0_0_388_1_8_0_0_0_0_0	0	0	388	1	8	0	0	0	0	0
GCF_002186725.1_ASM218672v1_genomic.fna	0_0_46_10_0_0_0_0_0_0	0	0	46	10	0	0	0	0	0	0
GCF_002186775.1_ASM218677v1_genomic.fna	0_0_147_1_0_0_0_0_1_0	0	0	147	1	0	0	0	0	1	0
GCF_002186785.1_ASM218678v1_genomic.fna	0_0_107_0_8_0_0_0_0_0	0	0	107	0	8	0	0	0	0	0
GCF_002186805.1_ASM218680v1_genomic.fna	0_0_22_18_0_0_0_0_0_0	0	0	22	18	0	0	0	0	0	0
GCF_002186835.1_ASM218683v1_genomic.fna	0_0_158_12_0_0_0_0_0_0	0	0	158	12	0	0	0	0	0	0
GCF_002186855.1_ASM218685v1_genomic.fna	0_0_158_8_13_0_0_0_0_0	0	0	158	8	13	0	0	0	0	0
GCF_002186865.1_ASM218686v1_genomic.fna	0_0_147_1_0_0_0_0_2_0	0	0	147	1	0	0	0	0	2	0
GCF_002186895.1_ASM218689v1_genomic.fna	0_0_251_0_0_0_0_0_0_0	0	0	251	0	0	0	0	0	0	0
GCF_002186935.1_ASM218693v1_genomic.fna	0_0_60_0_0_0_0_0_0_0	0	0	60	0	0	0	0	0	0	0
GCF_002186945.1_ASM218694v1_genomic.fna	0_0_388_1_8_0_1_0_0_0	0	0	388	1	8	0	1	0	0	0
GCF_002186995.1_ASM218699v1_genomic.fna	0_0_64_0_0_0_0_0_0_0	0	0	64	0	0	0	0	0	0	0
GCF_002187015.1_ASM218701v1_genomic.fna	0_0_248_0_0_0_0_0_0_0	0	0	248	0	0	0	0	0	0	0
GCF_002187025.1_ASM218702v1_genomic.fna	0_0_1_1_15_0_0_0_1_0	0	0	1	1	15	0	0	0	1	0
GCF_002187055.1_ASM218705v1_genomic.fna	0_0_108_3_1_0_0_0_0_0	0	0	108	3	1	0	0	0	0	0
GCF_002187065.1_ASM218706v1_genomic.fna	0_0_108_3_1_0_0_0_0_0	0	0	108	3	1	0	0	0	0	0
GCF_002187095.1_ASM218709v1_genomic.fna	0_0_108_3_1_0_0_0_0_0	0	0	108	3	1	0	0	0	0	0
GCF_002187105.1_ASM218710v1_genomic.fna	0_0_182_0_7_0_0_0_0_0	0	0	182	0	7	0	0	0	0	0
GCF_002187135.1_ASM218713v1_genomic.fna	0_0_108_3_1_0_0_0_0_0	0	0	108	3	1	0	0	0	0	0
GCF_002187145.1_ASM218714v1_genomic.fna	0_0_22_24_17_0_0_0_1_0	0	0	22	24	17	0	0	0	1	0
GCF_002187185.1_ASM218718v1_genomic.fna	0_0_363_0_0_0_0_0_1_0	0	0	363	0	0	0	0	0	1	0
GCF_002187245.1_ASM218724v1_genomic.fna	0_0_22_24_17_0_0_0_0_0	0	0	22	24	17	0	0	0	0	0
GCF_002187255.1_ASM218725v1_genomic.fna	0_0_396_0_0_0_0_0_0_0	0	0	396	0	0	0	0	0	0	0
GCF_002187295.1_ASM218729v1_genomic.fna	0_0_84_0_7_0_0_0_0_0	0	0	84	0	7	0	0	0	0	0
GCF_002187305.1_ASM218730v1_genomic.fna	0_0_369_0_0_2_0_0_0_0	0	0	369	0	0	2	0	0	0	0
GCF_002187315.1_ASM218731v1_genomic.fna	0_0_47_0_1_0_0_0_0_0	0	0	47	0	1	0	0	0	0	0
GCF_002187335.1_ASM218733v1_genomic.fna	0_0_0_0_6_0_0_0_0_0	0	0	0	0	6	0	0	0	0	0
GCF_002187375.1_ASM218737v1_genomic.fna	0_0_388_0_0_0_0_1_0_0	0	0	388	0	0	0	0	1	0	0
GCF_002187385.1_ASM218738v1_genomic.fna	0_0_262_0_1_0_0_0_0_0	0	0	262	0	1	0	0	0	0	0
GCF_002187395.1_ASM218739v1_genomic.fna	0_0_341_0_0_0_0_0_0_1	0	0	341	0	0	0	0	0	0	1
GCF_002187405.1_ASM218740v1_genomic.fna	0_0_368_0_0_0_0_0_0_0	0	0	368	0	0	0	0	0	0	0
GCF_002187455.1_ASM218745v1_genomic.fna	0_0_158_8_15_0_1_0_0_0	0	0	158	8	15	0	1	0	0	0
GCF_002187475.1_ASM218747v1_genomic.fna	0_0_147_1_0_0_0_0_0_0	0	0	147	1	0	0	0	0	0	0
GCF_002187535.1_ASM218753v1_genomic.fna	0_0_158_9_0_0_0_0_0_0	0	0	158	9	0	0	0	0	0	0
GCF_002187545.1_ASM218754v1_genomic.fna	0_0_98_0_3_0_0_0_0_0	0	0	98	0	3	0	0	0	0	0
GCF_002187575.1_ASM218757v1_genomic.fna	0_0_197_0_17_1_0_0_1_0	0	0	197	0	17	1	0	0	1	0
GCF_002187585.1_ASM218758v1_genomic.fna	0_0_46_10_0_0_0_0_0_0	0	0	46	10	0	0	0	0	0	0
GCF_002187615.1_ASM218761v1_genomic.fna	0_0_56_0_0_0_0_0_0_0	0	0	56	0	0	0	0	0	0	0
GCF_002187625.1_ASM218762v1_genomic.fna	0_0_130_0_0_0_0_0_0_0	0	0	130	0	0	0	0	0	0	0
GCF_002187655.1_ASM218765v1_genomic.fna	0_0_388_1_9_0_0_1_0_0	0	0	388	1	9	0	0	1	0	0
GCF_002187665.1_ASM218766v1_genomic.fna	0_0_13_0_0_0_0_0_0_0	0	0	13	0	0	0	0	0	0	0
GCF_002187685.1_ASM218768v1_genomic.fna	0_0_22_24_16_0_0_0_0_0	0	0	22	24	16	0	0	0	0	0
GCF_002187715.1_ASM218771v1_genomic.fna	0_0_388_1_9_0_0_1_0_0	0	0	388	1	9	0	0	1	0	0
GCF_002187735.1_ASM218773v1_genomic.fna	0_0_261_0_0_0_0_0_1_0	0	0	261	0	0	0	0	0	1	0
GCF_002187745.1_ASM218774v1_genomic.fna	0_0_160_0_3_0_0_0_0_0	0	0	160	0	3	0	0	0	0	0
GCF_002187775.1_ASM218777v1_genomic.fna	0_0_147_1_0_0_0_0_1_0	0	0	147	1	0	0	0	0	1	0
GCF_002187785.1_ASM218778v1_genomic.fna	0_0_261_0_0_0_0_0_0_0	0	0	261	0	0	0	0	0	0	0
GCF_002187805.1_ASM218780v1_genomic.fna	0_0_22_18_0_0_0_0_0_0	0	0	22	18	0	0	0	0	0	0
GCF_002187835.1_ASM218783v1_genomic.fna	0_0_147_1_0_0_0_0_1_0	0	0	147	1	0	0	0	0	1	0
GCF_002187855.1_ASM218785v1_genomic.fna	0_0_84_0_8_0_0_15_0_0	0	0	84	0	8	0	0	15	0	0
GCF_002187865.1_ASM218786v1_genomic.fna	0_0_158_8_15_0_0_0_0_0	0	0	158	8	15	0	0	0	0	0
GCF_002187895.1_ASM218789v1_genomic.fna	0_0_261_0_0_0_0_0_1_0	0	0	261	0	0	0	0	0	1	0
GCF_002187915.1_ASM218791v1_genomic.fna	0_0_158_8_9_0_0_0_0_0	0	0	158	8	9	0	0	0	0	0
GCF_002187975.1_ASM218797v1_genomic.fna	0_0_363_0_0_0_0_0_0_0	0	0	363	0	0	0	0	0	0	0
GCF_002187995.1_ASM218799v1_genomic.fna	0_0_147_1_0_0_4_0_0_0	0	0	147	1	0	0	4	0	0	0
GCF_002188015.1_ASM218801v1_genomic.fna	0_0_363_0_0_0_0_0_0_0	0	0	363	0	0	0	0	0	0	0
GCF_002188055.1_ASM218805v1_genomic.fna	0_0_369_0_0_0_0_16_0_0	0	0	369	0	0	0	0	16	0	0
GCF_002188075.1_ASM218807v1_genomic.fna	0_0_341_0_0_0_0_1_0_0	0	0	341	0	0	0	0	1	0	0
GCF_002188095.1_ASM218809v1_genomic.fna	0_0_374_0_4_0_1_1_2_0	0	0	374	0	4	0	1	1	2	0
GCF_002188105.1_ASM218810v1_genomic.fna	0_0_409_0_0_0_0_0_0_0	0	0	409	0	0	0	0	0	0	0
GCF_002188135.1_ASM218813v1_genomic.fna	0_0_0_0_2_6_0_0_0_0	0	0	0	0	2	6	0	0	0	0
GCF_002188145.1_ASM218814v1_genomic.fna	0_0_197_0_17_1_0_0_1_0	0	0	197	0	17	1	0	0	1	0
GCF_002188175.1_ASM218817v1_genomic.fna	0_0_404_0_2_0_0_0_0_0	0	0	404	0	2	0	0	0	0	0
GCF_002188185.1_ASM218818v1_genomic.fna	0_0_88_0_0_1_0_0_0_0	0	0	88	0	0	1	0	0	0	0
GCF_002188235.1_ASM218823v1_genomic.fna	0_0_388_1_9_0_0_0_0_0	0	0	388	1	9	0	0	0	0	0
GCF_002188245.1_ASM218824v1_genomic.fna	0_0_197_0_17_1_0_0_0_0	0	0	197	0	17	1	0	0	0	0
GCF_002188255.1_ASM218825v1_genomic.fna	0_0_60_0_0_0_0_0_0_0	0	0	60	0	0	0	0	0	0	0
GCF_002188295.1_ASM218829v1_genomic.fna	0_0_261_0_0_0_0_0_1_0	0	0	261	0	0	0	0	0	1	0
GCF_002189255.1_ASM218925v1_genomic.fna	0_0_84_0_8_0_15_2_0_0	0	0	84	0	8	0	15	2	0	0
GCF_002189305.1_ASM218930v1_genomic.fna	0_0_84_0_8_0_15_2_0_0	0	0	84	0	8	0	15	2	0	0
GCF_002189325.1_ASM218932v1_genomic.fna	0_0_197_0_25_0_3_0_0_0	0	0	197	0	25	0	3	0	0	0
GCF_002189415.1_ASM218941v1_genomic.fna	0_0_105_11_0_0_6_0_0_0	0	0	105	11	0	0	6	0	0	0
GCF_002192315.1_ASM219231v1_genomic.fna	0_0_158_8_0_0_16_0_0_0	0	0	158	8	0	0	16	0	0	0
GCF_002192335.1_ASM219233v1_genomic.fna	0_0_105_6_0_0_17_5_0_0	0	0	105	6	0	0	17	5	0	0
GCF_002192375.1_ASM219237v1_genomic.fna	0_0_197_0_4_0_10_0_0_0	0	0	197	0	4	0	10	0	0	0
GCF_002192975.1_ASM219297v1_genomic.fna	0_0_105_0_11_0_6_0_0_0	0	0	105	0	11	0	6	0	0	0
GCF_002197225.1_ASM219722v1_genomic.fna	0_0_105_6_0_0_17_0_3_0	0	0	105	6	0	0	17	0	3	0
GCF_002197505.1_ASM219750v1_genomic.fna	0_0_105_6_0_0_17_14_0_0	0	0	105	6	0	0	17	14	0	0
GCF_002202195.1_ASM220219v1_genomic.fna	0_0_109_4_1_0_0_0_0_0	0	0	109	4	1	0	0	0	0	0
GCF_002202215.1_ASM220221v1_genomic.fna	0_0_197_0_4_1_0_0_0_0	0	0	197	0	4	1	0	0	0	0
GCF_002202235.1_ASM220223v1_genomic.fna	0_0_197_0_4_1_0_0_0_0	0	0	197	0	4	1	0	0	0	0
GCF_002202255.1_ASM220225v1_genomic.fna	0_0_105_11_0_0_5_2_0_0	0	0	105	11	0	0	5	2	0	0
GCF_002202275.1_ASM220227v1_genomic.fna	0_0_137_8_0_0_0_0_0_0	0	0	137	8	0	0	0	0	0	0
GCF_002205015.1_ASM220501v1_genomic.fna	0_0_0_0_2_0_0_56_0_0	0	0	0	0	2	0	0	56	0	0
GCF_002205025.1_ASM220502v1_genomic.fna	0_0_0_0_2_0_0_57_0_0	0	0	0	0	2	0	0	57	0	0
GCF_002205045.1_ASM220504v1_genomic.fna	0_0_105_0_21_0_0_0_0_0	0	0	105	0	21	0	0	0	0	0
GCF_002205055.1_ASM220505v1_genomic.fna	0_0_105_0_11_5_0_0_0_0	0	0	105	0	11	5	0	0	0	0
GCF_002205985.1_ASM220598v1_genomic.fna	0_0_137_11_0_0_0_0_0_0	0	0	137	11	0	0	0	0	0	0
GCF_002205995.1_ASM220599v1_genomic.fna	0_0_284_0_0_0_0_0_0_0	0	0	284	0	0	0	0	0	0	0
GCF_002206015.1_ASM220601v1_genomic.fna	0_0_429_0_4_9_0_0_0_0	0	0	429	0	4	9	0	0	0	0
GCF_002209405.1_ASM220940v1_genomic.fna	0_0_0_0_2_0_37_1_0_0	0	0	0	0	2	0	37	1	0	0
GCF_002210445.1_ASM221044v1_genomic.fna	0_0_429_0_13_0_0_0_0_0	0	0	429	0	13	0	0	0	0	0
GCF_002211125.1_ASM221112v1_genomic.fna	0_0_1_1_24_0_0_0_0_0	0	0	1	1	24	0	0	0	0	0
GCF_002211905.1_ASM221190v1_genomic.fna	0_0_0_0_2_0_0_12_0_0	0	0	0	0	2	0	0	12	0	0
GCF_002234875.1_ASM223487v1_genomic.fna	0_0_105_2_1_0_0_0_0_0	0	0	105	2	1	0	0	0	0	0
GCF_002234895.1_ASM223489v1_genomic.fna	0_0_105_2_0_0_0_0_0_0	0	0	105	2	0	0	0	0	0	0
GCF_002235555.1_ASM223555v1_genomic.fna	0_0_105_6_0_0_17_66_0_0	0	0	105	6	0	0	17	66	0	0
GCF_002235735.1_ASM223573v1_genomic.fna	0_0_105_6_0_0_0_5_25_0	0	0	105	6	0	0	0	5	25	0
GCF_002235815.1_ASM223581v1_genomic.fna	0_0_105_6_0_0_17_66_1_0	0	0	105	6	0	0	17	66	1	0
GCF_002235875.1_ASM223587v1_genomic.fna	0_0_105_6_0_0_0_5_25_0	0	0	105	6	0	0	0	5	25	0
GCF_002235915.1_ASM223591v1_genomic.fna	0_0_105_6_0_0_0_5_25_0	0	0	105	6	0	0	0	5	25	0
GCF_002236015.1_ASM223601v1_genomic.fna	0_0_105_6_0_0_0_5_25_0	0	0	105	6	0	0	0	5	25	0
GCF_002236055.1_ASM223605v1_genomic.fna	0_0_105_6_0_0_0_5_4_0	0	0	105	6	0	0	0	5	4	0
GCF_002237985.1_ASM223798v1_genomic.fna	0_0_88_0_0_3_0_0_0_0	0	0	88	0	0	3	0	0	0	0
GCF_002239705.1_ASM223970v1_genomic.fna	0_0_22_27_0_0_18_0_0_0	0	0	22	27	0	0	18	0	0	0
GCF_002239715.1_ASM223971v1_genomic.fna	0_0_1_1_17_0_3_3_0_0	0	0	1	1	17	0	3	3	0	0
GCF_002239805.1_ASM223980v1_genomic.fna	0_0_88_0_0_0_1_1_0_0	0	0	88	0	0	0	1	1	0	0
GCF_002239815.1_ASM223981v1_genomic.fna	0_0_88_0_0_0_1_0_0_0	0	0	88	0	0	0	1	0	0	0
GCF_002239875.1_ASM223987v1_genomic.fna	0_0_369_0_0_0_0_0_10_0	0	0	369	0	0	0	0	0	10	0
GCF_002239965.1_ASM223996v1_genomic.fna	0_0_130_0_0_1_0_0_0_0	0	0	130	0	0	1	0	0	0	0
GCF_002241035.1_ASM224103v1_genomic.fna	0_0_407_0_0_0_0_0_0_0	0	0	407	0	0	0	0	0	0	0
GCF_002243445.1_ASM224344v1_genomic.fna	0_0_105_6_0_0_0_5_19_0	0	0	105	6	0	0	0	5	19	0
GCF_002246035.1_ASM224603v1_genomic.fna	0_0_22_27_0_0_17_0_0_0	0	0	22	27	0	0	17	0	0	0
GCF_002246045.1_ASM224604v1_genomic.fna	0_0_22_27_0_0_18_0_5_0	0	0	22	27	0	0	18	0	5	0
GCF_002246075.1_ASM224607v1_genomic.fna	0_0_131_3_1_0_0_0_1_0	0	0	131	3	1	0	0	0	1	0
GCF_002246125.1_ASM224612v1_genomic.fna	0_0_88_0_0_0_1_0_0_0	0	0	88	0	0	0	1	0	0	0
GCF_002246155.1_ASM224615v1_genomic.fna	0_0_88_0_0_0_1_0_0_0	0	0	88	0	0	0	1	0	0	0
GCF_002246235.1_ASM224623v1_genomic.fna	0_0_84_0_8_0_11_0_0_0	0	0	84	0	8	0	11	0	0	0
GCF_002246245.1_ASM224624v1_genomic.fna	0_0_84_0_8_0_11_0_0_0	0	0	84	0	8	0	11	0	0	0
GCF_002246275.1_ASM224627v1_genomic.fna	0_0_22_27_0_0_18_0_0_0	0	0	22	27	0	0	18	0	0	0
GCF_002246285.1_ASM224628v1_genomic.fna	0_0_22_27_0_0_18_0_0_0	0	0	22	27	0	0	18	0	0	0
GCF_002246315.1_ASM224631v1_genomic.fna	0_0_22_27_0_0_18_0_0_0	0	0	22	27	0	0	18	0	0	0
GCF_002246325.1_ASM224632v1_genomic.fna	0_0_22_27_0_0_18_0_1_0	0	0	22	27	0	0	18	0	1	0
GCF_002246355.1_ASM224635v1_genomic.fna	0_0_88_0_0_0_1_2_0_0	0	0	88	0	0	0	1	2	0	0
GCF_002246365.1_ASM224636v1_genomic.fna	0_0_22_27_0_0_18_0_4_0	0	0	22	27	0	0	18	0	4	0
GCF_002246395.1_ASM224639v1_genomic.fna	0_0_1_1_17_0_3_4_2_0	0	0	1	1	17	0	3	4	2	0
GCF_002246415.1_ASM224641v1_genomic.fna	0_0_1_1_17_0_3_4_2_0	0	0	1	1	17	0	3	4	2	0
GCF_002246435.1_ASM224643v1_genomic.fna	0_0_88_0_0_0_1_0_2_0	0	0	88	0	0	0	1	0	2	0
GCF_002246455.1_ASM224645v1_genomic.fna	0_0_88_0_0_0_1_0_0_0	0	0	88	0	0	0	1	0	0	0
GCF_002246475.1_ASM224647v1_genomic.fna	0_0_88_0_0_0_1_0_3_0	0	0	88	0	0	0	1	0	3	0
GCF_002246555.1_ASM224655v1_genomic.fna	0_0_22_27_0_0_17_0_1_0	0	0	22	27	0	0	17	0	1	0
GCF_002246575.1_ASM224657v1_genomic.fna	0_0_22_27_0_0_18_0_3_0	0	0	22	27	0	0	18	0	3	0
GCF_002246635.1_ASM224663v1_genomic.fna	0_0_84_0_8_0_11_0_0_0	0	0	84	0	8	0	11	0	0	0
GCF_002246655.1_ASM224665v1_genomic.fna	0_0_88_0_0_0_1_0_0_0	0	0	88	0	0	0	1	0	0	0
GCF_002246685.1_ASM224668v1_genomic.fna	0_0_88_0_0_0_1_0_1_0	0	0	88	0	0	0	1	0	1	0
GCF_002246695.1_ASM224669v1_genomic.fna	0_0_22_27_0_0_18_0_2_0	0	0	22	27	0	0	18	0	2	0
GCF_002246705.1_ASM224670v1_genomic.fna	0_0_211_1_0_0_0_2_0_0	0	0	211	1	0	0	0	2	0	0
GCF_002246765.1_ASM224676v1_genomic.fna	0_0_88_0_0_0_1_0_0_0	0	0	88	0	0	0	1	0	0	0
GCF_002246785.1_ASM224678v1_genomic.fna	0_0_1_1_17_0_3_4_0_0	0	0	1	1	17	0	3	4	0	0
GCF_002246835.1_ASM224683v1_genomic.fna	0_0_109_1_26_0_0_0_1_0	0	0	109	1	26	0	0	0	1	0
GCF_002246845.1_ASM224684v1_genomic.fna	0_0_88_0_0_0_1_0_0_0	0	0	88	0	0	0	1	0	0	0
GCF_002246875.1_ASM224687v1_genomic.fna	0_0_22_27_0_0_18_2_0_0	0	0	22	27	0	0	18	2	0	0
GCF_002246895.1_ASM224689v1_genomic.fna	0_0_1_1_17_0_3_3_0_0	0	0	1	1	17	0	3	3	0	0
GCF_002247365.1_ASM224736v1_genomic.fna	0_0_22_27_0_0_0_5_6_0	0	0	22	27	0	0	0	5	6	0
GCF_002247375.1_ASM224737v1_genomic.fna	0_0_22_27_0_0_18_3_1_0	0	0	22	27	0	0	18	3	1	0
GCF_002247385.1_ASM224738v1_genomic.fna	0_0_88_0_0_0_1_0_0_0	0	0	88	0	0	0	1	0	0	0
GCF_002247625.1_ASM224762v1_genomic.fna	0_0_317_0_0_0_0_0_0_0	0	0	317	0	0	0	0	0	0	0
GCF_002247645.1_ASM224764v1_genomic.fna	0_0_84_0_3_0_0_0_0_0	0	0	84	0	3	0	0	0	0	0
GCF_002247665.1_ASM224766v1_genomic.fna	0_0_127_9_0_0_0_0_0_0	0	0	127	9	0	0	0	0	0	0
GCF_002247865.1_ASM224786v1_genomic.fna	0_0_320_0_0_0_0_0_0_0	0	0	320	0	0	0	0	0	0	0
GCF_002247885.1_ASM224788v1_genomic.fna	0_0_320_0_0_0_0_0_0_0	0	0	320	0	0	0	0	0	0	0
GCF_002247895.1_ASM224789v1_genomic.fna	0_0_336_0_1_0_0_0_0_0	0	0	336	0	1	0	0	0	0	0
GCF_002248045.2_ASM224804v2_genomic.fna	0_0_22_21_0_0_0_0_0_0	0	0	22	21	0	0	0	0	0	0
GCF_002248105.2_ASM224810v2_genomic.fna	0_0_277_0_0_0_0_0_0_0	0	0	277	0	0	0	0	0	0	0
GCF_002248115.2_ASM224811v3_genomic.fna	0_0_126_0_0_0_2_0_0_0	0	0	126	0	0	0	2	0	0	0
GCF_002248135.1_ASM224813v1_genomic.fna	0_0_235_0_0_0_0_0_0_0	0	0	235	0	0	0	0	0	0	0
GCF_002248425.1_ASM224842v1_genomic.fna	0_0_105_0_9_0_0_0_4_0	0	0	105	0	9	0	0	0	4	0
GCF_002248435.1_ASM224843v1_genomic.fna	0_0_105_0_9_0_0_0_5_0	0	0	105	0	9	0	0	0	5	0
GCF_002248485.1_ASM224848v1_genomic.fna	0_0_197_0_17_0_0_1_0_0	0	0	197	0	17	0	0	1	0	0
GCF_002248505.1_ASM224850v1_genomic.fna	0_0_22_27_0_0_0_5_2_0	0	0	22	27	0	0	0	5	2	0
GCF_002248525.1_ASM224852v1_genomic.fna	0_0_84_0_8_0_12_0_0_0	0	0	84	0	8	0	12	0	0	0
GCF_002248545.1_ASM224854v1_genomic.fna	0_0_105_0_9_0_0_3_0_0	0	0	105	0	9	0	0	3	0	0
GCF_002248585.1_ASM224858v1_genomic.fna	0_0_53_1_1_0_0_0_0_0	0	0	53	1	1	0	0	0	0	0
GCF_002248595.1_ASM224859v1_genomic.fna	0_0_0_0_2_0_0_33_0_0	0	0	0	0	2	0	0	33	0	0
GCF_002248625.1_ASM224862v1_genomic.fna	0_0_22_27_0_0_18_3_0_0	0	0	22	27	0	0	18	3	0	0
GCF_002248635.1_ASM224863v1_genomic.fna	0_0_220_7_1_0_0_0_0_0	0	0	220	7	1	0	0	0	0	0
GCF_002248815.1_ASM224881v1_genomic.fna	0_0_158_7_1_0_0_0_0_0	0	0	158	7	1	0	0	0	0	0
GCF_002248845.1_ASM224884v1_genomic.fna	0_0_29_10_0_0_0_0_0_0	0	0	29	10	0	0	0	0	0	0
GCF_002248955.2_ASM224895v2_genomic.fna	0_0_0_0_2_12_0_0_0_0	0	0	0	0	2	12	0	0	0	0
GCF_002249125.1_ASM224912v1_genomic.fna	0_0_147_1_0_1_0_3_0_0	0	0	147	1	0	1	0	3	0	0
GCF_002249165.1_ASM224916v1_genomic.fna	0_0_0_0_3_0_0_0_0_0	0	0	0	0	3	0	0	0	0	0
GCF_002249195.1_ASM224919v1_genomic.fna	0_0_197_0_17_0_0_1_0_0	0	0	197	0	17	0	0	1	0	0
GCF_002249535.1_ASM224953v1_genomic.fna	0_0_144_0_0_1_0_0_0_0	0	0	144	0	0	1	0	0	0	0
GCF_002249975.2_ASM224997v3_genomic.fna	0_0_105_6_0_0_0_5_1_0	0	0	105	6	0	0	0	5	1	0
GCF_002250985.1_ASM225098v1_genomic.fna	0_0_105_0_9_0_0_10_0_0	0	0	105	0	9	0	0	10	0	0
GCF_002251715.1_ASM225171v1_genomic.fna	0_0_105_1_1_1_4_1_0_0	0	0	105	1	1	1	4	1	0	0
GCF_002251875.2_ASM225187v3_genomic.fna	0_0_405_0_0_0_0_0_1_0	0	0	405	0	0	0	0	0	1	0
GCF_002251895.1_ASM225189v1_genomic.fna	0_0_88_0_0_0_1_0_0_0	0	0	88	0	0	0	1	0	0	0
GCF_002257765.2_ASM225776v2_genomic.fna	0_0_105_2_0_0_2_17_22_0	0	0	105	2	0	0	2	17	22	0
GCF_002257795.1_ASM225779v1_genomic.fna	0_0_109_2_0_0_0_0_0_0	0	0	109	2	0	0	0	0	0	0
GCF_002257865.1_ASM225786v1_genomic.fna	0_0_109_2_0_0_0_0_0_0	0	0	109	2	0	0	0	0	0	0
GCF_002257935.4_ASM225793v4_genomic.fna	0_0_29_11_1_0_0_0_0_0	0	0	29	11	1	0	0	0	0	0
GCF_002258005.2_ASM225800v2_genomic.fna	0_0_52_1_0_0_0_0_0_0	0	0	52	1	0	0	0	0	0	0
GCF_002258055.3_ASM225805v3_genomic.fna	0_0_105_0_9_0_0_9_0_0	0	0	105	0	9	0	0	9	0	0
GCF_002258105.2_ASM225810v2_genomic.fna	0_0_197_0_9_0_0_0_0_0	0	0	197	0	9	0	0	0	0	0
GCF_002258145.4_ASM225814v4_genomic.fna	0_0_105_2_0_0_2_0_9_0	0	0	105	2	0	0	2	0	9	0
GCF_002258175.2_ASM225817v2_genomic.fna	0_0_283_0_1_0_0_0_0_0	0	0	283	0	1	0	0	0	0	0
GCF_002261575.1_ASM226157v1_genomic.fna	0_0_105_0_3_0_1_2_1_0	0	0	105	0	3	0	1	2	1	0
GCF_002261585.1_ASM226158v1_genomic.fna	0_0_80_0_1_0_0_0_0_0	0	0	80	0	1	0	0	0	0	0
GCF_002261625.1_ASM226162v1_genomic.fna	0_0_105_2_0_0_2_17_7_0	0	0	105	2	0	0	2	17	7	0
GCF_002261685.1_ASM226168v1_genomic.fna	0_0_105_0_3_0_1_2_3_0	0	0	105	0	3	0	1	2	3	0
GCF_002261735.1_ASM226173v1_genomic.fna	0_0_105_2_0_0_2_0_0_0	0	0	105	2	0	0	2	0	0	0
GCF_002261745.1_ASM226174v1_genomic.fna	0_0_105_2_0_0_2_0_17_0	0	0	105	2	0	0	2	0	17	0
GCF_002261815.1_ASM226181v1_genomic.fna	0_0_109_1_17_0_0_0_0_0	0	0	109	1	17	0	0	0	0	0
GCF_002261825.1_ASM226182v1_genomic.fna	0_0_105_2_0_0_2_17_25_0	0	0	105	2	0	0	2	17	25	0
GCF_002261855.1_ASM226185v1_genomic.fna	0_0_109_1_17_0_0_0_0_0	0	0	109	1	17	0	0	0	0	0
GCF_002261875.1_ASM226187v1_genomic.fna	0_0_105_2_0_0_2_17_24_0	0	0	105	2	0	0	2	17	24	0
GCF_002261895.1_ASM226189v1_genomic.fna	0_0_109_1_17_0_0_0_0_0	0	0	109	1	17	0	0	0	0	0
GCF_002261915.1_ASM226191v1_genomic.fna	0_0_109_1_17_0_0_0_0_0	0	0	109	1	17	0	0	0	0	0
GCF_002261935.1_ASM226193v1_genomic.fna	0_0_105_0_3_0_1_2_1_0	0	0	105	0	3	0	1	2	1	0
GCF_002261945.1_ASM226194v1_genomic.fna	0_0_105_0_3_0_1_2_1_0	0	0	105	0	3	0	1	2	1	0
GCF_002261975.1_ASM226197v1_genomic.fna	0_0_105_2_0_0_2_17_21_0	0	0	105	2	0	0	2	17	21	0
GCF_002261985.1_ASM226198v1_genomic.fna	0_0_105_2_0_0_2_17_6_0	0	0	105	2	0	0	2	17	6	0
GCF_002262015.1_ASM226201v1_genomic.fna	0_0_109_1_17_0_0_0_0_0	0	0	109	1	17	0	0	0	0	0
GCF_002262035.1_ASM226203v1_genomic.fna	0_0_105_2_0_0_2_17_21_0	0	0	105	2	0	0	2	17	21	0
GCF_002262055.1_ASM226205v1_genomic.fna	0_0_105_2_0_0_2_0_17_0	0	0	105	2	0	0	2	0	17	0
GCF_002262065.1_ASM226206v1_genomic.fna	0_0_105_2_0_0_2_0_12_0	0	0	105	2	0	0	2	0	12	0
GCF_002262075.1_ASM226207v1_genomic.fna	0_0_105_2_0_0_2_0_4_0	0	0	105	2	0	0	2	0	4	0
GCF_002262115.1_ASM226211v1_genomic.fna	0_0_105_0_3_0_1_2_4_0	0	0	105	0	3	0	1	2	4	0
GCF_002262135.1_ASM226213v1_genomic.fna	0_0_105_2_0_0_2_17_21_0	0	0	105	2	0	0	2	17	21	0
GCF_002262145.1_ASM226214v1_genomic.fna	0_0_105_0_3_0_1_2_1_0	0	0	105	0	3	0	1	2	1	0
GCF_002262185.1_ASM226218v1_genomic.fna	0_0_105_2_0_0_2_17_24_0	0	0	105	2	0	0	2	17	24	0
GCF_002262215.1_ASM226221v1_genomic.fna	0_0_105_2_0_0_2_17_21_0	0	0	105	2	0	0	2	17	21	0
GCF_002262225.1_ASM226222v1_genomic.fna	0_0_105_2_0_0_2_17_5_0	0	0	105	2	0	0	2	17	5	0
GCF_002262235.1_ASM226223v1_genomic.fna	0_0_105_2_0_0_2_17_17_0	0	0	105	2	0	0	2	17	17	0
GCF_002262275.1_ASM226227v1_genomic.fna	0_0_105_2_0_0_2_0_5_0	0	0	105	2	0	0	2	0	5	0
GCF_002262295.1_ASM226229v1_genomic.fna	0_0_105_2_0_0_2_17_19_0	0	0	105	2	0	0	2	17	19	0
GCF_002262305.1_ASM226230v1_genomic.fna	0_0_105_2_0_0_2_17_29_0	0	0	105	2	0	0	2	17	29	0
GCF_002262345.1_ASM226234v1_genomic.fna	0_0_105_2_0_0_2_17_29_0	0	0	105	2	0	0	2	17	29	0
GCF_002262375.1_ASM226237v1_genomic.fna	0_0_105_2_0_0_2_17_17_0	0	0	105	2	0	0	2	17	17	0
GCF_002262385.1_ASM226238v1_genomic.fna	0_0_105_0_3_0_1_2_1_0	0	0	105	0	3	0	1	2	1	0
GCF_002262415.1_ASM226241v1_genomic.fna	0_0_105_0_3_0_1_2_1_0	0	0	105	0	3	0	1	2	1	0
GCF_002262425.1_ASM226242v1_genomic.fna	0_0_105_2_0_0_2_17_23_0	0	0	105	2	0	0	2	17	23	0
GCF_002262455.1_ASM226245v1_genomic.fna	0_0_105_0_3_0_1_2_1_0	0	0	105	0	3	0	1	2	1	0
GCF_002262465.1_ASM226246v1_genomic.fna	0_0_105_2_0_0_2_0_11_0	0	0	105	2	0	0	2	0	11	0
GCF_002262475.1_ASM226247v1_genomic.fna	0_0_105_2_0_0_2_17_21_0	0	0	105	2	0	0	2	17	21	0
GCF_002262485.1_ASM226248v1_genomic.fna	0_0_105_2_0_0_2_17_17_0	0	0	105	2	0	0	2	17	17	0
GCF_002262535.1_ASM226253v1_genomic.fna	0_0_105_2_0_0_2_17_3_0	0	0	105	2	0	0	2	17	3	0
GCF_002262545.1_ASM226254v1_genomic.fna	0_0_105_2_0_0_2_17_0_0	0	0	105	2	0	0	2	17	0	0
GCF_002262555.1_ASM226255v1_genomic.fna	0_0_105_2_0_0_2_17_0_0	0	0	105	2	0	0	2	17	0	0
GCF_002262565.1_ASM226256v1_genomic.fna	0_0_105_0_3_0_1_2_1_0	0	0	105	0	3	0	1	2	1	0
GCF_002262615.1_ASM226261v1_genomic.fna	0_0_105_2_0_0_2_17_5_0	0	0	105	2	0	0	2	17	5	0
GCF_002262625.1_ASM226262v1_genomic.fna	0_0_105_2_0_0_2_17_17_0	0	0	105	2	0	0	2	17	17	0
GCF_002262635.1_ASM226263v1_genomic.fna	0_0_105_0_3_0_1_2_1_0	0	0	105	0	3	0	1	2	1	0
GCF_002262675.1_ASM226267v1_genomic.fna	0_0_105_2_0_0_2_0_4_0	0	0	105	2	0	0	2	0	4	0
GCF_002262705.1_ASM226270v1_genomic.fna	0_0_105_2_0_0_2_17_3_0	0	0	105	2	0	0	2	17	3	0
GCF_002262735.1_ASM226273v1_genomic.fna	0_0_105_0_3_0_1_2_1_0	0	0	105	0	3	0	1	2	1	0
GCF_002262745.1_ASM226274v1_genomic.fna	0_0_105_2_0_0_2_17_4_0	0	0	105	2	0	0	2	17	4	0
GCF_002262775.1_ASM226277v1_genomic.fna	0_0_105_2_0_0_2_17_0_0	0	0	105	2	0	0	2	17	0	0
GCF_002262795.1_ASM226279v1_genomic.fna	0_0_105_2_0_0_2_17_3_0	0	0	105	2	0	0	2	17	3	0
GCF_002262805.1_ASM226280v1_genomic.fna	0_0_105_2_0_0_2_17_0_0	0	0	105	2	0	0	2	17	0	0
GCF_002262855.1_ASM226285v1_genomic.fna	0_0_105_2_0_0_2_17_3_0	0	0	105	2	0	0	2	17	3	0
GCF_002263345.1_ASM226334v1_genomic.fna	0_0_197_0_7_0_0_0_0_0	0	0	197	0	7	0	0	0	0	0
GCF_002263375.1_ASM226337v1_genomic.fna	0_0_197_0_7_1_0_0_0_0	0	0	197	0	7	1	0	0	0	0
GCF_002263395.1_ASM226339v1_genomic.fna	0_0_152_1_1_0_0_0_0_0	0	0	152	1	1	0	0	0	0	0
GCF_002264195.1_ASM226419v1_genomic.fna	0_0_429_0_9_0_0_0_0_0	0	0	429	0	9	0	0	0	0	0
GCF_002264245.1_ASM226424v1_genomic.fna	0_0_105_2_0_0_2_18_0_0	0	0	105	2	0	0	2	18	0	0
GCF_002264265.1_ASM226426v1_genomic.fna	0_0_105_2_0_0_2_18_0_0	0	0	105	2	0	0	2	18	0	0
GCF_002264365.1_ASM226436v1_genomic.fna	0_0_105_2_0_0_2_18_0_0	0	0	105	2	0	0	2	18	0	0
GCF_002264425.1_ASM226442v1_genomic.fna	0_0_0_0_2_0_22_0_0_0	0	0	0	0	2	0	22	0	0	0
GCF_002264435.1_ASM226443v1_genomic.fna	0_0_429_0_4_3_0_0_0_0	0	0	429	0	4	3	0	0	0	0
GCF_002264465.1_ASM226446v1_genomic.fna	0_0_105_2_0_0_2_22_0_0	0	0	105	2	0	0	2	22	0	0
GCF_002264475.1_ASM226447v1_genomic.fna	0_0_105_2_0_0_2_11_0_0	0	0	105	2	0	0	2	11	0	0
GCF_002264505.1_ASM226450v1_genomic.fna	0_0_105_2_0_0_2_0_2_0	0	0	105	2	0	0	2	0	2	0
GCF_002264525.1_ASM226452v1_genomic.fna	0_0_105_2_0_0_2_22_0_0	0	0	105	2	0	0	2	22	0	0
GCF_002264545.1_ASM226454v1_genomic.fna	0_0_105_2_0_0_2_17_1_0	0	0	105	2	0	0	2	17	1	0
GCF_002264605.1_ASM226460v1_genomic.fna	0_0_105_2_0_0_2_0_0_0	0	0	105	2	0	0	2	0	0	0
GCF_002264645.1_ASM226464v1_genomic.fna	0_0_105_2_0_1_0_0_0_0	0	0	105	2	0	1	0	0	0	0
GCF_002264685.1_ASM226468v1_genomic.fna	0_0_105_2_0_0_2_4_1_0	0	0	105	2	0	0	2	4	1	0
GCF_002264695.1_ASM226469v1_genomic.fna	0_0_105_2_0_0_2_0_24_0	0	0	105	2	0	0	2	0	24	0
GCF_002264705.1_ASM226470v1_genomic.fna	0_0_105_2_0_1_0_0_1_0	0	0	105	2	0	1	0	0	1	0
GCF_002264715.1_ASM226471v1_genomic.fna	0_0_105_2_0_1_0_0_0_0	0	0	105	2	0	1	0	0	0	0
GCF_002264765.1_ASM226476v1_genomic.fna	0_0_105_2_0_0_2_5_0_0	0	0	105	2	0	0	2	5	0	0
GCF_002264775.1_ASM226477v1_genomic.fna	0_0_105_2_0_0_2_0_24_0	0	0	105	2	0	0	2	0	24	0
GCF_002264785.1_ASM226478v1_genomic.fna	0_0_105_2_0_0_2_0_0_0	0	0	105	2	0	0	2	0	0	0
GCF_002264795.1_ASM226479v1_genomic.fna	0_0_105_2_0_0_2_0_25_0	0	0	105	2	0	0	2	0	25	0
GCF_002264845.1_ASM226484v1_genomic.fna	0_0_29_9_6_0_0_0_0_0	0	0	29	9	6	0	0	0	0	0
GCF_002264855.1_ASM226485v1_genomic.fna	0_0_105_2_0_0_2_0_22_0	0	0	105	2	0	0	2	0	22	0
GCF_002264905.1_ASM226490v1_genomic.fna	0_0_105_2_0_0_2_19_0_0	0	0	105	2	0	0	2	19	0	0
GCF_002264915.1_ASM226491v1_genomic.fna	0_0_105_2_0_0_2_19_0_0	0	0	105	2	0	0	2	19	0	0
GCF_002264925.1_ASM226492v1_genomic.fna	0_0_105_2_0_0_2_0_0_0	0	0	105	2	0	0	2	0	0	0
GCF_002265015.1_ASM226501v1_genomic.fna	0_0_105_2_0_0_2_1_0_0	0	0	105	2	0	0	2	1	0	0
GCF_002268655.1_ASM226865v1_genomic.fna	0_0_105_6_0_0_0_37_0_0	0	0	105	6	0	0	0	37	0	0
GCF_002268675.1_ASM226867v1_genomic.fna	0_0_105_6_0_0_0_0_32_0	0	0	105	6	0	0	0	0	32	0
GCF_002268715.1_ASM226871v1_genomic.fna	0_0_109_23_29_0_0_0_0_0	0	0	109	23	29	0	0	0	0	0
GCF_002268725.1_ASM226872v1_genomic.fna	0_0_105_6_0_0_0_61_0_0	0	0	105	6	0	0	0	61	0	0
GCF_002268755.1_ASM226875v1_genomic.fna	0_0_105_6_0_0_0_37_0_0	0	0	105	6	0	0	0	37	0	0
GCF_002268775.1_ASM226877v1_genomic.fna	0_0_105_6_0_0_0_0_5_0	0	0	105	6	0	0	0	0	5	0
GCF_002268785.1_ASM226878v1_genomic.fna	0_0_105_6_0_0_0_4_2_0	0	0	105	6	0	0	0	4	2	0
GCF_002268815.1_ASM226881v1_genomic.fna	0_0_105_6_0_0_0_4_2_0	0	0	105	6	0	0	0	4	2	0
GCF_002268825.1_ASM226882v1_genomic.fna	0_0_105_6_0_0_0_0_31_0	0	0	105	6	0	0	0	0	31	0
GCF_002268855.1_ASM226885v1_genomic.fna	0_0_105_6_0_0_0_37_0_0	0	0	105	6	0	0	0	37	0	0
GCF_002268865.1_ASM226886v1_genomic.fna	0_0_105_6_0_0_0_37_1_0	0	0	105	6	0	0	0	37	1	0
GCF_002268895.1_ASM226889v1_genomic.fna	0_0_105_6_0_0_0_62_0_0	0	0	105	6	0	0	0	62	0	0
GCF_002268915.1_ASM226891v1_genomic.fna	0_0_105_6_0_0_0_4_2_0	0	0	105	6	0	0	0	4	2	0
GCF_002268925.1_ASM226892v1_genomic.fna	0_0_105_6_0_0_0_0_31_0	0	0	105	6	0	0	0	0	31	0
GCF_002268935.1_ASM226893v1_genomic.fna	0_0_105_6_0_0_0_4_1_0	0	0	105	6	0	0	0	4	1	0
GCF_002268945.1_ASM226894v1_genomic.fna	0_0_105_6_0_0_0_61_0_0	0	0	105	6	0	0	0	61	0	0
GCF_002269295.1_ASM226929v1_genomic.fna	0_0_105_2_0_0_2_1_0_0	0	0	105	2	0	0	2	1	0	0
GCF_002269795.1_ASM226979v1_genomic.fna	0_0_105_6_0_0_0_4_2_0	0	0	105	6	0	0	0	4	2	0
GCF_002269865.1_ASM226986v1_genomic.fna	0_0_136_0_0_0_0_0_0_0	0	0	136	0	0	0	0	0	0	0
GCF_002269895.1_ASM226989v1_genomic.fna	0_0_105_6_0_0_0_4_3_0	0	0	105	6	0	0	0	4	3	0
GCF_002269905.1_ASM226990v1_genomic.fna	0_0_22_8_3_0_0_0_0_0	0	0	22	8	3	0	0	0	0	0
GCF_002269925.1_ASM226992v1_genomic.fna	0_0_22_8_2_0_0_0_0_0	0	0	22	8	2	0	0	0	0	0
GCF_002271295.1_ASM227129v1_genomic.fna	0_0_105_6_0_0_37_0_0_0	0	0	105	6	0	0	37	0	0	0
GCF_002271335.1_ASM227133v1_genomic.fna	0_0_95_0_1_0_0_0_0_0	0	0	95	0	1	0	0	0	0	0
GCF_002271345.1_ASM227134v1_genomic.fna	0_0_105_6_0_0_17_140_0_0	0	0	105	6	0	0	17	140	0	0
GCF_002271825.1_ASM227182v1_genomic.fna	0_0_105_6_0_0_0_4_1_0	0	0	105	6	0	0	0	4	1	0
GCF_002278055.1_ASM227805v1_genomic.fna	0_0_105_2_0_0_5_0_0_0	0	0	105	2	0	0	5	0	0	0
GCF_002283495.1_ASM228349v1_genomic.fna	0_0_369_0_0_0_0_0_20_0	0	0	369	0	0	0	0	0	20	0
GCF_002300675.1_ASM230067v2_genomic.fna	0_0_88_0_0_4_0_0_0_0	0	0	88	0	0	4	0	0	0	0
GCF_002317885.1_ASM231788v1_genomic.fna	0_0_221_0_0_0_0_0_0_0	0	0	221	0	0	0	0	0	0	0
GCF_002365935.1_ASM236593v1_genomic.fna	0_0_313_1_0_0_0_0_0_0	0	0	313	1	0	0	0	0	0	0
GCF_002369865.1_ASM236986v1_genomic.fna	0_0_105_2_0_0_2_7_0_0	0	0	105	2	0	0	2	7	0	0
GCF_002369925.1_ASM236992v1_genomic.fna	0_0_429_0_4_10_0_0_0_0	0	0	429	0	4	10	0	0	0	0
GCF_002369935.1_ASM236993v1_genomic.fna	0_0_105_2_0_0_2_16_0_0	0	0	105	2	0	0	2	16	0	0
GCF_002369985.1_ASM236998v1_genomic.fna	0_0_105_2_0_0_2_10_0_0	0	0	105	2	0	0	2	10	0	0
GCF_002370005.1_ASM237000v1_genomic.fna	0_0_105_2_0_0_2_10_0_0	0	0	105	2	0	0	2	10	0	0
GCF_002374295.1_ASM237429v1_genomic.fna	0_0_88_0_0_0_0_0_5_0	0	0	88	0	0	0	0	0	5	0
GCF_002386225.2_ASM238622v2_genomic.fna	0_0_105_0_13_0_0_0_0_0	0	0	105	0	13	0	0	0	0	0
GCF_002406585.1_ASM240658v1_genomic.fna	0_0_88_0_0_0_0_0_1_0	0	0	88	0	0	0	0	0	1	0
GCF_002406915.1_ASM240691v1_genomic.fna	0_0_197_0_4_13_0_0_0_0	0	0	197	0	4	13	0	0	0	0
GCF_002406945.1_ASM240694v1_genomic.fna	0_0_88_0_0_0_0_0_6_0	0	0	88	0	0	0	0	0	6	0
GCF_002406965.1_ASM240696v1_genomic.fna	0_0_88_0_0_0_0_0_1_0	0	0	88	0	0	0	0	0	1	0
GCF_002411675.1_ASM241167v1_genomic.fna	0_0_22_23_0_0_0_0_0_0	0	0	22	23	0	0	0	0	0	0
GCF_002411715.1_ASM241171v1_genomic.fna	0_0_84_0_8_1_0_0_0_0	0	0	84	0	8	1	0	0	0	0
GCF_002411735.1_ASM241173v1_genomic.fna	0_0_206_0_0_1_0_0_0_0	0	0	206	0	0	1	0	0	0	0
GCF_002411885.1_ASM241188v1_genomic.fna	0_0_22_22_1_0_0_0_0_0	0	0	22	22	1	0	0	0	0	0
GCF_002411905.1_ASM241190v1_genomic.fna	0_0_220_0_1_0_0_0_0_0	0	0	220	0	1	0	0	0	0	0
GCF_002411925.1_ASM241192v1_genomic.fna	0_0_412_0_0_0_0_0_0_0	0	0	412	0	0	0	0	0	0	0
GCF_002416615.1_ASM241661v1_genomic.fna	0_0_220_0_2_0_0_0_0_0	0	0	220	0	2	0	0	0	0	0
GCF_002416655.1_ASM241665v1_genomic.fna	0_0_311_0_1_0_0_0_0_0	0	0	311	0	1	0	0	0	0	0
GCF_002416695.1_ASM241669v1_genomic.fna	0_0_107_0_4_0_0_0_0_0	0	0	107	0	4	0	0	0	0	0
GCF_002416705.1_ASM241670v1_genomic.fna	0_0_0_0_17_0_0_0_0_0	0	0	0	0	17	0	0	0	0	0
GCF_002416895.1_ASM241689v1_genomic.fna	0_0_403_0_0_0_0_0_0_0	0	0	403	0	0	0	0	0	0	0
GCF_002416985.1_ASM241698v1_genomic.fna	0_0_220_0_0_0_0_7_0_0	0	0	220	0	0	0	0	7	0	0
GCF_002416995.1_ASM241699v1_genomic.fna	0_0_220_0_0_0_0_0_1_0	0	0	220	0	0	0	0	0	1	0
GCF_002417015.1_ASM241701v1_genomic.fna	0_0_220_0_0_0_0_0_1_0	0	0	220	0	0	0	0	0	1	0
GCF_002417065.1_ASM241706v1_genomic.fna	0_0_367_0_3_0_0_0_0_0	0	0	367	0	3	0	0	0	0	0
GCF_002417075.1_ASM241707v1_genomic.fna	0_0_403_0_0_0_0_0_0_0	0	0	403	0	0	0	0	0	0	0
GCF_002417085.1_ASM241708v1_genomic.fna	0_0_363_1_2_1_0_4_0_0	0	0	363	1	2	1	0	4	0	0
GCF_002417105.1_ASM241710v1_genomic.fna	0_0_311_0_0_0_0_0_0_0	0	0	311	0	0	0	0	0	0	0
GCF_002417145.1_ASM241714v1_genomic.fna	0_0_403_0_0_0_0_0_0_0	0	0	403	0	0	0	0	0	0	0
GCF_002417165.1_ASM241716v1_genomic.fna	0_0_220_0_0_0_0_0_1_0	0	0	220	0	0	0	0	0	1	0
GCF_002417175.1_ASM241717v1_genomic.fna	0_0_220_0_0_0_0_0_0_0	0	0	220	0	0	0	0	0	0	0
GCF_002417245.1_ASM241724v1_genomic.fna	0_0_84_0_8_0_0_19_1_0	0	0	84	0	8	0	0	19	1	0
GCF_002417255.1_ASM241725v1_genomic.fna	0_0_388_1_7_1_0_0_0_0	0	0	388	1	7	1	0	0	0	0
GCF_002417305.1_ASM241730v1_genomic.fna	0_0_311_0_1_0_0_0_0_0	0	0	311	0	1	0	0	0	0	0
GCF_002417325.1_ASM241732v1_genomic.fna	0_0_311_0_1_0_0_0_0_0	0	0	311	0	1	0	0	0	0	0
GCF_002417375.1_ASM241737v1_genomic.fna	0_0_0_0_2_0_0_73_0_0	0	0	0	0	2	0	0	73	0	0
GCF_002417385.1_ASM241738v1_genomic.fna	0_0_311_0_1_0_0_0_1_0	0	0	311	0	1	0	0	0	1	0
GCF_002417395.1_ASM241739v1_genomic.fna	0_0_220_0_0_0_0_1_0_0	0	0	220	0	0	0	0	1	0	0
GCF_002417435.1_ASM241743v1_genomic.fna	0_0_0_0_2_0_35_0_0_0	0	0	0	0	2	0	35	0	0	0
GCF_002417455.1_ASM241745v1_genomic.fna	0_0_107_2_1_0_0_0_0_0	0	0	107	2	1	0	0	0	0	0
GCF_002417545.1_ASM241754v1_genomic.fna	0_0_0_0_2_7_2_0_0_0	0	0	0	0	2	7	2	0	0	0
GCF_002508285.1_ASM250828v1_genomic.fna	0_0_0_0_2_0_36_0_0_0	0	0	0	0	2	0	36	0	0	0
GCF_002510065.1_ASM251006v1_genomic.fna	0_0_13_8_0_0_0_0_0_0	0	0	13	8	0	0	0	0	0	0
GCF_002510095.1_ASM251009v1_genomic.fna	0_0_1_1_20_0_0_0_0_0	0	0	1	1	20	0	0	0	0	0
GCF_002510145.1_ASM251014v1_genomic.fna	0_0_220_0_0_0_0_0_1_0	0	0	220	0	0	0	0	0	1	0
GCF_002529065.1_ASM252906v1_genomic.fna	0_0_105_0_0_0_7_0_0_0	0	0	105	0	0	0	7	0	0	0
GCF_002529075.1_ASM252907v1_genomic.fna	0_0_105_0_0_0_1_0_1_0	0	0	105	0	0	0	1	0	1	0
GCF_002587165.1_ASM258716v1_genomic.fna	0_0_105_2_0_0_2_17_0_0	0	0	105	2	0	0	2	17	0	0
GCF_002587885.1_ASM258788v1_genomic.fna	0_0_105_0_13_0_0_0_0_0	0	0	105	0	13	0	0	0	0	0
GCF_002588365.1_ASM258836v1_genomic.fna	0_0_29_11_2_0_0_0_0_0	0	0	29	11	2	0	0	0	0	0
GCF_002591075.1_ASM259107v1_genomic.fna	0_0_197_0_6_2_0_0_0_0	0	0	197	0	6	2	0	0	0	0
GCF_002631045.1_ASM263104v1_genomic.fna	0_0_152_0_0_1_0_0_0_0	0	0	152	0	0	1	0	0	0	0
GCF_002635725.1_ASM263572v1_genomic.fna	0_0_22_27_0_0_22_0_0_0	0	0	22	27	0	0	22	0	0	0
GCF_002636095.1_ASM263609v1_genomic.fna	0_0_105_0_11_1_0_0_0_0	0	0	105	0	11	1	0	0	0	0
GCF_002636215.1_ASM263621v1_genomic.fna	0_0_220_0_0_1_0_0_0_0	0	0	220	0	0	1	0	0	0	0
GCF_002636375.1_ASM263637v1_genomic.fna	0_0_197_0_4_7_0_0_0_0	0	0	197	0	4	7	0	0	0	0
GCF_002736175.2_ASM273617v2_genomic.fna	0_0_312_0_5_0_0_0_1_0	0	0	312	0	5	0	0	0	1	0
GCF_002736335.2_ASM273633v2_genomic.fna	0_0_898_0_2_0_0_0_0_0	0	0	898	0	2	0	0	0	0	0
GCF_002736365.2_ASM273636v2_genomic.fna	0_0_105_6_0_0_0_0_21_0	0	0	105	6	0	0	0	0	21	0
GCF_002736405.2_ASM273640v2_genomic.fna	0_0_312_0_5_0_0_1_0_0	0	0	312	0	5	0	0	1	0	0
GCF_002736415.2_ASM273641v2_genomic.fna	0_0_105_6_0_0_0_0_21_0	0	0	105	6	0	0	0	0	21	0
GCF_002736445.2_ASM273644v2_genomic.fna	0_0_105_6_0_0_0_0_21_0	0	0	105	6	0	0	0	0	21	0
GCF_002736465.2_ASM273646v2_genomic.fna	0_0_105_6_0_0_0_0_21_0	0	0	105	6	0	0	0	0	21	0
GCF_002736505.2_ASM273650v2_genomic.fna	0_0_105_6_0_0_0_0_21_0	0	0	105	6	0	0	0	0	21	0
GCF_002736545.2_ASM273654v2_genomic.fna	0_0_105_6_0_0_0_0_21_0	0	0	105	6	0	0	0	0	21	0
GCF_002736625.2_ASM273662v2_genomic.fna	0_0_105_6_0_0_0_0_21_0	0	0	105	6	0	0	0	0	21	0
GCF_002736645.2_ASM273664v2_genomic.fna	0_0_105_6_0_0_0_0_21_0	0	0	105	6	0	0	0	0	21	0
GCF_002736655.2_ASM273665v2_genomic.fna	0_0_898_0_2_0_0_0_0_0	0	0	898	0	2	0	0	0	0	0
GCF_002736685.2_ASM273668v2_genomic.fna	0_0_105_6_0_0_0_0_21_0	0	0	105	6	0	0	0	0	21	0
GCF_002736705.2_ASM273670v2_genomic.fna	0_0_312_0_5_0_0_0_0_0	0	0	312	0	5	0	0	0	0	0
GCF_002741685.1_ASM274168v1_genomic.fna	0_0_105_0_11_0_4_0_1_0	0	0	105	0	11	0	4	0	1	0
GCF_002744555.1_ASM274455v1_genomic.fna	0_0_62_1_0_0_0_0_0_0	0	0	62	1	0	0	0	0	0	0
GCF_002751155.1_ASM275115v1_genomic.fna	0_0_105_2_0_0_0_2_0_0	0	0	105	2	0	0	0	2	0	0
GCF_002752775.1_ASM275277v1_genomic.fna	0_0_137_1_4_0_0_0_0_0	0	0	137	1	4	0	0	0	0	0
GCF_002752905.1_ASM275290v1_genomic.fna	0_0_363_1_2_1_4_1_0_0	0	0	363	1	2	1	4	1	0	0
GCF_002752975.1_ASM275297v1_genomic.fna	0_0_105_0_11_0_4_0_0_0	0	0	105	0	11	0	4	0	0	0
GCF_002752995.1_ASM275299v1_genomic.fna	0_0_109_8_13_0_0_0_0_0	0	0	109	8	13	0	0	0	0	0
GCF_002753055.1_ASM275305v1_genomic.fna	0_0_105_0_11_0_4_0_1_0	0	0	105	0	11	0	4	0	1	0
GCF_002753075.1_ASM275307v1_genomic.fna	0_0_105_0_11_0_4_0_1_0	0	0	105	0	11	0	4	0	1	0
GCF_002753165.1_ASM275316v1_genomic.fna	0_0_105_0_11_0_4_0_0_0	0	0	105	0	11	0	4	0	0	0
GCF_002753355.1_ASM275335v1_genomic.fna	0_0_109_8_13_0_0_0_0_0	0	0	109	8	13	0	0	0	0	0
GCF_002753375.2_ASM275337v2_genomic.fna	0_0_109_8_9_0_0_0_0_0	0	0	109	8	9	0	0	0	0	0
GCF_002753405.1_ASM275340v1_genomic.fna	0_0_105_0_11_0_4_0_0_0	0	0	105	0	11	0	4	0	0	0
GCF_002753555.1_ASM275355v1_genomic.fna	0_0_105_0_11_0_4_0_2_0	0	0	105	0	11	0	4	0	2	0
GCF_002753605.1_ASM275360v1_genomic.fna	0_0_105_0_11_0_4_0_0_0	0	0	105	0	11	0	4	0	0	0
GCF_002759035.1_ASM275903v1_genomic.fna	0_0_105_11_0_0_8_0_0_0	0	0	105	11	0	0	8	0	0	0
GCF_002761315.1_ASM276131v1_genomic.fna	0_0_429_0_2_0_0_0_0_0	0	0	429	0	2	0	0	0	0	0
GCF_002761515.1_ASM276151v1_genomic.fna	0_0_154_0_0_0_0_0_0_0	0	0	154	0	0	0	0	0	0	0
GCF_002775175.1_ASM277517v1_genomic.fna	0_0_197_0_4_12_0_0_1_0	0	0	197	0	4	12	0	0	1	0
GCF_002775235.1_ASM277523v1_genomic.fna	0_0_221_1_2_0_0_0_0_0	0	0	221	1	2	0	0	0	0	0
GCF_002775255.1_ASM277525v1_genomic.fna	0_0_127_4_0_0_0_0_0_0	0	0	127	4	0	0	0	0	0	0
GCF_002775265.1_ASM277526v1_genomic.fna	0_0_0_0_2_0_0_25_0_0	0	0	0	0	2	0	0	25	0	0
GCF_002775295.1_ASM277529v1_genomic.fna	0_0_0_0_2_0_0_25_0_0	0	0	0	0	2	0	0	25	0	0
GCF_002775315.1_ASM277531v1_genomic.fna	0_0_158_8_2_0_0_0_0_0	0	0	158	8	2	0	0	0	0	0
GCF_002775325.1_ASM277532v1_genomic.fna	0_0_163_0_0_0_0_0_0_0	0	0	163	0	0	0	0	0	0	0
GCF_002775345.1_ASM277534v1_genomic.fna	0_0_109_23_1_0_0_0_0_0	0	0	109	23	1	0	0	0	0	0
GCF_002775375.1_ASM277537v1_genomic.fna	0_0_80_0_0_1_0_0_0_0	0	0	80	0	0	1	0	0	0	0
GCF_002775395.1_ASM277539v1_genomic.fna	0_0_131_1_34_0_0_0_0_0	0	0	131	1	34	0	0	0	0	0
GCF_002775405.1_ASM277540v1_genomic.fna	0_0_105_0_3_0_1_14_0_0	0	0	105	0	3	0	1	14	0	0
GCF_002775445.1_ASM277544v1_genomic.fna	0_0_308_2_0_0_1_0_0_0	0	0	308	2	0	0	1	0	0	0
GCF_002775455.1_ASM277545v1_genomic.fna	0_0_220_7_0_0_0_0_0_0	0	0	220	7	0	0	0	0	0	0
GCF_002775495.1_ASM277549v1_genomic.fna	0_0_373_0_1_0_0_0_0_0	0	0	373	0	1	0	0	0	0	0
GCF_002775525.1_ASM277552v1_genomic.fna	0_0_158_8_6_0_1_0_0_0	0	0	158	8	6	0	1	0	0	0
GCF_002775555.1_ASM277555v1_genomic.fna	0_0_293_0_0_0_0_0_0_0	0	0	293	0	0	0	0	0	0	0
GCF_002775575.1_ASM277557v1_genomic.fna	0_0_288_0_0_0_0_0_0_0	0	0	288	0	0	0	0	0	0	0
GCF_002775585.1_ASM277558v1_genomic.fna	0_0_0_0_2_0_0_15_1_0	0	0	0	0	2	0	0	15	1	0
GCF_002775595.1_ASM277559v1_genomic.fna	0_0_22_27_0_0_0_1_0_0	0	0	22	27	0	0	0	1	0	0
GCF_002776375.1_ASM277637v1_genomic.fna	0_0_1_1_12_0_0_1_0_0	0	0	1	1	12	0	0	1	0	0
GCF_002776395.1_ASM277639v1_genomic.fna	0_0_158_8_18_0_0_0_0_0	0	0	158	8	18	0	0	0	0	0
GCF_002776435.1_ASM277643v1_genomic.fna	0_0_329_0_0_0_0_0_0_0	0	0	329	0	0	0	0	0	0	0
GCF_002786755.1_ASM278675v1_genomic.fna	0_0_197_0_4_0_10_1_0_0	0	0	197	0	4	0	10	1	0	0
GCF_002787755.1_ASM278775v1_genomic.fna	0_0_197_0_4_0_10_0_1_0	0	0	197	0	4	0	10	0	1	0
GCF_002795445.1_ASM279544v1_genomic.fna	0_0_101_0_0_0_0_0_0_0	0	0	101	0	0	0	0	0	0	0
GCF_002795465.1_ASM279546v1_genomic.fna	0_0_101_0_0_0_0_0_0_0	0	0	101	0	0	0	0	0	0	0
GCF_002795475.1_ASM279547v1_genomic.fna	0_0_101_0_0_0_0_0_2_0	0	0	101	0	0	0	0	0	2	0
GCF_002795485.1_ASM279548v1_genomic.fna	0_0_101_0_0_0_0_0_1_0	0	0	101	0	0	0	0	0	1	0
GCF_002795525.1_ASM279552v1_genomic.fna	0_0_101_0_0_0_0_0_0_0	0	0	101	0	0	0	0	0	0	0
GCF_002795535.1_ASM279553v1_genomic.fna	0_0_101_0_0_0_0_0_0_0	0	0	101	0	0	0	0	0	0	0
GCF_002795565.1_ASM279556v1_genomic.fna	0_0_101_0_0_0_0_0_0_0	0	0	101	0	0	0	0	0	0	0
GCF_002795575.1_ASM279557v1_genomic.fna	0_0_101_0_0_0_0_0_0_0	0	0	101	0	0	0	0	0	0	0
GCF_002795605.1_ASM279560v1_genomic.fna	0_0_101_0_0_0_0_0_0_0	0	0	101	0	0	0	0	0	0	0
GCF_002795625.1_ASM279562v1_genomic.fna	0_0_101_0_0_0_0_0_0_0	0	0	101	0	0	0	0	0	0	0
GCF_002795635.1_ASM279563v1_genomic.fna	0_0_101_0_0_0_0_0_0_0	0	0	101	0	0	0	0	0	0	0
GCF_002795665.1_ASM279566v1_genomic.fna	0_0_101_0_0_0_0_0_0_0	0	0	101	0	0	0	0	0	0	0
GCF_002795685.1_ASM279568v1_genomic.fna	0_0_101_0_0_0_0_0_0_0	0	0	101	0	0	0	0	0	0	0
GCF_002795705.1_ASM279570v1_genomic.fna	0_0_101_0_0_0_0_0_0_0	0	0	101	0	0	0	0	0	0	0
GCF_002811305.2_ASM281130v2_genomic.fna	0_0_105_2_0_0_2_25_1_0	0	0	105	2	0	0	2	25	1	0
GCF_002811325.3_ASM281132v3_genomic.fna	0_0_105_2_0_0_2_17_22_0	0	0	105	2	0	0	2	17	22	0
GCF_002811335.3_ASM281133v4_genomic.fna	0_0_197_0_0_4_0_0_0_0	0	0	197	0	0	4	0	0	0	0
GCF_002811425.2_ASM281142v2_genomic.fna	0_0_158_8_13_0_0_1_0_4	0	0	158	8	13	0	0	1	0	4
GCF_002812365.1_ASM281236v1_genomic.fna	0_0_105_6_0_0_0_19_0_0	0	0	105	6	0	0	0	19	0	0
GCF_002812385.1_ASM281238v1_genomic.fna	0_0_105_6_0_0_0_5_5_0	0	0	105	6	0	0	0	5	5	0
GCF_002812665.1_ASM281266v1_genomic.fna	0_0_105_6_0_0_17_151_0_0	0	0	105	6	0	0	17	151	0	0
GCF_002813595.1_ASM281359v1_genomic.fna	0_0_429_0_29_0_0_0_0_0	0	0	429	0	29	0	0	0	0	0
GCF_002814015.1_ASM281401v1_genomic.fna	0_0_109_16_0_0_0_0_0_0	0	0	109	16	0	0	0	0	0	0
GCF_002833425.1_ASM283342v1_genomic.fna	0_0_369_0_0_0_5_1_0_0	0	0	369	0	0	0	5	1	0	0
GCF_002834285.1_ASM283428v1_genomic.fna	0_0_105_0_11_2_0_0_0_0	0	0	105	0	11	2	0	0	0	0
GCF_002838125.1_ASM283812v1_genomic.fna	0_0_105_0_0_2_0_0_0_0	0	0	105	0	0	2	0	0	0	0
GCF_002848545.1_ASM284854v1_genomic.fna	0_0_105_2_0_0_2_13_0_0	0	0	105	2	0	0	2	13	0	0
GCF_002848565.1_ASM284856v1_genomic.fna	0_0_105_3_0_0_0_0_0_0	0	0	105	3	0	0	0	0	0	0
GCF_002848585.1_ASM284858v1_genomic.fna	0_0_105_2_0_0_4_0_0_0	0	0	105	2	0	0	4	0	0	0
GCF_002848835.1_ASM284883v1_genomic.fna	0_0_220_0_4_0_0_0_0_0	0	0	220	0	4	0	0	0	0	0
GCF_002850275.3_ASM285027v3_genomic.fna	0_0_221_1_6_0_0_0_0_0	0	0	221	1	6	0	0	0	0	0
GCF_002850595.1_ASM285059v1_genomic.fna	0_0_109_1_5_0_0_0_0_0	0	0	109	1	5	0	0	0	0	0
GCF_002850635.1_ASM285063v1_genomic.fna	0_0_105_2_0_0_2_17_0_0	0	0	105	2	0	0	2	17	0	0
GCF_002850795.1_ASM285079v1_genomic.fna	0_0_419_0_0_0_0_0_0_0	0	0	419	0	0	0	0	0	0	0
GCF_002850805.1_ASM285080v1_genomic.fna	0_0_1_1_0_1_1_0_0_0	0	0	1	1	0	1	1	0	0	0
GCF_002850835.1_ASM285083v1_genomic.fna	0_0_108_3_0_0_0_0_0_0	0	0	108	3	0	0	0	0	0	0
GCF_002850845.1_ASM285084v1_genomic.fna	0_0_13_11_0_0_0_0_0_0	0	0	13	11	0	0	0	0	0	0
GCF_002850875.1_ASM285087v1_genomic.fna	0_0_22_30_0_0_0_0_0_0	0	0	22	30	0	0	0	0	0	0
GCF_002850885.1_ASM285088v1_genomic.fna	0_0_1_1_0_1_1_0_0_3	0	0	1	1	0	1	1	0	0	3
GCF_002850915.1_ASM285091v1_genomic.fna	0_0_107_0_1_4_0_0_0_0	0	0	107	0	1	4	0	0	0	0
GCF_002850935.1_ASM285093v1_genomic.fna	0_0_1_1_0_1_1_0_0_1	0	0	1	1	0	1	1	0	0	1
GCF_002850955.1_ASM285095v1_genomic.fna	0_0_1_1_9_0_0_0_0_0	0	0	1	1	9	0	0	0	0	0
GCF_002850965.1_ASM285096v1_genomic.fna	0_0_147_1_0_4_0_0_0_0	0	0	147	1	0	4	0	0	0	0
GCF_002850995.1_ASM285099v1_genomic.fna	0_0_127_1_0_0_0_0_0_0	0	0	127	1	0	0	0	0	0	0
GCF_002851015.1_ASM285101v1_genomic.fna	0_0_0_0_16_0_0_0_0_0	0	0	0	0	16	0	0	0	0	0
GCF_002851035.1_ASM285103v1_genomic.fna	0_0_105_6_0_0_17_114_0_0	0	0	105	6	0	0	17	114	0	0
GCF_002851055.1_ASM285105v1_genomic.fna	0_0_123_1_0_0_0_0_0_0	0	0	123	1	0	0	0	0	0	0
GCF_002851115.1_ASM285111v1_genomic.fna	0_0_276_0_0_0_0_0_0_0	0	0	276	0	0	0	0	0	0	0
GCF_002851135.1_ASM285113v1_genomic.fna	0_0_111_0_5_0_0_0_0_0	0	0	111	0	5	0	0	0	0	0
GCF_002851155.1_ASM285115v1_genomic.fna	0_0_152_0_2_0_0_0_0_0	0	0	152	0	2	0	0	0	0	0
GCF_002851175.1_ASM285117v1_genomic.fna	0_0_105_10_0_0_0_0_0_0	0	0	105	10	0	0	0	0	0	0
GCF_002851195.1_ASM285119v1_genomic.fna	0_0_98_0_1_0_0_0_0_0	0	0	98	0	1	0	0	0	0	0
GCF_002851215.1_ASM285121v1_genomic.fna	0_0_300_1_0_0_0_0_0_0	0	0	300	1	0	0	0	0	0	0
GCF_002851245.1_ASM285124v1_genomic.fna	0_0_104_0_0_0_0_0_0_0	0	0	104	0	0	0	0	0	0	0
GCF_002851275.1_ASM285127v1_genomic.fna	0_0_94_2_1_0_0_0_0_0	0	0	94	2	1	0	0	0	0	0
GCF_002851335.1_ASM285133v1_genomic.fna	0_0_41_0_0_0_0_0_0_0	0	0	41	0	0	0	0	0	0	0
GCF_002851345.1_ASM285134v1_genomic.fna	0_0_84_0_8_0_0_9_0_0	0	0	84	0	8	0	0	9	0	0
GCF_002851375.1_ASM285137v1_genomic.fna	0_0_105_0_6_0_0_0_0_0	0	0	105	0	6	0	0	0	0	0
GCF_002851395.1_ASM285139v1_genomic.fna	0_0_107_2_0_0_0_0_0_0	0	0	107	2	0	0	0	0	0	0
GCF_002851435.1_ASM285143v1_genomic.fna	0_0_1_1_0_1_1_0_2_0	0	0	1	1	0	1	1	0	2	0
GCF_002851455.1_ASM285145v1_genomic.fna	0_0_22_24_1_0_0_0_0_0	0	0	22	24	1	0	0	0	0	0
GCF_002851475.1_ASM285147v1_genomic.fna	0_0_137_0_1_0_0_0_0_0	0	0	137	0	1	0	0	0	0	0
GCF_002851495.1_ASM285149v1_genomic.fna	0_0_46_8_0_0_0_0_0_0	0	0	46	8	0	0	0	0	0	0
GCF_002851515.1_ASM285151v1_genomic.fna	0_0_250_0_4_0_0_0_0_0	0	0	250	0	4	0	0	0	0	0
GCF_002851525.1_ASM285152v1_genomic.fna	0_0_361_0_0_0_0_0_0_0	0	0	361	0	0	0	0	0	0	0
GCF_002851555.1_ASM285155v1_genomic.fna	0_0_1_1_0_1_1_0_2_0	0	0	1	1	0	1	1	0	2	0
GCF_002851575.1_ASM285157v1_genomic.fna	0_0_260_0_0_0_0_0_0_0	0	0	260	0	0	0	0	0	0	0
GCF_002851615.1_ASM285161v1_genomic.fna	0_0_240_0_0_0_0_0_0_0	0	0	240	0	0	0	0	0	0	0
GCF_002852325.2_ASM285232v2_genomic.fna	0_0_122_0_1_0_0_0_0_0	0	0	122	0	1	0	0	0	0	0
GCF_002852365.2_ASM285236v2_genomic.fna	0_0_105_2_0_0_2_17_0_0	0	0	105	2	0	0	2	17	0	0
GCF_002852675.2_ASM285267v2_genomic.fna	0_0_105_2_0_0_2_17_0_0	0	0	105	2	0	0	2	17	0	0
GCF_002852785.2_ASM285278v2_genomic.fna	0_0_105_2_0_0_2_17_0_0	0	0	105	2	0	0	2	17	0	0
GCF_002852945.3_ASM285294v3_genomic.fna	0_0_105_0_3_1_0_0_0_0	0	0	105	0	3	1	0	0	0	0
GCF_002852975.3_ASM285297v3_genomic.fna	0_0_105_2_0_0_2_17_5_0	0	0	105	2	0	0	2	17	5	0
GCF_002852995.3_ASM285299v3_genomic.fna	0_0_126_0_0_0_3_0_0_0	0	0	126	0	0	0	3	0	0	0
GCF_002853115.2_ASM285311v2_genomic.fna	0_0_429_0_4_6_0_0_0_0	0	0	429	0	4	6	0	0	0	0
GCF_002853385.2_ASM285338v2_genomic.fna	0_0_131_1_6_0_0_0_0_0	0	0	131	1	6	0	0	0	0	0
GCF_002853435.3_ASM285343v3_genomic.fna	0_0_105_2_0_0_2_0_6_0	0	0	105	2	0	0	2	0	6	0
GCF_002853475.2_ASM285347v2_genomic.fna	0_0_126_0_0_0_3_0_0_0	0	0	126	0	0	0	3	0	0	0
GCF_002853565.1_ASM285356v1_genomic.fna	0_0_67_0_0_0_0_0_0_0	0	0	67	0	0	0	0	0	0	0
GCF_002853595.1_ASM285359v1_genomic.fna	0_0_220_7_4_0_0_0_0_0	0	0	220	7	4	0	0	0	0	0
GCF_002853725.1_ASM285372v1_genomic.fna	0_0_47_0_2_0_0_0_0_0	0	0	47	0	2	0	0	0	0	0
GCF_002853735.1_ASM285373v1_genomic.fna	0_0_131_1_23_0_0_0_0_0	0	0	131	1	23	0	0	0	0	0
GCF_002853795.1_ASM285379v1_genomic.fna	0_0_237_1_0_1_0_0_0_0	0	0	237	1	0	1	0	0	0	0
GCF_002853815.1_ASM285381v1_genomic.fna	0_0_22_2_16_0_0_0_0_0	0	0	22	2	16	0	0	0	0	0
GCF_002853825.1_ASM285382v1_genomic.fna	0_0_22_24_10_0_0_0_0_0	0	0	22	24	10	0	0	0	0	0
GCF_002853895.1_ASM285389v1_genomic.fna	0_0_29_1_0_0_0_0_0_0	0	0	29	1	0	0	0	0	0	0
GCF_002853915.1_ASM285391v1_genomic.fna	0_0_334_0_1_0_0_0_0_0	0	0	334	0	1	0	0	0	0	0
GCF_002853935.1_ASM285393v1_genomic.fna	0_0_194_0_0_0_0_0_0_0	0	0	194	0	0	0	0	0	0	0
GCF_002853955.1_ASM285395v1_genomic.fna	0_0_23_0_0_0_0_0_0_0	0	0	23	0	0	0	0	0	0	0
GCF_002853975.1_ASM285397v1_genomic.fna	0_0_1_1_14_0_0_0_0_0	0	0	1	1	14	0	0	0	0	0
GCF_002854015.1_ASM285401v1_genomic.fna	0_0_1_1_0_1_1_0_1_0	0	0	1	1	0	1	1	0	1	0
GCF_002854035.1_ASM285403v1_genomic.fna	0_0_116_0_0_0_0_0_0_0	0	0	116	0	0	0	0	0	0	0
GCF_002854055.1_ASM285405v1_genomic.fna	0_0_108_4_0_0_0_0_0_0	0	0	108	4	0	0	0	0	0	0
GCF_002854085.1_ASM285408v1_genomic.fna	0_0_98_0_5_0_0_0_0_0	0	0	98	0	5	0	0	0	0	0
GCF_002854115.1_ASM285411v1_genomic.fna	0_0_253_0_0_0_0_0_0_0	0	0	253	0	0	0	0	0	0	0
GCF_002854135.1_ASM285413v1_genomic.fna	0_0_28_0_0_0_0_0_0_0	0	0	28	0	0	0	0	0	0	0
GCF_002854145.1_ASM285414v1_genomic.fna	0_0_253_0_0_0_0_0_0_0	0	0	253	0	0	0	0	0	0	0
GCF_002854175.1_ASM285417v1_genomic.fna	0_0_238_0_0_0_0_0_0_0	0	0	238	0	0	0	0	0	0	0
GCF_002854195.1_ASM285419v1_genomic.fna	0_0_197_0_4_0_0_0_1_0	0	0	197	0	4	0	0	0	1	0
GCF_002854215.1_ASM285421v1_genomic.fna	0_0_0_0_2_1_0_0_0_0	0	0	0	0	2	1	0	0	0	0
GCF_002854235.1_ASM285423v1_genomic.fna	0_0_105_6_0_0_17_42_0_0	0	0	105	6	0	0	17	42	0	0
GCF_002854255.1_ASM285425v1_genomic.fna	0_0_28_0_1_0_0_0_0_0	0	0	28	0	1	0	0	0	0	0
GCF_002854275.1_ASM285427v1_genomic.fna	0_0_105_6_0_0_17_16_8_0	0	0	105	6	0	0	17	16	8	0
GCF_002854285.1_ASM285428v1_genomic.fna	0_0_22_30_1_0_0_0_0_0	0	0	22	30	1	0	0	0	0	0
GCF_002854295.1_ASM285429v1_genomic.fna	0_0_105_6_0_0_17_16_0_0	0	0	105	6	0	0	17	16	0	0
GCF_002854335.1_ASM285433v1_genomic.fna	0_0_105_6_0_0_17_16_9_0	0	0	105	6	0	0	17	16	9	0
GCF_002854355.1_ASM285435v1_genomic.fna	0_0_84_0_8_0_3_0_0_0	0	0	84	0	8	0	3	0	0	0
GCF_002854375.1_ASM285437v1_genomic.fna	0_0_105_6_0_0_17_16_7_0	0	0	105	6	0	0	17	16	7	0
GCF_002854385.1_ASM285438v1_genomic.fna	0_0_105_6_0_0_17_16_0_0	0	0	105	6	0	0	17	16	0	0
GCF_002854415.1_ASM285441v1_genomic.fna	0_0_105_6_0_0_17_16_2_0	0	0	105	6	0	0	17	16	2	0
GCF_002854435.1_ASM285443v1_genomic.fna	0_0_105_6_0_0_17_41_0_0	0	0	105	6	0	0	17	41	0	0
GCF_002854455.1_ASM285445v1_genomic.fna	0_0_105_6_0_0_17_53_1_0	0	0	105	6	0	0	17	53	1	0
GCF_002854465.1_ASM285446v1_genomic.fna	0_0_105_6_0_0_17_16_0_0	0	0	105	6	0	0	17	16	0	0
GCF_002854495.1_ASM285449v1_genomic.fna	0_0_105_6_0_0_17_16_0_0	0	0	105	6	0	0	17	16	0	0
GCF_002854515.1_ASM285451v1_genomic.fna	0_0_197_0_4_0_0_0_0_0	0	0	197	0	4	0	0	0	0	0
GCF_002854525.1_ASM285452v1_genomic.fna	0_0_105_6_0_0_17_53_1_0	0	0	105	6	0	0	17	53	1	0
GCF_002854575.1_ASM285457v1_genomic.fna	0_0_1_1_0_1_1_0_0_0	0	0	1	1	0	1	1	0	0	0
GCF_002854585.1_ASM285458v1_genomic.fna	0_0_158_8_0_0_7_0_0_0	0	0	158	8	0	0	7	0	0	0
GCF_002854635.1_ASM285463v1_genomic.fna	0_0_158_8_0_0_5_0_0_0	0	0	158	8	0	0	5	0	0	0
GCF_002854655.1_ASM285465v1_genomic.fna	0_0_197_0_0_0_0_2_0_0	0	0	197	0	0	0	0	2	0	0
GCF_002854675.1_ASM285467v1_genomic.fna	0_0_22_24_7_0_0_0_0_0	0	0	22	24	7	0	0	0	0	0
GCF_002854695.1_ASM285469v1_genomic.fna	0_0_84_0_8_0_0_9_0_0	0	0	84	0	8	0	0	9	0	0
GCF_002854715.1_ASM285471v1_genomic.fna	0_0_84_0_8_0_0_9_0_0	0	0	84	0	8	0	0	9	0	0
GCF_002854735.1_ASM285473v1_genomic.fna	0_0_105_6_0_0_17_16_1_0	0	0	105	6	0	0	17	16	1	0
GCF_002854745.1_ASM285474v1_genomic.fna	0_0_94_1_2_0_0_0_0_0	0	0	94	1	2	0	0	0	0	0
GCF_002854815.1_ASM285481v1_genomic.fna	0_0_197_0_0_0_0_1_0_0	0	0	197	0	0	0	0	1	0	0
GCF_002854835.1_ASM285483v1_genomic.fna	0_0_23_1_4_0_0_0_0_0	0	0	23	1	4	0	0	0	0	0
GCF_002854855.1_ASM285485v1_genomic.fna	0_0_52_4_1_0_0_0_0_0	0	0	52	4	1	0	0	0	0	0
GCF_002854865.1_ASM285486v1_genomic.fna	0_0_105_6_0_0_17_16_6_0	0	0	105	6	0	0	17	16	6	0
GCF_002854895.1_ASM285489v1_genomic.fna	0_0_105_6_0_0_17_16_5_0	0	0	105	6	0	0	17	16	5	0
GCF_002854915.1_ASM285491v1_genomic.fna	0_0_98_0_5_0_0_0_0_0	0	0	98	0	5	0	0	0	0	0
GCF_002854935.1_ASM285493v1_genomic.fna	0_0_23_0_0_0_0_0_0_0	0	0	23	0	0	0	0	0	0	0
GCF_002854955.1_ASM285495v1_genomic.fna	0_0_84_0_8_0_3_0_0_0	0	0	84	0	8	0	3	0	0	0
GCF_002854975.1_ASM285497v1_genomic.fna	0_0_105_6_0_0_17_16_0_0	0	0	105	6	0	0	17	16	0	0
GCF_002854995.1_ASM285499v1_genomic.fna	0_0_105_6_0_0_17_16_4_0	0	0	105	6	0	0	17	16	4	0
GCF_002855015.1_ASM285501v1_genomic.fna	0_0_410_0_3_0_0_0_0_0	0	0	410	0	3	0	0	0	0	0
GCF_002855035.1_ASM285503v1_genomic.fna	0_0_105_6_0_0_17_16_0_0	0	0	105	6	0	0	17	16	0	0
GCF_002855045.1_ASM285504v1_genomic.fna	0_0_105_6_0_0_17_16_0_0	0	0	105	6	0	0	17	16	0	0
GCF_002855075.1_ASM285507v1_genomic.fna	0_0_105_6_0_0_17_16_3_0	0	0	105	6	0	0	17	16	3	0
GCF_002855115.1_ASM285511v1_genomic.fna	0_0_105_6_0_0_17_16_0_0	0	0	105	6	0	0	17	16	0	0
GCF_002855125.1_ASM285512v1_genomic.fna	0_0_105_6_0_0_17_16_0_0	0	0	105	6	0	0	17	16	0	0
GCF_002855155.1_ASM285515v1_genomic.fna	0_0_108_3_0_0_0_0_0_0	0	0	108	3	0	0	0	0	0	0
GCF_002855175.1_ASM285517v1_genomic.fna	0_0_22_2_19_0_0_0_0_0	0	0	22	2	19	0	0	0	0	0
GCF_002855195.1_ASM285519v1_genomic.fna	0_0_105_6_0_0_17_16_0_0	0	0	105	6	0	0	17	16	0	0
GCF_002855215.1_ASM285521v1_genomic.fna	0_0_105_6_0_0_17_56_0_0	0	0	105	6	0	0	17	56	0	0
GCF_002855255.1_ASM285525v1_genomic.fna	0_0_1_1_0_1_1_0_0_0	0	0	1	1	0	1	1	0	0	0
GCF_002855275.1_ASM285527v1_genomic.fna	0_0_105_6_0_0_87_0_0_0	0	0	105	6	0	0	87	0	0	0
GCF_002855295.1_ASM285529v1_genomic.fna	0_0_1_1_0_1_1_0_0_0	0	0	1	1	0	1	1	0	0	0
GCF_002855315.1_ASM285531v1_genomic.fna	0_0_84_0_8_0_0_9_1_0	0	0	84	0	8	0	0	9	1	0
GCF_002855375.1_ASM285537v1_genomic.fna	0_0_48_0_0_0_0_0_0_0	0	0	48	0	0	0	0	0	0	0
GCF_002855395.1_ASM285539v1_genomic.fna	0_0_22_24_7_0_0_0_0_0	0	0	22	24	7	0	0	0	0	0
GCF_002855985.1_ASM285598v1_genomic.fna	0_0_519_1_2_0_0_0_0_0	0	0	519	1	2	0	0	0	0	0
GCF_002856025.1_ASM285602v1_genomic.fna	0_0_82_0_0_0_1_0_0_0	0	0	82	0	0	0	1	0	0	0
GCF_002856235.1_ASM285623v1_genomic.fna	0_0_273_0_0_0_0_0_0_0	0	0	273	0	0	0	0	0	0	0
GCF_002856325.1_ASM285632v1_genomic.fna	0_0_80_9_2_0_0_0_0_0	0	0	80	9	2	0	0	0	0	0
GCF_002856635.1_ASM285663v1_genomic.fna	0_0_79_0_1_0_0_0_0_0	0	0	79	0	1	0	0	0	0	0
GCF_002856675.1_ASM285667v1_genomic.fna	0_0_174_1_2_0_0_0_0_0	0	0	174	1	2	0	0	0	0	0
GCF_002856905.1_ASM285690v1_genomic.fna	0_0_80_0_12_0_0_0_0_0	0	0	80	0	12	0	0	0	0	0
GCF_002866505.1_ASM286650v1_genomic.fna	0_0_22_27_0_0_0_1_1_0	0	0	22	27	0	0	0	1	1	0
GCF_002866545.1_ASM286654v1_genomic.fna	0_0_22_27_0_0_13_0_0_0	0	0	22	27	0	0	13	0	0	0
GCF_002866565.1_ASM286656v1_genomic.fna	0_0_22_27_0_0_20_0_0_0	0	0	22	27	0	0	20	0	0	0
GCF_002866585.1_ASM286658v1_genomic.fna	0_0_312_1_0_0_0_0_0_0	0	0	312	1	0	0	0	0	0	0
GCF_002866605.1_ASM286660v1_genomic.fna	0_0_197_0_4_0_10_0_6_0	0	0	197	0	4	0	10	0	6	0
GCF_002866615.1_ASM286661v1_genomic.fna	0_0_131_1_20_0_0_0_0_0	0	0	131	1	20	0	0	0	0	0
GCF_002866645.1_ASM286664v1_genomic.fna	0_0_0_0_2_0_0_35_0_0	0	0	0	0	2	0	0	35	0	0
GCF_002866665.1_ASM286666v1_genomic.fna	0_0_158_7_0_0_0_0_1_0	0	0	158	7	0	0	0	0	1	0
GCF_002866675.1_ASM286667v1_genomic.fna	0_0_312_1_0_0_0_0_0_0	0	0	312	1	0	0	0	0	0	0
GCF_002886365.1_ASM288636v1_genomic.fna	0_0_105_6_0_0_0_4_1_0	0	0	105	6	0	0	0	4	1	0
GCF_002886375.1_ASM288637v1_genomic.fna	0_0_105_6_0_0_0_4_1_0	0	0	105	6	0	0	0	4	1	0
GCF_002886595.1_ASM288659v1_genomic.fna	0_0_109_1_11_0_0_0_0_0	0	0	109	1	11	0	0	0	0	0
GCF_002886705.1_ASM288670v1_genomic.fna	0_0_105_6_0_0_0_17_0_0	0	0	105	6	0	0	0	17	0	0
GCF_002886965.1_ASM288696v1_genomic.fna	0_0_109_1_11_0_0_0_0_0	0	0	109	1	11	0	0	0	0	0
GCF_002887435.2_ASM288743v2_genomic.fna	0_0_105_0_11_0_0_13_0_0	0	0	105	0	11	0	0	13	0	0
GCF_002887675.1_ASM288767v1_genomic.fna	0_0_390_0_2_0_0_0_0_0	0	0	390	0	2	0	0	0	0	0
GCF_002893825.1_ASM289382v1_genomic.fna	0_0_105_2_0_0_2_1_2_0	0	0	105	2	0	0	2	1	2	0
GCF_002894385.2_ASM289438v2_genomic.fna	0_0_105_2_0_0_2_0_7_0	0	0	105	2	0	0	2	0	7	0
GCF_002897415.1_ASM289741v1_genomic.fna	0_0_0_0_11_0_0_1_0_0	0	0	0	0	11	0	0	1	0	0
GCF_002903005.1_ASM290300v1_genomic.fna	0_0_94_1_0_1_0_0_1_0	0	0	94	1	0	1	0	0	1	0
GCF_002903025.1_ASM290302v1_genomic.fna	0_0_91_1_0_0_0_0_1_0	0	0	91	1	0	0	0	0	1	0
GCF_002903925.1_ASM290392v1_genomic.fna	0_0_105_11_5_0_0_0_0_0	0	0	105	11	5	0	0	0	0	0
GCF_002903945.1_ASM290394v1_genomic.fna	0_0_105_11_3_0_0_0_0_0	0	0	105	11	3	0	0	0	0	0
GCF_002903965.1_ASM290396v1_genomic.fna	0_0_105_11_6_0_0_0_0_0	0	0	105	11	6	0	0	0	0	0
GCF_002903985.1_ASM290398v1_genomic.fna	0_0_22_27_1_0_0_0_0_0	0	0	22	27	1	0	0	0	0	0
GCF_002909775.1_ASM290977v2_genomic.fna	0_0_88_0_0_0_0_9_0_0	0	0	88	0	0	0	0	9	0	0
GCF_002909805.1_ASM290980v1_genomic.fna	0_0_106_1_0_0_0_0_0_0	0	0	106	1	0	0	0	0	0	0
GCF_002909895.1_ASM290989v1_genomic.fna	0_0_105_6_0_14_0_0_0_0	0	0	105	6	0	14	0	0	0	0
GCF_002909905.1_ASM290990v1_genomic.fna	0_0_105_6_0_0_92_0_0_0	0	0	105	6	0	0	92	0	0	0
GCF_002909935.1_ASM290993v1_genomic.fna	0_0_105_6_0_0_15_0_0_0	0	0	105	6	0	0	15	0	0	0
GCF_002909945.1_ASM290994v1_genomic.fna	0_0_105_6_0_0_0_20_6_0	0	0	105	6	0	0	0	20	6	0
GCF_002909975.1_ASM290997v1_genomic.fna	0_0_105_6_0_21_0_0_0_0	0	0	105	6	0	21	0	0	0	0
GCF_002909995.1_ASM290999v1_genomic.fna	0_0_105_6_0_0_0_85_0_0	0	0	105	6	0	0	0	85	0	0
GCF_002910015.1_ASM291001v1_genomic.fna	0_0_105_6_0_2_0_0_0_0	0	0	105	6	0	2	0	0	0	0
GCF_002910035.1_ASM291003v1_genomic.fna	0_0_105_6_0_0_0_45_0_0	0	0	105	6	0	0	0	45	0	0
GCF_002910055.1_ASM291005v1_genomic.fna	0_0_105_6_0_0_61_0_0_0	0	0	105	6	0	0	61	0	0	0
GCF_002910075.1_ASM291007v1_genomic.fna	0_0_105_6_0_0_10_0_0_0	0	0	105	6	0	0	10	0	0	0
GCF_002910085.1_ASM291008v1_genomic.fna	0_0_105_6_0_0_11_0_0_0	0	0	105	6	0	0	11	0	0	0
GCF_002910115.1_ASM291011v1_genomic.fna	0_0_105_6_0_0_0_33_0_0	0	0	105	6	0	0	0	33	0	0
GCF_002910125.1_ASM291012v1_genomic.fna	0_0_105_6_0_0_81_0_0_0	0	0	105	6	0	0	81	0	0	0
GCF_002910155.1_ASM291015v1_genomic.fna	0_0_105_6_0_0_0_89_0_0	0	0	105	6	0	0	0	89	0	0
GCF_002910165.1_ASM291016v1_genomic.fna	0_0_105_6_0_0_9_0_0_0	0	0	105	6	0	0	9	0	0	0
GCF_002910195.1_ASM291019v1_genomic.fna	0_0_105_6_0_0_0_31_0_0	0	0	105	6	0	0	0	31	0	0
GCF_002910205.1_ASM291020v1_genomic.fna	0_0_105_6_0_0_0_20_7_0	0	0	105	6	0	0	0	20	7	0
GCF_002910235.1_ASM291023v1_genomic.fna	0_0_105_6_0_0_0_87_0_0	0	0	105	6	0	0	0	87	0	0
GCF_002910255.1_ASM291025v1_genomic.fna	0_0_105_6_0_0_0_20_5_0	0	0	105	6	0	0	0	20	5	0
GCF_002910335.1_ASM291033v1_genomic.fna	0_0_105_6_0_0_0_86_0_0	0	0	105	6	0	0	0	86	0	0
GCF_002910345.1_ASM291034v1_genomic.fna	0_0_105_6_0_18_0_0_0_0	0	0	105	6	0	18	0	0	0	0
GCF_002910375.1_ASM291037v1_genomic.fna	0_0_105_6_0_5_0_0_0_0	0	0	105	6	0	5	0	0	0	0
GCF_002910385.1_ASM291038v1_genomic.fna	0_0_105_6_0_0_0_20_4_0	0	0	105	6	0	0	0	20	4	0
GCF_002910415.1_ASM291041v1_genomic.fna	0_0_105_6_0_0_0_30_0_0	0	0	105	6	0	0	0	30	0	0
GCF_002910435.1_ASM291043v1_genomic.fna	0_0_105_6_0_0_68_0_0_0	0	0	105	6	0	0	68	0	0	0
GCF_002910455.1_ASM291045v1_genomic.fna	0_0_105_6_0_0_0_29_0_0	0	0	105	6	0	0	0	29	0	0
GCF_002910465.1_ASM291046v1_genomic.fna	0_0_105_6_0_0_0_84_0_0	0	0	105	6	0	0	0	84	0	0
GCF_002910495.1_ASM291049v1_genomic.fna	0_0_105_6_0_0_0_20_8_0	0	0	105	6	0	0	0	20	8	0
GCF_002910515.1_ASM291051v1_genomic.fna	0_0_105_6_0_9_0_0_0_0	0	0	105	6	0	9	0	0	0	0
GCF_002910535.1_ASM291053v1_genomic.fna	0_0_105_6_0_0_0_28_0_0	0	0	105	6	0	0	0	28	0	0
GCF_002910555.1_ASM291055v1_genomic.fna	0_0_105_6_0_0_14_0_0_0	0	0	105	6	0	0	14	0	0	0
GCF_002910565.1_ASM291056v1_genomic.fna	0_0_105_6_0_0_0_97_0_0	0	0	105	6	0	0	0	97	0	0
GCF_002910595.1_ASM291059v1_genomic.fna	0_0_105_6_0_0_0_83_0_0	0	0	105	6	0	0	0	83	0	0
GCF_002910615.1_ASM291061v1_genomic.fna	0_0_105_6_0_0_80_0_0_0	0	0	105	6	0	0	80	0	0	0
GCF_002910635.1_ASM291063v1_genomic.fna	0_0_105_6_0_0_0_27_0_0	0	0	105	6	0	0	0	27	0	0
GCF_002910655.1_ASM291065v1_genomic.fna	0_0_105_16_0_0_0_0_0_0	0	0	105	16	0	0	0	0	0	0
GCF_002910675.1_ASM291067v1_genomic.fna	0_0_105_6_0_0_0_20_3_0	0	0	105	6	0	0	0	20	3	0
GCF_002910695.1_ASM291069v1_genomic.fna	0_0_105_6_0_0_0_20_2_0	0	0	105	6	0	0	0	20	2	0
GCF_002910715.1_ASM291071v1_genomic.fna	0_0_105_6_0_0_0_44_0_0	0	0	105	6	0	0	0	44	0	0
GCF_002911035.1_ASM291103v1_genomic.fna	0_0_105_6_0_7_0_0_0_0	0	0	105	6	0	7	0	0	0	0
GCF_002911055.1_ASM291105v1_genomic.fna	0_0_105_6_0_0_0_88_0_0	0	0	105	6	0	0	0	88	0	0
GCF_002911065.1_ASM291106v1_genomic.fna	0_0_105_6_0_6_0_0_0_0	0	0	105	6	0	6	0	0	0	0
GCF_002911095.1_ASM291109v1_genomic.fna	0_0_105_6_0_0_0_32_0_0	0	0	105	6	0	0	0	32	0	0
GCF_002911115.1_ASM291111v1_genomic.fna	0_0_105_6_0_0_62_0_0_0	0	0	105	6	0	0	62	0	0	0
GCF_002911135.1_ASM291113v1_genomic.fna	0_0_105_6_0_0_12_0_0_0	0	0	105	6	0	0	12	0	0	0
GCF_002911155.1_ASM291115v1_genomic.fna	0_0_105_6_0_17_0_0_0_0	0	0	105	6	0	17	0	0	0	0
GCF_002911165.1_ASM291116v1_genomic.fna	0_0_105_6_0_0_0_82_0_0	0	0	105	6	0	0	0	82	0	0
GCF_002918585.2_ASM291858v2_genomic.fna	0_0_105_0_15_1_0_0_0_0	0	0	105	0	15	1	0	0	0	0
GCF_002918615.1_ASM291861v1_genomic.fna	0_0_0_0_2_0_0_71_0_0	0	0	0	0	2	0	0	71	0	0
GCF_002919565.1_ASM291956v1_genomic.fna	0_0_105_6_0_0_0_48_0_0	0	0	105	6	0	0	0	48	0	0
GCF_002919575.1_ASM291957v1_genomic.fna	0_0_105_6_0_0_0_48_0_0	0	0	105	6	0	0	0	48	0	0
GCF_002920285.1_ASM292028v1_genomic.fna	0_0_369_0_0_0_0_18_2_0	0	0	369	0	0	0	0	18	2	0
GCF_002920305.1_ASM292030v1_genomic.fna	0_0_91_1_0_0_0_0_0_0	0	0	91	1	0	0	0	0	0	0
GCF_002925665.1_ASM292566v1_genomic.fna	0_0_105_6_0_0_0_20_1_0	0	0	105	6	0	0	0	20	1	0
GCF_002925675.1_ASM292567v1_genomic.fna	0_0_105_6_0_0_86_0_0_0	0	0	105	6	0	0	86	0	0	0
GCF_002925715.1_ASM292571v1_genomic.fna	0_0_0_0_2_0_0_30_0_0	0	0	0	0	2	0	0	30	0	0
GCF_002925745.1_ASM292574v1_genomic.fna	0_0_0_0_2_0_0_30_1_0	0	0	0	0	2	0	0	30	1	0
GCF_002925975.1_ASM292597v1_genomic.fna	0_0_105_6_0_0_60_0_0_0	0	0	105	6	0	0	60	0	0	0
GCF_002929175.1_ASM292917v1_genomic.fna	0_0_6_0_1_0_0_0_0_0	0	0	6	0	1	0	0	0	0	0
GCF_002934725.1_ASM293472v1_genomic.fna	0_0_182_0_2_0_0_0_0_0	0	0	182	0	2	0	0	0	0	0
GCF_002934745.1_ASM293474v1_genomic.fna	0_0_1_0_7_0_0_0_0_0	0	0	1	0	7	0	0	0	0	0
GCF_002934765.1_ASM293476v1_genomic.fna	0_0_105_2_2_0_0_0_0_0	0	0	105	2	2	0	0	0	0	0
GCF_002934785.1_ASM293478v1_genomic.fna	0_0_1_0_9_0_0_0_0_0	0	0	1	0	9	0	0	0	0	0
GCF_002935005.1_ASM293500v1_genomic.fna	0_0_107_0_1_3_0_0_0_0	0	0	107	0	1	3	0	0	0	0
GCF_002935085.1_ASM293508v1_genomic.fna	0_0_94_1_0_1_0_0_0_0	0	0	94	1	0	1	0	0	0	0
GCF_002935125.2_ASM293512v2_genomic.fna	0_0_369_0_0_0_0_0_1_1	0	0	369	0	0	0	0	0	1	1
GCF_002935135.2_ASM293513v2_genomic.fna	0_0_127_5_0_1_0_0_1_0	0	0	127	5	0	1	0	0	1	0
GCF_002935165.2_ASM293516v2_genomic.fna	0_0_369_0_0_0_0_0_1_16	0	0	369	0	0	0	0	0	1	16
GCF_002935175.1_ASM293517v1_genomic.fna	0_0_158_8_0_0_21_0_0_0	0	0	158	8	0	0	21	0	0	0
GCF_002935205.2_ASM293520v2_genomic.fna	0_0_0_0_2_0_20_0_0_0	0	0	0	0	2	0	20	0	0	0
GCF_002935215.2_ASM293521v2_genomic.fna	0_0_369_0_0_0_0_0_1_1	0	0	369	0	0	0	0	0	1	1
GCF_002935245.2_ASM293524v2_genomic.fna	0_0_369_0_0_0_0_0_1_17	0	0	369	0	0	0	0	0	1	17
GCF_002935265.2_ASM293526v2_genomic.fna	0_0_13_5_0_0_0_0_0_0	0	0	13	5	0	0	0	0	0	0
GCF_002935285.2_ASM293528v2_genomic.fna	0_0_369_0_0_0_0_0_1_17	0	0	369	0	0	0	0	0	1	17
GCF_002935305.2_ASM293530v2_genomic.fna	0_0_109_1_4_1_0_0_1_0	0	0	109	1	4	1	0	0	1	0
GCF_002935325.2_ASM293532v2_genomic.fna	0_0_178_4_3_0_0_0_0_0	0	0	178	4	3	0	0	0	0	0
GCF_002935345.2_ASM293534v2_genomic.fna	0_0_369_0_0_0_0_17_0_0	0	0	369	0	0	0	0	17	0	0
GCF_002935365.2_ASM293536v2_genomic.fna	0_0_105_0_24_0_0_1_3_0	0	0	105	0	24	0	0	1	3	0
GCF_002935385.2_ASM293538v2_genomic.fna	0_0_369_0_0_0_0_0_29_0	0	0	369	0	0	0	0	0	29	0
GCF_002935405.2_ASM293540v2_genomic.fna	0_0_147_0_3_0_0_0_1_0	0	0	147	0	3	0	0	0	1	0
GCF_002935425.2_ASM293542v2_genomic.fna	0_0_105_0_24_0_0_1_1_0	0	0	105	0	24	0	0	1	1	0
GCF_002935445.2_ASM293544v2_genomic.fna	0_0_292_0_0_0_0_0_0_0	0	0	292	0	0	0	0	0	0	0
GCF_002935485.2_ASM293548v2_genomic.fna	0_0_105_0_24_0_0_1_3_0	0	0	105	0	24	0	0	1	3	0
GCF_002935505.2_ASM293550v2_genomic.fna	0_0_166_0_3_0_0_0_0_0	0	0	166	0	3	0	0	0	0	0
GCF_002935515.2_ASM293551v2_genomic.fna	0_0_105_0_24_0_0_1_2_0	0	0	105	0	24	0	0	1	2	0
GCF_002935545.2_ASM293554v2_genomic.fna	0_0_380_0_0_0_0_0_0_0	0	0	380	0	0	0	0	0	0	0
GCF_002935555.2_ASM293555v2_genomic.fna	0_0_62_2_0_0_0_0_0_0	0	0	62	2	0	0	0	0	0	0
GCF_002935585.2_ASM293558v2_genomic.fna	0_0_369_0_0_0_0_17_0_4	0	0	369	0	0	0	0	17	0	4
GCF_002935605.2_ASM293560v2_genomic.fna	0_0_369_0_0_0_0_17_0_4	0	0	369	0	0	0	0	17	0	4
GCF_002935625.2_ASM293562v2_genomic.fna	0_0_369_0_0_0_0_17_0_3	0	0	369	0	0	0	0	17	0	3
GCF_002935645.2_ASM293564v2_genomic.fna	0_0_369_0_0_0_0_0_30_0	0	0	369	0	0	0	0	0	30	0
GCF_002935665.2_ASM293566v2_genomic.fna	0_0_369_0_0_0_0_0_8_0	0	0	369	0	0	0	0	0	8	0
GCF_002935705.2_ASM293570v2_genomic.fna	0_0_69_1_0_0_0_0_0_0	0	0	69	1	0	0	0	0	0	0
GCF_002935725.2_ASM293572v2_genomic.fna	0_0_369_0_0_0_0_17_0_3	0	0	369	0	0	0	0	17	0	3
GCF_002935745.2_ASM293574v2_genomic.fna	0_0_22_27_0_0_21_0_0_0	0	0	22	27	0	0	21	0	0	0
GCF_002935765.2_ASM293576v2_genomic.fna	0_0_369_0_0_0_0_17_1_0	0	0	369	0	0	0	0	17	1	0
GCF_002935785.2_ASM293578v2_genomic.fna	0_0_369_0_0_0_1_0_0_0	0	0	369	0	0	0	1	0	0	0
GCF_002935795.2_ASM293579v2_genomic.fna	0_0_369_0_0_0_1_0_0_0	0	0	369	0	0	0	1	0	0	0
GCF_002935805.2_ASM293580v2_genomic.fna	0_0_369_0_0_0_0_17_2_1	0	0	369	0	0	0	0	17	2	1
GCF_002935815.2_ASM293581v2_genomic.fna	0_0_105_0_3_0_1_9_0_0	0	0	105	0	3	0	1	9	0	0
GCF_002935865.2_ASM293586v2_genomic.fna	0_0_105_0_3_0_1_9_0_0	0	0	105	0	3	0	1	9	0	0
GCF_002935875.2_ASM293587v2_genomic.fna	0_0_109_1_8_2_0_0_0_0	0	0	109	1	8	2	0	0	0	0
GCF_002935905.2_ASM293590v2_genomic.fna	0_0_126_1_3_0_0_0_0_0	0	0	126	1	3	0	0	0	0	0
GCF_002935915.2_ASM293591v2_genomic.fna	0_0_105_6_0_0_17_132_4_0	0	0	105	6	0	0	17	132	4	0
GCF_002935945.2_ASM293594v2_genomic.fna	0_0_105_6_4_0_0_0_0_0	0	0	105	6	4	0	0	0	0	0
GCF_002935955.2_ASM293595v2_genomic.fna	0_0_105_6_0_0_0_0_7_0	0	0	105	6	0	0	0	0	7	0
GCF_002935985.2_ASM293598v2_genomic.fna	0_0_105_0_24_0_0_1_1_0	0	0	105	0	24	0	0	1	1	0
GCF_002936025.2_ASM293602v2_genomic.fna	0_0_105_0_24_0_0_1_1_0	0	0	105	0	24	0	0	1	1	0
GCF_002936165.2_ASM293616v2_genomic.fna	0_0_1_0_0_0_1_0_0_0	0	0	1	0	0	0	1	0	0	0
GCF_002936185.2_ASM293618v2_genomic.fna	0_0_105_0_24_0_0_1_1_0	0	0	105	0	24	0	0	1	1	0
GCF_002936205.2_ASM293620v2_genomic.fna	0_0_46_1_2_0_0_0_0_0	0	0	46	1	2	0	0	0	0	0
GCF_002936255.2_ASM293625v2_genomic.fna	0_0_109_6_0_1_0_0_0_0	0	0	109	6	0	1	0	0	0	0
GCF_002936265.2_ASM293626v2_genomic.fna	0_0_105_0_24_0_0_1_1_0	0	0	105	0	24	0	0	1	1	0
GCF_002936295.2_ASM293629v2_genomic.fna	0_0_369_0_0_0_0_0_28_0	0	0	369	0	0	0	0	0	28	0
GCF_002936315.2_ASM293631v2_genomic.fna	0_0_158_8_0_0_13_0_0_0	0	0	158	8	0	0	13	0	0	0
GCF_002936335.2_ASM293633v2_genomic.fna	0_0_22_3_0_0_0_0_0_0	0	0	22	3	0	0	0	0	0	0
GCF_002936345.2_ASM293634v2_genomic.fna	0_0_22_7_0_0_0_0_0_0	0	0	22	7	0	0	0	0	0	0
GCF_002936375.2_ASM293637v2_genomic.fna	0_0_369_0_0_0_0_0_1_1	0	0	369	0	0	0	0	0	1	1
GCF_002936395.2_ASM293639v2_genomic.fna	0_0_369_0_0_0_0_0_1_1	0	0	369	0	0	0	0	0	1	1
GCF_002936415.2_ASM293641v2_genomic.fna	0_0_369_0_0_0_0_17_0_0	0	0	369	0	0	0	0	17	0	0
GCF_002936435.2_ASM293643v2_genomic.fna	0_0_105_0_24_0_0_1_1_0	0	0	105	0	24	0	0	1	1	0
GCF_002936455.2_ASM293645v2_genomic.fna	0_0_369_0_0_0_0_17_0_0	0	0	369	0	0	0	0	17	0	0
GCF_002936475.2_ASM293647v2_genomic.fna	0_0_109_26_2_0_0_0_0_0	0	0	109	26	2	0	0	0	0	0
GCF_002936515.2_ASM293651v2_genomic.fna	0_0_105_0_24_0_0_3_0_0	0	0	105	0	24	0	0	3	0	0
GCF_002936535.2_ASM293653v2_genomic.fna	0_0_107_0_6_0_0_0_0_0	0	0	107	0	6	0	0	0	0	0
GCF_002936545.2_ASM293654v2_genomic.fna	0_0_109_1_4_1_0_0_0_0	0	0	109	1	4	1	0	0	0	0
GCF_002936565.2_ASM293656v2_genomic.fna	0_0_42_5_0_0_0_0_0_0	0	0	42	5	0	0	0	0	0	0
GCF_002936595.2_ASM293659v2_genomic.fna	0_0_107_0_6_0_0_0_1_0	0	0	107	0	6	0	0	0	1	0
GCF_002936615.2_ASM293661v2_genomic.fna	0_0_108_5_0_0_0_0_0_0	0	0	108	5	0	0	0	0	0	0
GCF_002936635.2_ASM293663v2_genomic.fna	0_0_369_0_0_0_0_17_2_0	0	0	369	0	0	0	0	17	2	0
GCF_002936645.2_ASM293664v2_genomic.fna	0_0_29_0_4_4_0_0_0_0	0	0	29	0	4	4	0	0	0	0
GCF_002936675.2_ASM293667v2_genomic.fna	0_0_197_0_4_11_0_0_0_0	0	0	197	0	4	11	0	0	0	0
GCF_002936685.2_ASM293668v2_genomic.fna	0_0_105_0_24_0_0_1_2_0	0	0	105	0	24	0	0	1	2	0
GCF_002936705.2_ASM293670v2_genomic.fna	0_0_105_0_24_0_0_1_1_0	0	0	105	0	24	0	0	1	1	0
GCF_002936735.2_ASM293673v2_genomic.fna	0_0_105_0_24_0_0_1_1_0	0	0	105	0	24	0	0	1	1	0
GCF_002936755.2_ASM293675v2_genomic.fna	0_0_105_0_24_0_0_1_1_0	0	0	105	0	24	0	0	1	1	0
GCF_002936875.2_ASM293687v2_genomic.fna	0_0_330_0_0_0_0_0_0_0	0	0	330	0	0	0	0	0	0	0
GCF_002936895.2_ASM293689v2_genomic.fna	0_0_105_0_24_0_0_1_1_0	0	0	105	0	24	0	0	1	1	0
GCF_002936905.2_ASM293690v2_genomic.fna	0_0_105_0_24_0_0_1_2_0	0	0	105	0	24	0	0	1	2	0
GCF_002936935.2_ASM293693v2_genomic.fna	0_0_369_0_0_0_0_5_0_0	0	0	369	0	0	0	0	5	0	0
GCF_002941005.2_ASM294100v2_genomic.fna	0_0_105_0_24_0_0_1_7_0	0	0	105	0	24	0	0	1	7	0
GCF_002944845.1_ASM294484v1_genomic.fna	0_0_395_0_12_0_0_0_0_0	0	0	395	0	12	0	0	0	0	0
GCF_002948565.1_ASM294856v1_genomic.fna	0_0_1_1_17_0_2_0_1_0	0	0	1	1	17	0	2	0	1	0
GCF_002951555.1_ASM295155v1_genomic.fna	0_0_105_1_1_1_0_15_0_0	0	0	105	1	1	1	0	15	0	0
GCF_002951595.1_ASM295159v1_genomic.fna	0_0_105_1_1_1_0_1_0_0	0	0	105	1	1	1	0	1	0	0
GCF_002951635.1_ASM295163v1_genomic.fna	0_0_98_0_6_5_0_0_0_0	0	0	98	0	6	5	0	0	0	0
GCF_002966875.1_ASM296687v1_genomic.fna	0_0_13_1_0_0_0_0_0_0	0	0	13	1	0	0	0	0	0	0
GCF_002967795.2_ASM296779v2_genomic.fna	0_0_105_0_17_0_0_2_0_0	0	0	105	0	17	0	0	2	0	0
GCF_002967835.1_ASM296783v1_genomic.fna	0_0_1_1_22_0_0_0_0_0	0	0	1	1	22	0	0	0	0	0
GCF_002968475.1_ASM296847v1_genomic.fna	0_0_105_6_11_0_0_1_0_0	0	0	105	6	11	0	0	1	0	0
GCF_002968495.1_ASM296849v1_genomic.fna	0_0_105_6_0_0_0_0_0_0	0	0	105	6	0	0	0	0	0	0
GCF_002969145.1_ASM296914v1_genomic.fna	0_0_429_0_30_0_0_0_0_0	0	0	429	0	30	0	0	0	0	0
GCF_002969255.2_ASM296925v2_genomic.fna	0_0_105_6_0_0_17_5_22_0	0	0	105	6	0	0	17	5	22	0
GCF_002969265.2_ASM296926v2_genomic.fna	0_0_105_6_0_0_17_5_16_0	0	0	105	6	0	0	17	5	16	0
GCF_002969295.2_ASM296929v2_genomic.fna	0_0_105_6_0_0_0_76_0_0	0	0	105	6	0	0	0	76	0	0
GCF_002969315.2_ASM296931v2_genomic.fna	0_0_105_6_0_0_0_0_25_0	0	0	105	6	0	0	0	0	25	0
GCF_002969335.2_ASM296933v2_genomic.fna	0_0_105_6_0_0_17_5_22_0	0	0	105	6	0	0	17	5	22	0
GCF_002969355.2_ASM296935v2_genomic.fna	0_0_105_6_0_0_0_0_12_0	0	0	105	6	0	0	0	0	12	0
GCF_002969375.2_ASM296937v2_genomic.fna	0_0_105_6_0_0_17_5_11_0	0	0	105	6	0	0	17	5	11	0
GCF_002969385.2_ASM296938v2_genomic.fna	0_0_105_6_0_0_17_5_12_0	0	0	105	6	0	0	17	5	12	0
GCF_002969405.2_ASM296940v2_genomic.fna	0_0_105_6_0_0_0_0_11_0	0	0	105	6	0	0	0	0	11	0
GCF_002969435.2_ASM296943v2_genomic.fna	0_0_105_6_0_0_0_0_13_0	0	0	105	6	0	0	0	0	13	0
GCF_002969455.2_ASM296945v2_genomic.fna	0_0_105_6_0_0_0_40_0_0	0	0	105	6	0	0	0	40	0	0
GCF_002969475.2_ASM296947v2_genomic.fna	0_0_105_6_0_0_0_4_0_0	0	0	105	6	0	0	0	4	0	0
GCF_002969495.2_ASM296949v2_genomic.fna	0_0_105_6_0_0_17_5_0_0	0	0	105	6	0	0	17	5	0	0
GCF_002969515.2_ASM296951v2_genomic.fna	0_0_105_6_0_0_0_0_26_0	0	0	105	6	0	0	0	0	26	0
GCF_002969535.2_ASM296953v2_genomic.fna	0_0_105_6_0_0_17_5_0_0	0	0	105	6	0	0	17	5	0	0
GCF_002969555.2_ASM296955v2_genomic.fna	0_0_105_6_0_0_0_0_18_0	0	0	105	6	0	0	0	0	18	0
GCF_002969575.2_ASM296957v2_genomic.fna	0_0_105_6_0_0_17_5_0_0	0	0	105	6	0	0	17	5	0	0
GCF_002969595.2_ASM296959v2_genomic.fna	0_0_105_6_0_0_7_1_0_0	0	0	105	6	0	0	7	1	0	0
GCF_002969615.2_ASM296961v2_genomic.fna	0_0_105_6_0_0_0_4_0_0	0	0	105	6	0	0	0	4	0	0
GCF_002969635.2_ASM296963v2_genomic.fna	0_0_105_6_0_0_17_5_9_0	0	0	105	6	0	0	17	5	9	0
GCF_002969655.2_ASM296965v2_genomic.fna	0_0_105_6_0_0_0_0_14_0	0	0	105	6	0	0	0	0	14	0
GCF_002969675.2_ASM296967v2_genomic.fna	0_0_105_6_0_0_17_5_0_0	0	0	105	6	0	0	17	5	0	0
GCF_002969695.2_ASM296969v2_genomic.fna	0_0_105_6_0_0_0_0_5_0	0	0	105	6	0	0	0	0	5	0
GCF_002969715.2_ASM296971v2_genomic.fna	0_0_105_0_24_0_0_1_4_0	0	0	105	0	24	0	0	1	4	0
GCF_002969735.2_ASM296973v2_genomic.fna	0_0_105_6_0_0_0_0_9_0	0	0	105	6	0	0	0	0	9	0
GCF_002969755.2_ASM296975v2_genomic.fna	0_0_105_6_0_0_0_96_0_0	0	0	105	6	0	0	0	96	0	0
GCF_002969775.2_ASM296977v2_genomic.fna	0_0_105_6_0_0_0_0_15_0	0	0	105	6	0	0	0	0	15	0
GCF_002969795.2_ASM296979v2_genomic.fna	0_0_105_6_0_0_17_5_4_0	0	0	105	6	0	0	17	5	4	0
GCF_002969815.2_ASM296981v2_genomic.fna	0_0_105_6_0_0_17_123_0_0	0	0	105	6	0	0	17	123	0	0
GCF_002969835.2_ASM296983v2_genomic.fna	0_0_105_6_0_0_0_15_4_0	0	0	105	6	0	0	0	15	4	0
GCF_002969855.2_ASM296985v2_genomic.fna	0_0_105_6_0_0_17_5_15_0	0	0	105	6	0	0	17	5	15	0
GCF_002969875.2_ASM296987v2_genomic.fna	0_0_105_6_0_0_0_13_1_0	0	0	105	6	0	0	0	13	1	0
GCF_002969895.2_ASM296989v2_genomic.fna	0_0_105_6_0_0_17_24_0_0	0	0	105	6	0	0	17	24	0	0
GCF_002969915.2_ASM296991v2_genomic.fna	0_0_105_6_0_0_0_4_0_0	0	0	105	6	0	0	0	4	0	0
GCF_002969935.2_ASM296993v2_genomic.fna	0_0_105_6_0_0_17_5_34_0	0	0	105	6	0	0	17	5	34	0
GCF_002969955.2_ASM296995v2_genomic.fna	0_0_105_6_0_0_0_4_0_0	0	0	105	6	0	0	0	4	0	0
GCF_002969965.2_ASM296996v2_genomic.fna	0_0_105_6_0_0_17_25_0_0	0	0	105	6	0	0	17	25	0	0
GCF_002969975.2_ASM296997v2_genomic.fna	0_0_105_6_0_0_0_0_9_0	0	0	105	6	0	0	0	0	9	0
GCF_002970015.2_ASM297001v2_genomic.fna	0_0_105_6_0_0_0_0_16_0	0	0	105	6	0	0	0	0	16	0
GCF_002970035.2_ASM297003v2_genomic.fna	0_0_105_6_0_0_0_0_5_0	0	0	105	6	0	0	0	0	5	0
GCF_002970055.2_ASM297005v2_genomic.fna	0_0_105_6_0_0_0_76_1_0	0	0	105	6	0	0	0	76	1	0
GCF_002970075.2_ASM297007v2_genomic.fna	0_0_105_6_0_0_0_95_0_0	0	0	105	6	0	0	0	95	0	0
GCF_002970085.2_ASM297008v2_genomic.fna	0_0_105_6_0_0_0_92_2_0	0	0	105	6	0	0	0	92	2	0
GCF_002970115.2_ASM297011v2_genomic.fna	0_0_105_6_0_0_17_5_0_0	0	0	105	6	0	0	17	5	0	0
GCF_002970135.2_ASM297013v2_genomic.fna	0_0_105_6_3_0_0_0_0_0	0	0	105	6	3	0	0	0	0	0
GCF_002970155.2_ASM297015v2_genomic.fna	0_0_105_6_0_0_17_5_0_0	0	0	105	6	0	0	17	5	0	0
GCF_002970175.2_ASM297017v2_genomic.fna	0_0_105_6_0_0_67_0_0_0	0	0	105	6	0	0	67	0	0	0
GCF_002970195.2_ASM297019v2_genomic.fna	0_0_105_6_0_0_17_5_11_0	0	0	105	6	0	0	17	5	11	0
GCF_002970215.2_ASM297021v2_genomic.fna	0_0_105_6_0_0_0_92_3_0	0	0	105	6	0	0	0	92	3	0
GCF_002970235.2_ASM297023v2_genomic.fna	0_0_105_6_0_0_0_15_0_0	0	0	105	6	0	0	0	15	0	0
GCF_002970255.2_ASM297025v2_genomic.fna	0_0_105_6_0_0_17_19_0_0	0	0	105	6	0	0	17	19	0	0
GCF_002970275.2_ASM297027v2_genomic.fna	0_0_105_6_0_0_17_0_3_0	0	0	105	6	0	0	17	0	3	0
GCF_002970295.2_ASM297029v2_genomic.fna	0_0_105_6_0_0_17_5_0_0	0	0	105	6	0	0	17	5	0	0
GCF_002970315.2_ASM297031v2_genomic.fna	0_0_105_6_0_0_17_5_24_0	0	0	105	6	0	0	17	5	24	0
GCF_002970335.2_ASM297033v2_genomic.fna	0_0_105_6_0_0_0_41_1_0	0	0	105	6	0	0	0	41	1	0
GCF_002970355.2_ASM297035v2_genomic.fna	0_0_106_0_3_0_3_0_0_0	0	0	106	0	3	0	3	0	0	0
GCF_002970375.3_ASM297037v3_genomic.fna	0_0_106_0_3_0_3_0_0_0	0	0	106	0	3	0	3	0	0	0
GCF_002970395.2_ASM297039v2_genomic.fna	0_0_88_0_0_0_0_5_0_0	0	0	88	0	0	0	0	5	0	0
GCF_002970405.2_ASM297040v2_genomic.fna	0_0_88_0_0_0_10_0_0_0	0	0	88	0	0	0	10	0	0	0
GCF_002970425.2_ASM297042v2_genomic.fna	0_0_105_6_0_13_0_0_0_0	0	0	105	6	0	13	0	0	0	0
GCF_002970455.2_ASM297045v2_genomic.fna	0_0_105_6_0_0_0_92_4_0	0	0	105	6	0	0	0	92	4	0
GCF_002970475.2_ASM297047v2_genomic.fna	0_0_105_6_0_0_17_5_0_0	0	0	105	6	0	0	17	5	0	0
GCF_002970485.2_ASM297048v2_genomic.fna	0_0_105_6_0_0_0_92_2_0	0	0	105	6	0	0	0	92	2	0
GCF_002970515.2_ASM297051v2_genomic.fna	0_0_105_6_0_0_0_0_9_0	0	0	105	6	0	0	0	0	9	0
GCF_002970525.2_ASM297052v2_genomic.fna	0_0_105_6_0_0_0_101_0_0	0	0	105	6	0	0	0	101	0	0
GCF_002970555.2_ASM297055v2_genomic.fna	0_0_105_6_0_0_0_0_9_0	0	0	105	6	0	0	0	0	9	0
GCF_002970575.2_ASM297057v2_genomic.fna	0_0_105_6_0_0_17_23_0_0	0	0	105	6	0	0	17	23	0	0
GCF_002970595.2_ASM297059v2_genomic.fna	0_0_105_6_0_0_0_0_9_0	0	0	105	6	0	0	0	0	9	0
GCF_002970615.2_ASM297061v2_genomic.fna	0_0_105_6_0_0_17_5_0_0	0	0	105	6	0	0	17	5	0	0
GCF_002970625.2_ASM297062v2_genomic.fna	0_0_105_6_0_0_17_5_13_0	0	0	105	6	0	0	17	5	13	0
GCF_002970655.2_ASM297065v2_genomic.fna	0_0_105_6_0_0_0_0_5_0	0	0	105	6	0	0	0	0	5	0
GCF_002970675.2_ASM297067v2_genomic.fna	0_0_105_6_0_0_0_0_27_0	0	0	105	6	0	0	0	0	27	0
GCF_002970695.2_ASM297069v2_genomic.fna	0_0_105_6_0_0_17_24_0_0	0	0	105	6	0	0	17	24	0	0
GCF_002970715.2_ASM297071v2_genomic.fna	0_0_105_6_0_0_17_5_34_0	0	0	105	6	0	0	17	5	34	0
GCF_002970735.2_ASM297073v2_genomic.fna	0_0_105_6_0_0_0_0_25_0	0	0	105	6	0	0	0	0	25	0
GCF_002970745.2_ASM297074v2_genomic.fna	0_0_105_6_0_0_0_13_0_0	0	0	105	6	0	0	0	13	0	0
GCF_002970755.2_ASM297075v2_genomic.fna	0_0_105_6_0_0_0_0_9_0	0	0	105	6	0	0	0	0	9	0
GCF_002970785.2_ASM297078v2_genomic.fna	0_0_105_6_0_0_17_5_19_0	0	0	105	6	0	0	17	5	19	0
GCF_002970815.2_ASM297081v2_genomic.fna	0_0_105_6_0_0_17_5_19_0	0	0	105	6	0	0	17	5	19	0
GCF_002970835.2_ASM297083v2_genomic.fna	0_0_105_6_0_0_0_92_3_0	0	0	105	6	0	0	0	92	3	0
GCF_002970855.2_ASM297085v2_genomic.fna	0_0_105_6_0_0_0_0_0_0	0	0	105	6	0	0	0	0	0	0
GCF_002970875.2_ASM297087v2_genomic.fna	0_0_105_6_0_0_17_152_0_0	0	0	105	6	0	0	17	152	0	0
GCF_002970895.1_ASM297089v1_genomic.fna	0_0_429_0_4_0_7_0_0_0	0	0	429	0	4	0	7	0	0	0
GCF_002973835.2_ASM297383v2_genomic.fna	0_0_105_6_0_0_17_5_36_0	0	0	105	6	0	0	17	5	36	0
GCF_002973855.2_ASM297385v2_genomic.fna	0_0_105_6_0_0_17_5_33_0	0	0	105	6	0	0	17	5	33	0
GCF_002973875.2_ASM297387v2_genomic.fna	0_0_105_6_0_0_17_5_36_0	0	0	105	6	0	0	17	5	36	0
GCF_002973895.2_ASM297389v2_genomic.fna	0_0_105_6_0_0_17_5_23_0	0	0	105	6	0	0	17	5	23	0
GCF_002973915.2_ASM297391v2_genomic.fna	0_0_105_6_0_0_17_5_0_0	0	0	105	6	0	0	17	5	0	0
GCF_002973925.2_ASM297392v2_genomic.fna	0_0_105_6_0_0_17_5_40_0	0	0	105	6	0	0	17	5	40	0
GCF_002973955.2_ASM297395v2_genomic.fna	0_0_105_6_0_0_17_47_0_0	0	0	105	6	0	0	17	47	0	0
GCF_002973975.2_ASM297397v2_genomic.fna	0_0_105_6_0_0_17_5_0_0	0	0	105	6	0	0	17	5	0	0
GCF_002973995.2_ASM297399v2_genomic.fna	0_0_105_6_0_0_17_5_3_0	0	0	105	6	0	0	17	5	3	0
GCF_002974005.2_ASM297400v2_genomic.fna	0_0_105_6_0_0_17_5_0_0	0	0	105	6	0	0	17	5	0	0
GCF_002974015.2_ASM297401v2_genomic.fna	0_0_105_6_0_0_17_46_0_0	0	0	105	6	0	0	17	46	0	0
GCF_002974055.2_ASM297405v2_genomic.fna	0_0_105_6_0_0_17_5_0_0	0	0	105	6	0	0	17	5	0	0
GCF_002974075.2_ASM297407v2_genomic.fna	0_0_105_6_0_0_17_5_0_0	0	0	105	6	0	0	17	5	0	0
GCF_002974095.2_ASM297409v2_genomic.fna	0_0_105_6_0_0_17_5_37_0	0	0	105	6	0	0	17	5	37	0
GCF_002974115.2_ASM297411v2_genomic.fna	0_0_105_6_0_0_17_5_0_0	0	0	105	6	0	0	17	5	0	0
GCF_002974135.2_ASM297413v2_genomic.fna	0_0_105_6_0_0_17_5_0_0	0	0	105	6	0	0	17	5	0	0
GCF_002974155.2_ASM297415v2_genomic.fna	0_0_105_6_0_0_17_119_1_0	0	0	105	6	0	0	17	119	1	0
GCF_002974165.2_ASM297416v2_genomic.fna	0_0_105_6_0_0_17_5_0_0	0	0	105	6	0	0	17	5	0	0
GCF_002974195.2_ASM297419v2_genomic.fna	0_0_105_6_0_0_17_5_0_0	0	0	105	6	0	0	17	5	0	0
GCF_002974215.2_ASM297421v2_genomic.fna	0_0_105_6_0_0_0_0_0_0	0	0	105	6	0	0	0	0	0	0
GCF_002974235.2_ASM297423v2_genomic.fna	0_0_105_6_0_0_17_160_0_0	0	0	105	6	0	0	17	160	0	0
GCF_002974255.2_ASM297425v2_genomic.fna	0_0_105_6_0_0_17_5_0_0	0	0	105	6	0	0	17	5	0	0
GCF_002974275.2_ASM297427v2_genomic.fna	0_0_105_6_0_0_17_5_14_0	0	0	105	6	0	0	17	5	14	0
GCF_002974285.2_ASM297428v2_genomic.fna	0_0_105_6_0_0_17_5_0_0	0	0	105	6	0	0	17	5	0	0
GCF_002974315.2_ASM297431v2_genomic.fna	0_0_105_6_0_0_17_5_34_0	0	0	105	6	0	0	17	5	34	0
GCF_002974335.2_ASM297433v2_genomic.fna	0_0_105_6_0_0_17_5_0_0	0	0	105	6	0	0	17	5	0	0
GCF_002976515.2_ASM297651v2_genomic.fna	0_0_105_6_0_0_0_0_6_0	0	0	105	6	0	0	0	0	6	0
GCF_002991725.1_ASM299172v1_genomic.fna	0_0_109_8_11_0_0_0_0_0	0	0	109	8	11	0	0	0	0	0
GCF_002991945.1_ASM299194v1_genomic.fna	0_0_109_8_11_0_0_0_0_0	0	0	109	8	11	0	0	0	0	0
GCF_002992025.1_ASM299202v1_genomic.fna	0_0_109_8_11_0_0_0_0_0	0	0	109	8	11	0	0	0	0	0
GCF_003006175.1_ASM300617v1_genomic.fna	0_0_197_0_4_0_10_0_1_0	0	0	197	0	4	0	10	0	1	0
GCF_003006555.1_ASM300655v1_genomic.fna	0_0_186_0_1_0_0_0_0_0	0	0	186	0	1	0	0	0	0	0
GCF_003010735.1_ASM301073v1_genomic.fna	0_0_109_6_0_0_0_0_0_0	0	0	109	6	0	0	0	0	0	0
GCF_003012855.1_ASM301285v1_genomic.fna	0_0_53_2_0_0_0_0_0_0	0	0	53	2	0	0	0	0	0	0
GCF_003030145.1_ASM303014v1_genomic.fna	0_0_0_0_2_8_0_0_0_0	0	0	0	0	2	8	0	0	0	0
GCF_003031325.1_ASM303132v1_genomic.fna	0_0_0_0_2_14_0_0_0_0	0	0	0	0	2	14	0	0	0	0
GCF_003031345.1_ASM303134v1_genomic.fna	0_0_197_0_17_0_0_1_0_0	0	0	197	0	17	0	0	1	0	0
GCF_003031505.1_ASM303150v1_genomic.fna	0_0_105_6_0_0_0_92_1_0	0	0	105	6	0	0	0	92	1	0
GCF_003034385.1_ASM303438v1_genomic.fna	0_0_197_0_4_0_2_7_0_0	0	0	197	0	4	0	2	7	0	0
GCF_003034435.1_ASM303443v1_genomic.fna	0_0_197_0_4_0_2_6_0_0	0	0	197	0	4	0	2	6	0	0
GCF_003034485.1_ASM303448v1_genomic.fna	0_0_197_0_4_0_9_0_0_0	0	0	197	0	4	0	9	0	0	0
GCF_003034565.1_ASM303456v1_genomic.fna	0_0_197_0_4_0_2_7_1_0	0	0	197	0	4	0	2	7	1	0
GCF_003036445.1_ASM303644v1_genomic.fna	0_0_364_0_0_0_0_0_0_0	0	0	364	0	0	0	0	0	0	0
GCF_003036485.1_ASM303648v1_genomic.fna	0_0_54_2_4_0_0_0_0_0	0	0	54	2	4	0	0	0	0	0
GCF_003036505.1_ASM303650v1_genomic.fna	0_0_166_0_0_0_2_0_0_0	0	0	166	0	0	0	2	0	0	0
GCF_003036565.1_ASM303656v1_genomic.fna	0_0_105_2_0_0_2_17_0_0	0	0	105	2	0	0	2	17	0	0
GCF_003036575.1_ASM303657v1_genomic.fna	0_0_107_0_5_0_0_0_0_0	0	0	107	0	5	0	0	0	0	0
GCF_003036645.2_ASM303664v2_genomic.fna	0_0_369_0_0_0_0_18_0_1	0	0	369	0	0	0	0	18	0	1
GCF_003036665.1_ASM303666v1_genomic.fna	0_0_105_2_0_0_2_17_0_0	0	0	105	2	0	0	2	17	0	0
GCF_003036705.1_ASM303670v1_genomic.fna	0_0_105_2_0_0_2_17_0_0	0	0	105	2	0	0	2	17	0	0
GCF_003036735.1_ASM303673v1_genomic.fna	0_0_158_8_13_0_0_1_1_0	0	0	158	8	13	0	0	1	1	0
GCF_003036785.1_ASM303678v1_genomic.fna	0_0_105_2_0_0_2_17_14_0	0	0	105	2	0	0	2	17	14	0
GCF_003037005.2_ASM303700v2_genomic.fna	0_0_105_2_0_0_2_20_0_0	0	0	105	2	0	0	2	20	0	0
GCF_003037025.1_ASM303702v1_genomic.fna	0_0_105_2_0_0_2_17_0_0	0	0	105	2	0	0	2	17	0	0
GCF_003037125.1_ASM303712v1_genomic.fna	0_0_105_2_0_0_2_17_0_0	0	0	105	2	0	0	2	17	0	0
GCF_003037165.1_ASM303716v1_genomic.fna	0_0_158_8_11_2_0_0_0_0	0	0	158	8	11	2	0	0	0	0
GCF_003037185.2_ASM303718v2_genomic.fna	0_0_429_0_4_0_6_0_0_0	0	0	429	0	4	0	6	0	0	0
GCF_003037225.1_ASM303722v1_genomic.fna	0_0_105_2_0_0_2_17_0_0	0	0	105	2	0	0	2	17	0	0
GCF_003037265.1_ASM303726v1_genomic.fna	0_0_105_2_0_0_2_17_0_0	0	0	105	2	0	0	2	17	0	0
GCF_003037275.1_ASM303727v1_genomic.fna	0_0_158_8_13_0_0_1_0_2	0	0	158	8	13	0	0	1	0	2
GCF_003037305.1_ASM303730v1_genomic.fna	0_0_105_2_0_0_2_17_15_0	0	0	105	2	0	0	2	17	15	0
GCF_003037325.3_ASM303732v3_genomic.fna	0_0_105_2_0_0_2_13_0_0	0	0	105	2	0	0	2	13	0	0
GCF_003037455.1_ASM303745v1_genomic.fna	0_0_105_2_0_0_2_17_0_0	0	0	105	2	0	0	2	17	0	0
GCF_003037485.1_ASM303748v1_genomic.fna	0_0_105_2_0_0_2_17_0_0	0	0	105	2	0	0	2	17	0	0
GCF_003037555.1_ASM303755v1_genomic.fna	0_0_105_2_0_0_2_17_0_0	0	0	105	2	0	0	2	17	0	0
GCF_003037565.1_ASM303756v1_genomic.fna	0_0_105_2_0_0_2_112_0_0	0	0	105	2	0	0	2	112	0	0
GCF_003037615.2_ASM303761v2_genomic.fna	0_0_147_1_0_2_0_0_0_0	0	0	147	1	0	2	0	0	0	0
GCF_003037655.1_ASM303765v1_genomic.fna	0_0_147_1_0_2_0_0_0_0	0	0	147	1	0	2	0	0	0	0
GCF_003037665.1_ASM303766v1_genomic.fna	0_0_147_1_0_2_0_0_0_0	0	0	147	1	0	2	0	0	0	0
GCF_003037695.1_ASM303769v1_genomic.fna	0_0_46_0_2_0_0_0_0_0	0	0	46	0	2	0	0	0	0	0
GCF_003037715.1_ASM303771v1_genomic.fna	0_0_0_0_4_1_0_0_0_0	0	0	0	0	4	1	0	0	0	0
GCF_003037735.1_ASM303773v1_genomic.fna	0_0_105_2_0_0_2_25_0_0	0	0	105	2	0	0	2	25	0	0
GCF_003037795.1_ASM303779v1_genomic.fna	0_0_22_12_14_0_0_0_0_0	0	0	22	12	14	0	0	0	0	0
GCF_003037835.1_ASM303783v1_genomic.fna	0_0_105_2_0_0_2_17_0_0	0	0	105	2	0	0	2	17	0	0
GCF_003037855.1_ASM303785v1_genomic.fna	0_0_105_2_0_0_2_17_0_0	0	0	105	2	0	0	2	17	0	0
GCF_003037895.1_ASM303789v1_genomic.fna	0_0_158_8_13_0_0_1_0_8	0	0	158	8	13	0	0	1	0	8
GCF_003037935.1_ASM303793v1_genomic.fna	0_0_158_8_13_0_0_1_0_2	0	0	158	8	13	0	0	1	0	2
GCF_003037955.1_ASM303795v1_genomic.fna	0_0_105_2_0_0_2_20_0_0	0	0	105	2	0	0	2	20	0	0
GCF_003037975.1_ASM303797v1_genomic.fna	0_0_158_8_13_0_0_1_0_1	0	0	158	8	13	0	0	1	0	1
GCF_003038035.2_ASM303803v2_genomic.fna	0_0_105_2_0_0_2_17_22_0	0	0	105	2	0	0	2	17	22	0
GCF_003038135.2_ASM303813v2_genomic.fna	0_0_105_2_0_0_2_17_28_0	0	0	105	2	0	0	2	17	28	0
GCF_003038215.3_ASM303821v3_genomic.fna	0_0_105_2_0_0_2_1_1_0	0	0	105	2	0	0	2	1	1	0
GCF_003038255.1_ASM303825v1_genomic.fna	0_0_105_2_0_0_2_17_0_0	0	0	105	2	0	0	2	17	0	0
GCF_003038265.1_ASM303826v1_genomic.fna	0_0_105_2_0_0_2_20_0_0	0	0	105	2	0	0	2	20	0	0
GCF_003054385.1_ASM305438v1_genomic.fna	0_0_0_0_25_0_1_0_0_0	0	0	0	0	25	0	1	0	0	0
GCF_003056445.1_ASM305644v1_genomic.fna	0_0_374_0_4_0_1_0_7_0	0	0	374	0	4	0	1	0	7	0
GCF_003057335.1_ASM305733v1_genomic.fna	0_0_46_2_0_0_0_0_0_0	0	0	46	2	0	0	0	0	0	0
GCF_003057345.1_ASM305734v1_genomic.fna	0_0_420_0_0_0_0_0_0_0	0	0	420	0	0	0	0	0	0	0
GCF_003057485.1_ASM305748v1_genomic.fna	0_0_130_2_5_0_0_0_0_0	0	0	130	2	5	0	0	0	0	0
GCF_003064955.1_ASM306495v1_genomic.fna	0_0_52_4_4_0_0_0_0_0	0	0	52	4	4	0	0	0	0	0
GCF_003065005.1_ASM306500v1_genomic.fna	0_0_257_0_0_0_0_0_0_0	0	0	257	0	0	0	0	0	0	0
GCF_003065025.1_ASM306502v1_genomic.fna	0_0_22_7_0_1_0_0_0_0	0	0	22	7	0	1	0	0	0	0
GCF_003065055.1_ASM306505v1_genomic.fna	0_0_124_0_0_0_0_0_0_0	0	0	124	0	0	0	0	0	0	0
GCF_003065085.1_ASM306508v1_genomic.fna	0_0_0_0_2_0_21_0_0_0	0	0	0	0	2	0	21	0	0	0
GCF_003065105.1_ASM306510v1_genomic.fna	0_0_98_0_7_0_0_0_0_0	0	0	98	0	7	0	0	0	0	0
GCF_003065165.1_ASM306516v1_genomic.fna	0_0_339_2_0_0_0_0_0_0	0	0	339	2	0	0	0	0	0	0
GCF_003069525.1_ASM306952v1_genomic.fna	0_0_1_1_17_0_4_0_0_0	0	0	1	1	17	0	4	0	0	0
GCF_003069555.1_ASM306955v1_genomic.fna	0_0_22_27_0_0_0_1_0_0	0	0	22	27	0	0	0	1	0	0
GCF_003069585.1_ASM306958v1_genomic.fna	0_0_369_0_1_0_0_0_0_0	0	0	369	0	1	0	0	0	0	0
GCF_003071305.1_ASM307130v1_genomic.fna	0_0_440_0_0_0_0_0_0_0	0	0	440	0	0	0	0	0	0	0
GCF_003073235.1_ASM307323v1_genomic.fna	0_0_22_27_0_0_18_1_0_0	0	0	22	27	0	0	18	1	0	0
GCF_003073315.1_ASM307331v1_genomic.fna	0_0_440_0_0_0_0_0_1_0	0	0	440	0	0	0	0	0	1	0
GCF_003073335.1_ASM307333v1_genomic.fna	0_0_105_0_2_0_0_0_0_0	0	0	105	0	2	0	0	0	0	0
GCF_003073675.1_ASM307367v1_genomic.fna	0_0_105_6_0_0_17_68_0_0	0	0	105	6	0	0	17	68	0	0
GCF_003074015.1_ASM307401v1_genomic.fna	0_0_0_0_2_0_0_1_0_0	0	0	0	0	2	0	0	1	0	0
GCF_003076555.1_ASM307655v1_genomic.fna	0_0_369_0_0_0_0_0_1_7	0	0	369	0	0	0	0	0	1	7
GCF_003095455.1_ASM309545v1_genomic.fna	0_0_105_6_0_90_0_0_0_0	0	0	105	6	0	90	0	0	0	0
GCF_003095475.1_ASM309547v1_genomic.fna	0_0_388_1_32_0_0_0_0_0	0	0	388	1	32	0	0	0	0	0
GCF_003095495.1_ASM309549v1_genomic.fna	0_0_105_6_0_0_373_0_0_0	0	0	105	6	0	0	373	0	0	0
GCF_003095515.1_ASM309551v1_genomic.fna	0_0_105_6_0_0_374_0_0_0	0	0	105	6	0	0	374	0	0	0
GCF_003095615.1_ASM309561v1_genomic.fna	0_0_152_0_14_0_0_0_0_0	0	0	152	0	14	0	0	0	0	0
GCF_003097475.1_ASM309747v1_genomic.fna	0_0_366_0_0_0_0_0_0_0	0	0	366	0	0	0	0	0	0	0
GCF_003115015.2_ASM311501v2_genomic.fna	0_0_105_11_0_0_5_3_0_0	0	0	105	11	0	0	5	3	0	0
GCF_003115035.2_ASM311503v2_genomic.fna	0_0_105_11_0_0_7_0_0_0	0	0	105	11	0	0	7	0	0	0
GCF_003115075.2_ASM311507v2_genomic.fna	0_0_106_0_2_0_0_0_0_0	0	0	106	0	2	0	0	0	0	0
GCF_003115115.2_ASM311511v2_genomic.fna	0_0_106_0_2_0_0_0_0_0	0	0	106	0	2	0	0	0	0	0
GCF_003115155.1_ASM311515v1_genomic.fna	0_0_126_1_5_0_0_0_0_0	0	0	126	1	5	0	0	0	0	0
GCF_003115175.2_ASM311517v2_genomic.fna	0_0_126_1_2_0_0_0_0_0	0	0	126	1	2	0	0	0	0	0
GCF_003115195.1_ASM311519v1_genomic.fna	0_0_0_0_11_0_0_1_0_0	0	0	0	0	11	0	0	1	0	0
GCF_003115215.2_ASM311521v2_genomic.fna	0_0_0_0_11_0_0_1_0_0	0	0	0	0	11	0	0	1	0	0
GCF_003115255.1_ASM311525v1_genomic.fna	0_0_0_0_2_10_0_0_0_0	0	0	0	0	2	10	0	0	0	0
GCF_003115275.1_ASM311527v1_genomic.fna	0_0_0_0_2_10_0_0_1_0	0	0	0	0	2	10	0	0	1	0
GCF_003115295.1_ASM311529v1_genomic.fna	0_0_0_0_2_10_0_0_2_0	0	0	0	0	2	10	0	0	2	0
GCF_003115315.1_ASM311531v1_genomic.fna	0_0_0_0_2_10_0_0_1_0	0	0	0	0	2	10	0	0	1	0
GCF_003123945.1_ASM312394v1_genomic.fna	0_0_197_0_4_0_2_5_0_0	0	0	197	0	4	0	2	5	0	0
GCF_003171755.1_ASM317175v1_genomic.fna	0_0_243_0_0_0_0_0_0_0	0	0	243	0	0	0	0	0	0	0
GCF_003173515.1_ASM317351v1_genomic.fna	0_0_302_0_0_0_0_0_0_0	0	0	302	0	0	0	0	0	0	0
GCF_003175535.1_ASM317553v1_genomic.fna	0_0_216_0_0_0_0_0_0_0	0	0	216	0	0	0	0	0	0	0
GCF_003175675.1_ASM317567v1_genomic.fna	0_0_29_6_3_0_0_0_0_0	0	0	29	6	3	0	0	0	0	0
GCF_003176255.1_ASM317625v1_genomic.fna	0_0_109_8_0_0_0_0_0_0	0	0	109	8	0	0	0	0	0	0
GCF_003176295.1_ASM317629v1_genomic.fna	0_0_1_0_6_0_0_0_0_0	0	0	1	0	6	0	0	0	0	0
GCF_003176475.1_ASM317647v1_genomic.fna	0_0_105_0_3_0_1_0_2_0	0	0	105	0	3	0	1	0	2	0
GCF_003181055.1_ASM318105v1_genomic.fna	0_0_197_0_4_0_2_0_1_0	0	0	197	0	4	0	2	0	1	0
GCF_003181095.1_ASM318109v1_genomic.fna	0_0_22_27_0_0_0_0_0_0	0	0	22	27	0	0	0	0	0	0
GCF_003181135.1_ASM318113v1_genomic.fna	0_0_22_27_0_0_0_2_0_0	0	0	22	27	0	0	0	2	0	0
GCF_003186025.1_ASM318602v1_genomic.fna	0_0_369_0_0_0_0_31_0_0	0	0	369	0	0	0	0	31	0	0
GCF_003186535.1_ASM318653v1_genomic.fna	0_0_52_0_0_0_0_0_0_0	0	0	52	0	0	0	0	0	0	0
GCF_003186645.1_ASM318664v1_genomic.fna	0_0_105_6_0_0_17_55_0_0	0	0	105	6	0	0	17	55	0	0
GCF_003186705.1_ASM318670v1_genomic.fna	0_0_105_0_9_0_0_19_0_0	0	0	105	0	9	0	0	19	0	0
GCF_003186725.1_ASM318672v1_genomic.fna	0_0_107_0_3_0_0_0_0_0	0	0	107	0	3	0	0	0	0	0
GCF_003194285.1_ASM319428v1_genomic.fna	0_0_197_0_16_0_0_0_0_0	0	0	197	0	16	0	0	0	0	0
GCF_003194695.1_ASM319469v1_genomic.fna	0_0_369_0_0_0_0_20_0_0	0	0	369	0	0	0	0	20	0	0
GCF_003194705.1_ASM319470v1_genomic.fna	0_0_369_0_0_0_0_6_0_0	0	0	369	0	0	0	0	6	0	0
GCF_003194935.1_ASM319493v1_genomic.fna	0_0_395_0_7_0_0_0_0_0	0	0	395	0	7	0	0	0	0	0
GCF_003194955.1_ASM319495v1_genomic.fna	0_0_1_1_24_0_0_0_0_0	0	0	1	1	24	0	0	0	0	0
GCF_003194965.1_ASM319496v1_genomic.fna	0_0_391_0_1_0_0_0_0_0	0	0	391	0	1	0	0	0	0	0
GCF_003194975.1_ASM319497v1_genomic.fna	0_0_106_0_3_0_2_0_0_0	0	0	106	0	3	0	2	0	0	0
GCF_003195015.1_ASM319501v1_genomic.fna	0_0_395_0_11_0_2_0_0_0	0	0	395	0	11	0	2	0	0	0
GCF_003195035.1_ASM319503v1_genomic.fna	0_0_395_0_18_0_0_0_0_0	0	0	395	0	18	0	0	0	0	0
GCF_003195055.1_ASM319505v1_genomic.fna	0_0_106_0_3_0_1_0_0_0	0	0	106	0	3	0	1	0	0	0
GCF_003195075.1_ASM319507v1_genomic.fna	0_0_106_0_4_0_0_0_0_0	0	0	106	0	4	0	0	0	0	0
GCF_003195095.1_ASM319509v1_genomic.fna	0_0_106_0_3_0_4_1_0_0	0	0	106	0	3	0	4	1	0	0
GCF_003195115.1_ASM319511v1_genomic.fna	0_0_395_0_16_0_0_0_0_0	0	0	395	0	16	0	0	0	0	0
GCF_003195135.1_ASM319513v1_genomic.fna	0_0_106_0_3_1_0_0_0_0	0	0	106	0	3	1	0	0	0	0
GCF_003195145.1_ASM319514v1_genomic.fna	0_0_34_0_0_0_1_0_0_0	0	0	34	0	0	0	1	0	0	0
GCF_003195195.1_ASM319519v1_genomic.fna	0_0_152_0_5_0_0_0_0_0	0	0	152	0	5	0	0	0	0	0
GCF_003195215.1_ASM319521v1_genomic.fna	0_0_22_15_0_0_0_0_0_0	0	0	22	15	0	0	0	0	0	0
GCF_003195235.1_ASM319523v1_genomic.fna	0_0_173_0_1_0_0_0_0_0	0	0	173	0	1	0	0	0	0	0
GCF_003195245.1_ASM319524v1_genomic.fna	0_0_22_16_0_0_0_0_0_0	0	0	22	16	0	0	0	0	0	0
GCF_003195275.1_ASM319527v1_genomic.fna	0_0_351_1_0_0_0_0_0_0	0	0	351	1	0	0	0	0	0	0
GCF_003195295.1_ASM319529v1_genomic.fna	0_0_388_1_11_0_0_0_0_0	0	0	388	1	11	0	0	0	0	0
GCF_003195315.1_ASM319531v1_genomic.fna	0_0_22_17_0_0_0_0_0_0	0	0	22	17	0	0	0	0	0	0
GCF_003195325.1_ASM319532v1_genomic.fna	0_0_346_1_0_0_0_0_0_0	0	0	346	1	0	0	0	0	0	0
GCF_003195335.1_ASM319533v1_genomic.fna	0_0_131_1_2_0_0_0_0_0	0	0	131	1	2	0	0	0	0	0
GCF_003195415.1_ASM319541v1_genomic.fna	0_0_109_33_3_0_0_0_0_0	0	0	109	33	3	0	0	0	0	0
GCF_003195435.1_ASM319543v1_genomic.fna	0_0_193_2_0_0_0_0_0_0	0	0	193	2	0	0	0	0	0	0
GCF_003195535.1_ASM319553v1_genomic.fna	0_0_22_27_4_0_0_0_0_0	0	0	22	27	4	0	0	0	0	0
GCF_003195575.1_ASM319557v1_genomic.fna	0_0_181_1_0_0_0_0_0_0	0	0	181	1	0	0	0	0	0	0
GCF_003195615.1_ASM319561v1_genomic.fna	0_0_22_2_10_0_0_0_0_0	0	0	22	2	10	0	0	0	0	0
GCF_003195655.1_ASM319565v1_genomic.fna	0_0_406_0_1_0_0_0_0_0	0	0	406	0	1	0	0	0	0	0
GCF_003195675.1_ASM319567v1_genomic.fna	0_0_101_0_1_0_0_0_0_0	0	0	101	0	1	0	0	0	0	0
GCF_003195685.1_ASM319568v1_genomic.fna	0_0_388_0_3_0_0_0_0_0	0	0	388	0	3	0	0	0	0	0
GCF_003195695.1_ASM319569v1_genomic.fna	0_0_350_0_0_0_0_0_0_0	0	0	350	0	0	0	0	0	0	0
GCF_003195735.1_ASM319573v1_genomic.fna	0_0_227_0_1_0_0_0_0_0	0	0	227	0	1	0	0	0	0	0
GCF_003195755.1_ASM319575v1_genomic.fna	0_0_374_0_10_0_0_0_0_0	0	0	374	0	10	0	0	0	0	0
GCF_003195775.1_ASM319577v1_genomic.fna	0_0_382_0_1_0_0_0_0_0	0	0	382	0	1	0	0	0	0	0
GCF_003195815.1_ASM319581v1_genomic.fna	0_0_0_0_2_7_3_0_0_0	0	0	0	0	2	7	3	0	0	0
GCF_003195835.1_ASM319583v1_genomic.fna	0_0_105_8_0_0_0_0_0_0	0	0	105	8	0	0	0	0	0	0
GCF_003195855.1_ASM319585v1_genomic.fna	0_0_105_6_0_13_2_0_0_0	0	0	105	6	0	13	2	0	0	0
GCF_003195875.1_ASM319587v1_genomic.fna	0_0_105_0_3_0_12_0_0_0	0	0	105	0	3	0	12	0	0	0
GCF_003195895.1_ASM319589v1_genomic.fna	0_0_105_6_0_0_83_0_0_0	0	0	105	6	0	0	83	0	0	0
GCF_003196295.1_ASM319629v1_genomic.fna	0_0_35_2_0_0_0_0_0_0	0	0	35	2	0	0	0	0	0	0
GCF_003196515.1_ASM319651v1_genomic.fna	0_0_168_0_1_0_0_0_0_0	0	0	168	0	1	0	0	0	0	0
GCF_003196535.1_ASM319653v1_genomic.fna	0_0_406_0_0_0_0_1_0_0	0	0	406	0	0	0	0	1	0	0
GCF_003196575.1_ASM319657v1_genomic.fna	0_0_109_31_0_0_0_0_0_0	0	0	109	31	0	0	0	0	0	0
GCF_003196655.1_ASM319665v1_genomic.fna	0_0_22_5_0_0_0_0_0_0	0	0	22	5	0	0	0	0	0	0
GCF_003196695.1_ASM319669v1_genomic.fna	0_0_29_5_0_0_0_2_0_0	0	0	29	5	0	0	0	2	0	0
GCF_003196715.1_ASM319671v1_genomic.fna	0_0_105_0_3_0_3_0_0_0	0	0	105	0	3	0	3	0	0	0
GCF_003196775.1_ASM319677v1_genomic.fna	0_0_94_5_0_0_0_0_0_0	0	0	94	5	0	0	0	0	0	0
GCF_003196795.1_ASM319679v1_genomic.fna	0_0_295_0_1_0_0_0_0_0	0	0	295	0	1	0	0	0	0	0
GCF_003196815.1_ASM319681v1_genomic.fna	0_0_398_0_1_0_0_0_0_0	0	0	398	0	1	0	0	0	0	0
GCF_003196835.1_ASM319683v1_genomic.fna	0_0_370_0_0_0_0_0_0_0	0	0	370	0	0	0	0	0	0	0
GCF_003196855.1_ASM319685v1_genomic.fna	0_0_210_0_1_0_0_0_0_0	0	0	210	0	1	0	0	0	0	0
GCF_003196875.1_ASM319687v1_genomic.fna	0_0_94_1_3_0_0_0_0_0	0	0	94	1	3	0	0	0	0	0
GCF_003196895.1_ASM319689v1_genomic.fna	0_0_374_0_3_0_0_0_0_0	0	0	374	0	3	0	0	0	0	0
GCF_003196915.1_ASM319691v1_genomic.fna	0_0_369_0_0_0_0_9_0_0	0	0	369	0	0	0	0	9	0	0
GCF_003196935.1_ASM319693v1_genomic.fna	0_0_406_0_0_0_2_0_0_0	0	0	406	0	0	0	2	0	0	0
GCF_003197035.1_ASM319703v1_genomic.fna	0_0_61_0_0_0_0_0_0_0	0	0	61	0	0	0	0	0	0	0
GCF_003203435.1_ASM320343v1_genomic.fna	0_0_105_2_0_0_2_0_18_0	0	0	105	2	0	0	2	0	18	0
GCF_003204175.1_ASM320417v1_genomic.fna	0_0_22_28_0_0_0_1_0_0	0	0	22	28	0	0	0	1	0	0
GCF_003204465.1_ASM320446v1_genomic.fna	0_0_440_0_0_0_0_0_0_0	0	0	440	0	0	0	0	0	0	0
GCF_003225775.1_ASM322577v1_genomic.fna	0_0_0_0_2_0_0_53_0_0	0	0	0	0	2	0	0	53	0	0
GCF_003225795.1_ASM322579v1_genomic.fna	0_0_334_0_0_0_0_0_0_0	0	0	334	0	0	0	0	0	0	0
GCF_003225815.1_ASM322581v1_genomic.fna	0_0_166_0_2_0_0_0_0_0	0	0	166	0	2	0	0	0	0	0
GCF_003225835.1_ASM322583v1_genomic.fna	0_0_105_6_0_0_33_0_0_0	0	0	105	6	0	0	33	0	0	0
GCF_003225855.1_ASM322585v1_genomic.fna	0_0_54_0_0_0_0_0_0_0	0	0	54	0	0	0	0	0	0	0
GCF_003226035.1_ASM322603v1_genomic.fna	0_0_126_0_0_0_4_0_0_0	0	0	126	0	0	0	4	0	0	0
GCF_003226075.1_ASM322607v1_genomic.fna	0_0_54_0_0_0_0_1_0_0	0	0	54	0	0	0	0	1	0	0
GCF_003226095.1_ASM322609v1_genomic.fna	0_0_378_0_0_0_0_0_0_0	0	0	378	0	0	0	0	0	0	0
GCF_003226115.1_ASM322611v1_genomic.fna	0_0_54_0_0_0_0_0_0_0	0	0	54	0	0	0	0	0	0	0
GCF_003226215.1_ASM322621v1_genomic.fna	0_0_84_0_8_0_7_0_0_0	0	0	84	0	8	0	7	0	0	0
GCF_003227095.1_ASM322709v1_genomic.fna	0_0_105_6_0_0_17_65_28_0	0	0	105	6	0	0	17	65	28	0
GCF_003227285.1_ASM322728v1_genomic.fna	0_0_105_6_0_0_17_65_29_0	0	0	105	6	0	0	17	65	29	0
GCF_003227325.1_ASM322732v1_genomic.fna	0_0_105_6_0_0_17_65_27_0	0	0	105	6	0	0	17	65	27	0
GCF_003227355.1_ASM322735v1_genomic.fna	0_0_105_6_0_0_17_65_0_0	0	0	105	6	0	0	17	65	0	0
GCF_003227415.1_ASM322741v1_genomic.fna	0_0_105_6_0_0_17_65_27_0	0	0	105	6	0	0	17	65	27	0
GCF_003227535.1_ASM322753v1_genomic.fna	0_0_105_6_0_0_28_0_0_0	0	0	105	6	0	0	28	0	0	0
GCF_003227545.1_ASM322754v1_genomic.fna	0_0_105_6_0_0_28_0_0_0	0	0	105	6	0	0	28	0	0	0
GCF_003227555.1_ASM322755v1_genomic.fna	0_0_105_6_0_0_17_96_0_0	0	0	105	6	0	0	17	96	0	0
GCF_003227605.1_ASM322760v1_genomic.fna	0_0_105_6_0_0_17_65_46_0	0	0	105	6	0	0	17	65	46	0
GCF_003227675.1_ASM322767v1_genomic.fna	0_0_105_6_0_0_17_65_0_0	0	0	105	6	0	0	17	65	0	0
GCF_003227855.1_ASM322785v1_genomic.fna	0_0_233_0_4_0_0_0_0_0	0	0	233	0	4	0	0	0	0	0
GCF_003227875.1_ASM322787v1_genomic.fna	0_0_391_0_0_4_0_0_0_0	0	0	391	0	0	4	0	0	0	0
GCF_003227895.1_ASM322789v1_genomic.fna	0_0_105_6_0_8_0_0_0_0	0	0	105	6	0	8	0	0	0	0
GCF_003233835.1_ASM323383v1_genomic.fna	0_0_109_8_10_0_0_0_0_0	0	0	109	8	10	0	0	0	0	0
GCF_003233875.1_ASM323387v1_genomic.fna	0_0_109_8_10_0_0_0_0_0	0	0	109	8	10	0	0	0	0	0
GCF_003244935.1_ASM324493v1_genomic.fna	0_0_105_6_0_0_17_102_0_0	0	0	105	6	0	0	17	102	0	0
GCF_003244945.1_ASM324494v1_genomic.fna	0_0_105_6_0_0_17_53_7_0	0	0	105	6	0	0	17	53	7	0
GCF_003244955.1_ASM324495v1_genomic.fna	0_0_105_6_0_0_17_53_8_0	0	0	105	6	0	0	17	53	8	0
GCF_003244975.1_ASM324497v1_genomic.fna	0_0_105_6_0_0_17_53_2_0	0	0	105	6	0	0	17	53	2	0
GCF_003245015.1_ASM324501v1_genomic.fna	0_0_105_6_0_0_17_61_0_0	0	0	105	6	0	0	17	61	0	0
GCF_003245025.1_ASM324502v1_genomic.fna	0_0_105_6_0_0_17_53_11_0	0	0	105	6	0	0	17	53	11	0
GCF_003245035.1_ASM324503v1_genomic.fna	0_0_105_6_0_0_17_53_2_0	0	0	105	6	0	0	17	53	2	0
GCF_003245045.1_ASM324504v1_genomic.fna	0_0_105_6_0_0_17_53_4_0	0	0	105	6	0	0	17	53	4	0
GCF_003245095.1_ASM324509v1_genomic.fna	0_0_105_6_0_0_17_65_24_0	0	0	105	6	0	0	17	65	24	0
GCF_003245105.1_ASM324510v1_genomic.fna	0_0_105_6_0_0_17_53_5_0	0	0	105	6	0	0	17	53	5	0
GCF_003245125.1_ASM324512v1_genomic.fna	0_0_105_6_0_0_74_0_0_0	0	0	105	6	0	0	74	0	0	0
GCF_003245135.1_ASM324513v1_genomic.fna	0_0_105_6_0_0_17_73_0_0	0	0	105	6	0	0	17	73	0	0
GCF_003245175.1_ASM324517v1_genomic.fna	0_0_105_6_0_0_17_124_0_0	0	0	105	6	0	0	17	124	0	0
GCF_003245185.1_ASM324518v1_genomic.fna	0_0_105_6_0_0_17_53_2_0	0	0	105	6	0	0	17	53	2	0
GCF_003245195.1_ASM324519v1_genomic.fna	0_0_105_6_0_0_17_53_9_0	0	0	105	6	0	0	17	53	9	0
GCF_003245205.1_ASM324520v1_genomic.fna	0_0_105_6_0_0_17_53_9_0	0	0	105	6	0	0	17	53	9	0
GCF_003245255.1_ASM324525v1_genomic.fna	0_0_105_6_0_0_17_53_10_0	0	0	105	6	0	0	17	53	10	0
GCF_003245275.1_ASM324527v1_genomic.fna	0_0_105_6_0_0_17_53_14_0	0	0	105	6	0	0	17	53	14	0
GCF_003245295.1_ASM324529v1_genomic.fna	0_0_105_6_0_0_17_53_13_0	0	0	105	6	0	0	17	53	13	0
GCF_003245305.1_ASM324530v1_genomic.fna	0_0_105_6_0_0_17_53_2_0	0	0	105	6	0	0	17	53	2	0
GCF_003245315.1_ASM324531v1_genomic.fna	0_0_105_6_0_0_17_53_2_0	0	0	105	6	0	0	17	53	2	0
GCF_003245355.1_ASM324535v1_genomic.fna	0_0_105_6_0_0_17_59_0_0	0	0	105	6	0	0	17	59	0	0
GCF_003253855.1_ASM325385v1_genomic.fna	0_0_231_0_0_0_0_0_0_0	0	0	231	0	0	0	0	0	0	0
GCF_003253875.1_ASM325387v1_genomic.fna	0_0_374_0_4_0_0_0_1_0	0	0	374	0	4	0	0	0	1	0
GCF_003255785.1_ASM325578v1_genomic.fna	0_0_52_3_0_0_0_0_0_0	0	0	52	3	0	0	0	0	0	0
GCF_003261645.1_ASM326164v1_genomic.fna	0_0_369_0_0_0_0_0_1_5	0	0	369	0	0	0	0	0	1	5
GCF_003261655.1_ASM326165v1_genomic.fna	0_0_105_2_0_0_2_17_0_0	0	0	105	2	0	0	2	17	0	0
GCF_003261695.1_ASM326169v1_genomic.fna	0_0_105_2_0_0_2_17_0_0	0	0	105	2	0	0	2	17	0	0
GCF_003261705.1_ASM326170v1_genomic.fna	0_0_105_2_0_0_2_17_0_0	0	0	105	2	0	0	2	17	0	0
GCF_003261715.1_ASM326171v1_genomic.fna	0_0_105_2_0_0_2_17_0_0	0	0	105	2	0	0	2	17	0	0
GCF_003261745.1_ASM326174v1_genomic.fna	0_0_105_2_0_0_2_17_0_0	0	0	105	2	0	0	2	17	0	0
GCF_003261775.1_ASM326177v1_genomic.fna	0_0_158_8_13_0_0_1_0_10	0	0	158	8	13	0	0	1	0	10
GCF_003261785.1_ASM326178v1_genomic.fna	0_0_105_2_0_0_2_17_0_0	0	0	105	2	0	0	2	17	0	0
GCF_003261795.1_ASM326179v1_genomic.fna	0_0_250_0_1_0_0_0_0_0	0	0	250	0	1	0	0	0	0	0
GCF_003261805.1_ASM326180v1_genomic.fna	0_0_109_1_10_0_0_0_0_0	0	0	109	1	10	0	0	0	0	0
GCF_003261855.1_ASM326185v1_genomic.fna	0_0_105_2_0_0_2_17_13_0	0	0	105	2	0	0	2	17	13	0
GCF_003261865.1_ASM326186v1_genomic.fna	0_0_105_2_0_0_2_17_11_0	0	0	105	2	0	0	2	17	11	0
GCF_003261875.1_ASM326187v1_genomic.fna	0_0_105_2_0_0_2_17_0_0	0	0	105	2	0	0	2	17	0	0
GCF_003261895.1_ASM326189v1_genomic.fna	0_0_105_2_0_0_2_17_0_0	0	0	105	2	0	0	2	17	0	0
GCF_003261935.1_ASM326193v1_genomic.fna	0_0_105_2_0_0_2_17_11_0	0	0	105	2	0	0	2	17	11	0
GCF_003261955.3_ASM326195v3_genomic.fna	0_0_105_2_0_0_2_17_22_0	0	0	105	2	0	0	2	17	22	0
GCF_003261965.1_ASM326196v1_genomic.fna	0_0_105_2_0_0_2_17_27_0	0	0	105	2	0	0	2	17	27	0
GCF_003261975.1_ASM326197v1_genomic.fna	0_0_105_2_0_0_2_17_22_0	0	0	105	2	0	0	2	17	22	0
GCF_003262015.1_ASM326201v1_genomic.fna	0_0_158_8_13_0_0_1_0_6	0	0	158	8	13	0	0	1	0	6
GCF_003262035.1_ASM326203v1_genomic.fna	0_0_105_2_0_0_2_17_22_0	0	0	105	2	0	0	2	17	22	0
GCF_003262045.1_ASM326204v1_genomic.fna	0_0_158_8_13_0_0_1_0_6	0	0	158	8	13	0	0	1	0	6
GCF_003262055.1_ASM326205v1_genomic.fna	0_0_105_2_0_0_2_17_22_0	0	0	105	2	0	0	2	17	22	0
GCF_003262095.1_ASM326209v1_genomic.fna	0_0_105_2_0_0_2_17_0_0	0	0	105	2	0	0	2	17	0	0
GCF_003262105.1_ASM326210v1_genomic.fna	0_0_105_2_0_0_2_17_0_0	0	0	105	2	0	0	2	17	0	0
GCF_003262135.1_ASM326213v1_genomic.fna	0_0_105_2_0_0_2_17_11_0	0	0	105	2	0	0	2	17	11	0
GCF_003262145.1_ASM326214v1_genomic.fna	0_0_105_2_0_0_2_17_0_0	0	0	105	2	0	0	2	17	0	0
GCF_003262165.1_ASM326216v1_genomic.fna	0_0_158_8_13_0_0_1_0_6	0	0	158	8	13	0	0	1	0	6
GCF_003262195.1_ASM326219v1_genomic.fna	0_0_158_8_13_0_0_1_0_9	0	0	158	8	13	0	0	1	0	9
GCF_003262205.1_ASM326220v1_genomic.fna	0_0_105_2_0_0_2_17_0_0	0	0	105	2	0	0	2	17	0	0
GCF_003262215.1_ASM326221v1_genomic.fna	0_0_105_2_0_0_2_17_22_0	0	0	105	2	0	0	2	17	22	0
GCF_003262255.1_ASM326225v1_genomic.fna	0_0_105_2_0_0_2_17_0_0	0	0	105	2	0	0	2	17	0	0
GCF_003262265.1_ASM326226v1_genomic.fna	0_0_158_8_13_0_0_1_0_6	0	0	158	8	13	0	0	1	0	6
GCF_003262275.1_ASM326227v1_genomic.fna	0_0_105_2_0_0_2_17_0_0	0	0	105	2	0	0	2	17	0	0
GCF_003262285.1_ASM326228v1_genomic.fna	0_0_105_2_0_0_2_17_22_0	0	0	105	2	0	0	2	17	22	0
GCF_003262335.1_ASM326233v1_genomic.fna	0_0_105_2_0_0_2_17_0_0	0	0	105	2	0	0	2	17	0	0
GCF_003262345.1_ASM326234v1_genomic.fna	0_0_105_2_0_0_2_17_0_0	0	0	105	2	0	0	2	17	0	0
GCF_003262365.1_ASM326236v1_genomic.fna	0_0_105_2_0_0_2_17_0_0	0	0	105	2	0	0	2	17	0	0
GCF_003262375.1_ASM326237v1_genomic.fna	0_0_158_8_13_0_0_1_0_1	0	0	158	8	13	0	0	1	0	1
GCF_003262415.1_ASM326241v1_genomic.fna	0_0_105_2_0_0_2_17_0_0	0	0	105	2	0	0	2	17	0	0
GCF_003262425.1_ASM326242v1_genomic.fna	0_0_105_2_0_0_2_17_0_0	0	0	105	2	0	0	2	17	0	0
GCF_003262445.1_ASM326244v1_genomic.fna	0_0_105_2_0_0_2_17_0_0	0	0	105	2	0	0	2	17	0	0
GCF_003262475.1_ASM326247v1_genomic.fna	0_0_105_2_0_0_2_0_6_0	0	0	105	2	0	0	2	0	6	0
GCF_003262485.1_ASM326248v1_genomic.fna	0_0_105_2_0_0_2_17_0_0	0	0	105	2	0	0	2	17	0	0
GCF_003262505.1_ASM326250v1_genomic.fna	0_0_105_2_0_0_2_17_0_0	0	0	105	2	0	0	2	17	0	0
GCF_003262535.1_ASM326253v1_genomic.fna	0_0_105_2_0_0_2_17_10_0	0	0	105	2	0	0	2	17	10	0
GCF_003262545.1_ASM326254v1_genomic.fna	0_0_105_2_0_0_2_17_0_0	0	0	105	2	0	0	2	17	0	0
GCF_003262575.1_ASM326257v1_genomic.fna	0_0_105_2_0_0_2_17_0_0	0	0	105	2	0	0	2	17	0	0
GCF_003262585.1_ASM326258v1_genomic.fna	0_0_105_2_0_0_2_17_0_0	0	0	105	2	0	0	2	17	0	0
GCF_003262615.1_ASM326261v1_genomic.fna	0_0_105_2_0_0_2_17_0_0	0	0	105	2	0	0	2	17	0	0
GCF_003262625.1_ASM326262v1_genomic.fna	0_0_105_2_0_0_2_17_0_0	0	0	105	2	0	0	2	17	0	0
GCF_003262655.1_ASM326265v1_genomic.fna	0_0_105_2_0_0_2_17_0_0	0	0	105	2	0	0	2	17	0	0
GCF_003262665.1_ASM326266v1_genomic.fna	0_0_158_8_13_0_0_1_0_1	0	0	158	8	13	0	0	1	0	1
GCF_003262695.1_ASM326269v1_genomic.fna	0_0_158_8_13_0_0_1_0_0	0	0	158	8	13	0	0	1	0	0
GCF_003262705.1_ASM326270v1_genomic.fna	0_0_105_2_0_0_2_17_26_0	0	0	105	2	0	0	2	17	26	0
GCF_003262725.1_ASM326272v1_genomic.fna	0_0_105_2_0_0_2_17_0_0	0	0	105	2	0	0	2	17	0	0
GCF_003262755.1_ASM326275v1_genomic.fna	0_0_105_2_0_0_2_17_0_0	0	0	105	2	0	0	2	17	0	0
GCF_003262765.1_ASM326276v1_genomic.fna	0_0_105_2_0_0_2_17_0_0	0	0	105	2	0	0	2	17	0	0
GCF_003262795.1_ASM326279v1_genomic.fna	0_0_105_2_0_0_2_17_0_0	0	0	105	2	0	0	2	17	0	0
GCF_003262805.1_ASM326280v1_genomic.fna	0_0_105_2_0_0_2_17_0_0	0	0	105	2	0	0	2	17	0	0
GCF_003262835.1_ASM326283v1_genomic.fna	0_0_105_2_0_0_2_17_27_0	0	0	105	2	0	0	2	17	27	0
GCF_003262845.1_ASM326284v1_genomic.fna	0_0_105_0_4_0_0_0_0_0	0	0	105	0	4	0	0	0	0	0
GCF_003262875.1_ASM326287v1_genomic.fna	0_0_105_2_0_0_2_17_12_0	0	0	105	2	0	0	2	17	12	0
GCF_003262885.1_ASM326288v1_genomic.fna	0_0_105_2_0_0_2_17_0_0	0	0	105	2	0	0	2	17	0	0
GCF_003262905.1_ASM326290v1_genomic.fna	0_0_105_2_0_0_2_17_0_0	0	0	105	2	0	0	2	17	0	0
GCF_003262915.1_ASM326291v1_genomic.fna	0_0_105_2_0_0_2_17_0_0	0	0	105	2	0	0	2	17	0	0
GCF_003262955.1_ASM326295v1_genomic.fna	0_0_105_2_0_0_2_17_0_0	0	0	105	2	0	0	2	17	0	0
GCF_003262965.1_ASM326296v1_genomic.fna	0_0_105_2_0_0_2_17_0_0	0	0	105	2	0	0	2	17	0	0
GCF_003262975.1_ASM326297v1_genomic.fna	0_0_105_2_0_0_2_17_0_0	0	0	105	2	0	0	2	17	0	0
GCF_003262995.1_ASM326299v1_genomic.fna	0_0_105_2_0_0_2_17_0_0	0	0	105	2	0	0	2	17	0	0
GCF_003263035.1_ASM326303v1_genomic.fna	0_0_105_2_0_0_2_17_0_0	0	0	105	2	0	0	2	17	0	0
GCF_003263045.1_ASM326304v1_genomic.fna	0_0_105_2_0_0_2_17_0_0	0	0	105	2	0	0	2	17	0	0
GCF_003263055.1_ASM326305v1_genomic.fna	0_0_105_2_0_0_2_17_0_0	0	0	105	2	0	0	2	17	0	0
GCF_003263065.1_ASM326306v1_genomic.fna	0_0_105_2_0_0_2_17_0_0	0	0	105	2	0	0	2	17	0	0
GCF_003263115.1_ASM326311v1_genomic.fna	0_0_105_2_0_0_2_17_0_0	0	0	105	2	0	0	2	17	0	0
GCF_003263125.1_ASM326312v1_genomic.fna	0_0_105_2_0_0_2_17_0_0	0	0	105	2	0	0	2	17	0	0
GCF_003263135.1_ASM326313v1_genomic.fna	0_0_105_2_0_0_2_17_0_0	0	0	105	2	0	0	2	17	0	0
GCF_003263145.1_ASM326314v1_genomic.fna	0_0_105_2_0_0_2_17_0_0	0	0	105	2	0	0	2	17	0	0
GCF_003263195.1_ASM326319v1_genomic.fna	0_0_105_2_0_0_2_17_0_0	0	0	105	2	0	0	2	17	0	0
GCF_003263205.1_ASM326320v1_genomic.fna	0_0_105_2_0_0_2_17_0_0	0	0	105	2	0	0	2	17	0	0
GCF_003263215.1_ASM326321v1_genomic.fna	0_0_105_2_0_0_2_17_0_0	0	0	105	2	0	0	2	17	0	0
GCF_003263225.1_ASM326322v1_genomic.fna	0_0_105_2_0_0_2_17_0_0	0	0	105	2	0	0	2	17	0	0
GCF_003263275.1_ASM326327v1_genomic.fna	0_0_105_2_0_0_2_1_0_0	0	0	105	2	0	0	2	1	0	0
GCF_003267985.1_ASM326798v1_genomic.fna	0_0_1_1_17_0_3_1_1_0	0	0	1	1	17	0	3	1	1	0
GCF_003284835.1_ASM328483v1_genomic.fna	0_0_105_0_0_0_0_0_0_0	0	0	105	0	0	0	0	0	0	0
GCF_003285145.1_ASM328514v1_genomic.fna	0_0_49_0_0_0_0_0_0_0	0	0	49	0	0	0	0	0	0	0
GCF_003286975.1_ASM328697v1_genomic.fna	0_0_137_11_3_0_1_0_0_0	0	0	137	11	3	0	1	0	0	0
GCF_003286995.1_ASM328699v1_genomic.fna	0_0_429_0_7_0_0_0_0_0	0	0	429	0	7	0	0	0	0	0
GCF_003288375.1_ASM328837v1_genomic.fna	0_0_105_6_0_0_17_0_1_0	0	0	105	6	0	0	17	0	1	0
GCF_003311745.1_ASM331174v1_genomic.fna	0_0_197_0_17_0_1_0_1_0	0	0	197	0	17	0	1	0	1	0
GCF_003311785.1_ASM331178v1_genomic.fna	0_0_197_0_17_0_1_0_0_0	0	0	197	0	17	0	1	0	0	0
GCF_003314495.1_ASM331449v1_genomic.fna	0_0_197_0_17_0_1_0_0_0	0	0	197	0	17	0	1	0	0	0
GCF_003314505.1_ASM331450v1_genomic.fna	0_0_197_0_17_0_1_0_1_0	0	0	197	0	17	0	1	0	1	0
GCF_003316235.1_ASM331623v1_genomic.fna	0_0_165_0_0_0_0_0_0_0	0	0	165	0	0	0	0	0	0	0
GCF_003316315.1_ASM331631v1_genomic.fna	0_0_34_0_2_0_0_0_0_0	0	0	34	0	2	0	0	0	0	0
GCF_003318315.1_ASM331831v1_genomic.fna	0_0_109_1_19_0_0_0_0_0	0	0	109	1	19	0	0	0	0	0
GCF_003321095.1_ASM332109v1_genomic.fna	0_0_22_27_5_0_0_0_0_0	0	0	22	27	5	0	0	0	0	0
GCF_003321135.1_ASM332113v1_genomic.fna	0_0_105_6_0_0_69_0_2_0	0	0	105	6	0	0	69	0	2	0
GCF_003321155.1_ASM332115v1_genomic.fna	0_0_105_0_0_0_0_1_0_0	0	0	105	0	0	0	0	1	0	0
GCF_003321195.1_ASM332119v1_genomic.fna	0_0_105_0_25_0_0_0_0_0	0	0	105	0	25	0	0	0	0	0
GCF_003321215.1_ASM332121v1_genomic.fna	0_0_105_0_0_0_0_2_0_0	0	0	105	0	0	0	0	2	0	0
GCF_003321225.1_ASM332122v1_genomic.fna	0_0_105_0_24_0_0_0_0_0	0	0	105	0	24	0	0	0	0	0
GCF_003321235.1_ASM332123v1_genomic.fna	0_0_105_0_24_0_3_0_0_0	0	0	105	0	24	0	3	0	0	0
GCF_003321255.1_ASM332125v1_genomic.fna	0_0_105_0_11_0_12_0_2_0	0	0	105	0	11	0	12	0	2	0
GCF_003321295.1_ASM332129v1_genomic.fna	0_0_105_0_0_0_8_0_0_0	0	0	105	0	0	0	8	0	0	0
GCF_003321305.1_ASM332130v1_genomic.fna	0_0_105_0_11_0_6_0_1_0	0	0	105	0	11	0	6	0	1	0
GCF_003321315.1_ASM332131v1_genomic.fna	0_0_105_0_0_0_9_0_0_0	0	0	105	0	0	0	9	0	0	0
GCF_003321335.1_ASM332133v1_genomic.fna	0_0_105_0_11_0_6_0_0_0	0	0	105	0	11	0	6	0	0	0
GCF_003321375.1_ASM332137v1_genomic.fna	0_0_105_0_11_0_6_0_0_0	0	0	105	0	11	0	6	0	0	0
GCF_003321385.1_ASM332138v1_genomic.fna	0_0_105_0_11_0_0_12_0_0	0	0	105	0	11	0	0	12	0	0
GCF_003321425.1_ASM332142v1_genomic.fna	0_0_105_1_1_1_0_0_1_0	0	0	105	1	1	1	0	0	1	0
GCF_003324315.1_ASM332431v1_genomic.fna	0_0_105_0_24_1_0_0_0_0	0	0	105	0	24	1	0	0	0	0
GCF_003325525.1_ASM332552v1_genomic.fna	0_0_152_0_1_0_0_0_0_0	0	0	152	0	1	0	0	0	0	0
GCF_003326285.1_ASM332628v1_genomic.fna	0_0_105_6_7_0_0_0_0_0	0	0	105	6	7	0	0	0	0	0
GCF_003326295.1_ASM332629v1_genomic.fna	0_0_105_0_0_3_0_0_0_0	0	0	105	0	0	3	0	0	0	0
GCF_003326305.1_ASM332630v1_genomic.fna	0_0_105_6_0_0_70_0_0_0	0	0	105	6	0	0	70	0	0	0
GCF_003326315.1_ASM332631v1_genomic.fna	0_0_105_6_0_0_69_1_0_0	0	0	105	6	0	0	69	1	0	0
GCF_003326365.1_ASM332636v1_genomic.fna	0_0_105_6_0_15_0_0_0_0	0	0	105	6	0	15	0	0	0	0
GCF_003326375.1_ASM332637v1_genomic.fna	0_0_105_1_2_0_0_0_0_0	0	0	105	1	2	0	0	0	0	0
GCF_003326385.1_ASM332638v1_genomic.fna	0_0_105_0_0_10_0_0_0_0	0	0	105	0	0	10	0	0	0	0
GCF_003326395.1_ASM332639v1_genomic.fna	0_0_22_27_3_0_0_0_0_0	0	0	22	27	3	0	0	0	0	0
GCF_003327585.1_ASM332758v1_genomic.fna	0_0_105_0_11_0_0_4_0_0	0	0	105	0	11	0	0	4	0	0
GCF_003330945.1_ASM333094v1_genomic.fna	0_0_390_0_5_0_0_0_0_0	0	0	390	0	5	0	0	0	0	0
GCF_003332095.1_ASM333209v1_genomic.fna	0_0_105_2_0_0_2_0_0_0	0	0	105	2	0	0	2	0	0	0
GCF_003334885.1_ASM333488v1_genomic.fna	0_0_429_0_33_0_0_0_0_0	0	0	429	0	33	0	0	0	0	0
GCF_003334895.1_ASM333489v1_genomic.fna	0_0_197_0_4_0_10_0_5_0	0	0	197	0	4	0	10	0	5	0
GCF_003334925.1_ASM333492v1_genomic.fna	0_0_429_0_33_0_0_0_0_0	0	0	429	0	33	0	0	0	0	0
GCF_003334945.1_ASM333494v1_genomic.fna	0_0_197_0_4_0_10_0_5_0	0	0	197	0	4	0	10	0	5	0
GCF_003334955.1_ASM333495v1_genomic.fna	0_0_197_0_4_0_10_0_5_0	0	0	197	0	4	0	10	0	5	0
GCF_003334965.1_ASM333496v1_genomic.fna	0_0_197_0_4_0_10_0_5_0	0	0	197	0	4	0	10	0	5	0
GCF_003335005.1_ASM333500v1_genomic.fna	0_0_429_0_33_0_0_0_0_0	0	0	429	0	33	0	0	0	0	0
GCF_003335025.1_ASM333502v1_genomic.fna	0_0_429_0_33_0_0_0_0_0	0	0	429	0	33	0	0	0	0	0
GCF_003335065.1_ASM333506v1_genomic.fna	0_0_197_0_4_0_10_0_5_0	0	0	197	0	4	0	10	0	5	0
GCF_003339395.1_ASM333939v1_genomic.fna	0_0_84_0_8_0_18_0_0_0	0	0	84	0	8	0	18	0	0	0
GCF_003345475.1_ASM334547v1_genomic.fna	0_0_152_0_4_0_0_0_0_0	0	0	152	0	4	0	0	0	0	0
GCF_003345685.1_ASM334568v1_genomic.fna	0_0_429_0_33_0_0_0_0_0	0	0	429	0	33	0	0	0	0	0
GCF_003345715.1_ASM334571v1_genomic.fna	0_0_197_0_4_0_10_0_5_0	0	0	197	0	4	0	10	0	5	0
GCF_003345765.1_ASM334576v1_genomic.fna	0_0_197_0_4_0_10_0_5_0	0	0	197	0	4	0	10	0	5	0
GCF_003346535.1_ASM334653v1_genomic.fna	0_0_1_1_11_2_0_1_0_0	0	0	1	1	11	2	0	1	0	0
GCF_003346635.1_ASM334663v1_genomic.fna	0_0_342_0_3_0_0_0_0_0	0	0	342	0	3	0	0	0	0	0
GCF_003346645.1_ASM334664v1_genomic.fna	0_0_80_8_0_0_1_0_0_0	0	0	80	8	0	0	1	0	0	0
GCF_003346675.1_ASM334667v1_genomic.fna	0_0_80_8_0_0_0_0_0_0	0	0	80	8	0	0	0	0	0	0
GCF_003346685.1_ASM334668v1_genomic.fna	0_0_80_8_0_0_0_0_0_0	0	0	80	8	0	0	0	0	0	0
GCF_003353255.1_ASM335325v1_genomic.fna	0_0_105_6_0_0_0_5_0_0	0	0	105	6	0	0	0	5	0	0
GCF_003353295.1_ASM335329v1_genomic.fna	0_0_105_6_0_0_17_65_0_0	0	0	105	6	0	0	17	65	0	0
GCF_003353335.1_ASM335333v1_genomic.fna	0_0_105_6_0_0_17_65_25_0	0	0	105	6	0	0	17	65	25	0
GCF_003353345.1_ASM335334v1_genomic.fna	0_0_105_6_0_0_17_65_53_0	0	0	105	6	0	0	17	65	53	0
GCF_003353375.1_ASM335337v1_genomic.fna	0_0_105_6_0_0_17_65_26_0	0	0	105	6	0	0	17	65	26	0
GCF_003353395.1_ASM335339v1_genomic.fna	0_0_105_6_0_0_17_65_74_0	0	0	105	6	0	0	17	65	74	0
GCF_003362895.1_ASM336289v1_genomic.fna	0_0_105_6_0_0_73_0_0_0	0	0	105	6	0	0	73	0	0	0
GCF_003363475.1_ASM336347v1_genomic.fna	0_0_197_0_4_0_2_4_4_0	0	0	197	0	4	0	2	4	4	0
GCF_003363495.1_ASM336349v1_genomic.fna	0_0_197_0_4_0_2_8_1_0	0	0	197	0	4	0	2	8	1	0
GCF_003363515.1_ASM336351v1_genomic.fna	0_0_197_0_4_0_2_4_0_0	0	0	197	0	4	0	2	4	0	0
GCF_003363555.1_ASM336355v1_genomic.fna	0_0_197_0_4_0_2_4_0_0	0	0	197	0	4	0	2	4	0	0
GCF_003363565.1_ASM336356v1_genomic.fna	0_0_105_1_1_1_5_0_0_0	0	0	105	1	1	1	5	0	0	0
GCF_003363575.1_ASM336357v1_genomic.fna	0_0_197_0_4_0_2_4_0_0	0	0	197	0	4	0	2	4	0	0
GCF_003363595.1_ASM336359v1_genomic.fna	0_0_197_0_4_0_2_4_3_0	0	0	197	0	4	0	2	4	3	0
[truncated: 8,812 more rows]
