# Supplementary material for: Antimicrobial resistance, pathogenic potential, and genomic features of carbapenem-resistant Klebsiella pneumoniae isolated in Chile: high-risk ST25 clones and novel mobile elements
Source: Microbiol Spectr. 2023 Sep 14;11(5):e00399-23. doi: 10.1128/spectrum.00399-23 (PMC10581085; doi:10.1128/spectrum.00399-23)
Supplement: Table S4 — Supplementary Table 4. Kleborate results and cgLIN codes for the South American K. pneumoniae genome set. [file spectrum.00399-23-s0003.xlsx]

## Sheet: sheet1
Supplementary Table 4. Kleborate results and cgLIN codes for the South American K. pneumoniae genome set.
strain	code	country	plasmid blaKPC-2	plasmid ars, sil, pco	cgLIN code	SL	CG	species	species_match	contig_count	N50	largest_contig	total_size	ambiguous_bases	QC_warnings	ST	virulence_score	resistance_score	num_resistance_classes	num_resistance_genes	Yersiniabactin	YbST	Colibactin	CbST	Aerobactin	AbST	Salmochelin	SmST	RmpADC	RmST	rmpA2	wzi	K_locus	K_type	K_locus_problems	K_locus_confidence	K_locus_identity	K_locus_missing_genes	O_locus	O_type	O_locus_problems	O_locus_confidence	O_locus_identity	O_locus_missing_genes	AGly_acquired	Col_acquired	Fcyn_acquired	Flq_acquired	Gly_acquired
GCF_000316265.2_MTE1_ImprovedAssembly_genomic	GCF_000316265.2	Argentina	-	-	0_0_1_1_0_0_0_0_0_0	SL14	CG14	Klebsiella pneumoniae	strong	227	129981	443656	6015282	no	-	ST14	0	0	5	12	-	0	-	0	-	0	-	0	-	0	-	wzi2	KL2	K2	?	Good	99.75%		O1/O2v1	O1	none	Very high	99.99%		aac(3)-IIa.v1;aac(6')-Ib'.v1;aph(3')-Ia;strA.v1;strB.v1	-	-	-	-
GCF_000512165.1_ASM51216v1_genomic	GCF_000512165.1	Brazil	-	-	0_0_152_0_0_0_1_0_0_0	SL442	CG442	Klebsiella pneumoniae	strong	7	5307003	5307003	5739888	no	-	ST442	1	3	9	15	ybt 0; ICEKp5	223	-	0	-	0	-	0	-	0	-	wzi154	KL107	unknown (KL107)	none	Very high	99.98%		O1/O2v2	O2afg	none	Very high	98.37%		aac(6')-Ib'.v1*;aadA*;aadA2;rmtG;sat-2	-	-	-	-
GCF_000807515.1_ASM80751v2_genomic	GCF_000807515.1	Colombia	-	-	0_0_197_0_25_0_0_0_0_0	SL147	CG147	Klebsiella pneumoniae	strong	5	5310235	5310235	5705808	no	-	ST392	0	2	10	23	-	0	-	0	-	0	-	0	-	0	-	wzi187	unknown (KL107)	unknown (KL107)	?-+	None	86.03%	KL107_05_wzb,KL107_06_wzc,KL107_07_wbaP,KL107_08,KL107_09,KL107_10,KL107_11_gnd,KL107_12,KL107_13,KL107_14,KL107_15	O4	O4	?-	Good	99.70%	O4_03_hypothetical,O4_04_wzt	aac(3)-IIa.v1^;aac(6')-Ib-cr.v2;aadA2;aph(3')-VI;strA.v1^;strB.v1	-	-	qnrB1.v2^	-
GCF_001718115.2_ASM171811v2_genomic	GCF_001718115.2	Brazil	-	-	0_0_105_0_11_0_0_0_1_0	SL258	CG340	Klebsiella pneumoniae	strong	9	5284160	5284160	5766661	no	-	ST340	1	2	10	21	ybt 9; ICEKp3	183	-	0	-	0	-	0	-	0	-	wzi50	KL15	K15	none	Very high	99.90%		O4	O4	none	Very high	99.66%		aac(3)-IId^;aac(6')-Ib'.v1;aadA*;aadA2;rmtG;sat-2;strA.v1;strB.v1	-	-	qnrB19^	-
GCF_001907955.1_ASM190795v1_genomic	GCF_001907955.1	Brazil	-	-	0_0_407_0_0_0_0_1_0_0	SL198	CG198	Klebsiella pneumoniae	strong	20	3031323	3031323	5311340	no	-	ST198	1	0	5	7	ybt 16; ICEKp12	424-2LV	-	0	-	0	-	0	-	0	-	wzi85	KL30	K30	-+*	Good	96.45%	KL30_15_wcuG	O1/O2v1	O1	none	Very high	98.16%		aac(3)-IIa.v1^;aac(6')-Ib-cr.v2	-	-	-	-
GCF_002104265.1_ASM210426v1_genomic	GCF_002104265.1	Brazil	-	-	0_0_105_6_0_0_69_0_0_0	SL258	CG258	Klebsiella pneumoniae	strong	360	37294	170470	5808414	no	-	ST258	0	3	10	15	-	0	-	0	-	0	-	0	-	0	-	wzi154	KL107	unknown (KL107)	?-	Good	99.99%	KL107_10	O1/O2v2	O2afg	none	Very high	98.38%		aac(3)-IId^;aadA2^;aph3-Ia.v1^;rmtB;sat-2;strA.v1^;strB.v1	-	-	-	-
GCF_002119075.1_ASM211907v1_genomic	GCF_002119075.1	Brazil	-	-	0_0_88_0_1_0_0_0_0_0	SL231	CG231	Klebsiella pneumoniae	strong	120	115070	313130	5371797	no	-	ST231	0	1	9	20	-	0	-	0	-	0	-	0	-	0	-	wzi104	KL51	K51	?-	Good	99.40%	KL51_09_wzy,KL51_14_wcoZ	O1/O2v2	O1	none	Very high	98.45%		aac(3)-IIa.v1^;aac(6')-Ib-cr.v2;aadA2^;aadA^;ant(2'')-Ia;aph3-Ia.v1^;strA.v1^;strB.v1	-	-	qnrB1.v2^	-
GCF_002283495.1_ASM228349v1_genomic	GCF_002283495.1	Colombia	-	-	0_0_369_0_0_0_0_0_20_0	SL307	CG307	Klebsiella pneumoniae	strong	157	141243	377904	5722854	no	-	ST307	0	1	9	16	-	0	-	0	-	0	-	0	-	0	-	wzi173	KL102	unknown (KL102)	none	Very high	99.27%		O1/O2v2	O2afg	none	Very high	98.45%		aac(3)-IIa.v1^;aac(6')-Ib-cr.v2;aadA2^;strA.v1^;strB.v1	mcr-1.1	-	qnrB1.v2^	-
GCF_002631045.1_ASM263104v1_genomic	GCF_002631045.1	Brazil	-	-	0_0_152_0_0_1_0_0_0_0	SL442	CG442	Klebsiella pneumoniae	strong	102	142385	343652	5410236	no	-	ST442	0	2	5	6	-	0	-	0	-	0	-	0	-	0	-	wzi154	KL107	unknown (KL107)	?	Good	99.74%		O1/O2v2	O2afg	none	Very high	98.37%		aac(6')-31;aadA^;aph(3')-VIa	-	-	-	-
GCF_002834285.1_ASM283428v1_genomic	GCF_002834285.1	Peru	-	-	0_0_105_0_11_2_0_0_0_0	SL258	CG340	Klebsiella pneumoniae	strong	498	26688	105826	5522752	no	-	ST340	0	2	9	10	-	0	-	0	-	0	-	0	-	0	-	wzi50	unknown (KL107)	unknown (KL107)	?-+*	None	83.21%	KL107_05_wzb,KL107_06_wzc,KL107_07_wbaP,KL107_08,KL107_09,KL107_10,KL107_12,KL107_13,KL107_14,KL107_15	O4	O4	?-	Good	99.64%	O4_03_hypothetical,O4_06_glycosyltransferase	aadA16*;aadA2	-	-	qnrB2.v2^	-
GCF_002850795.1_ASM285079v1_genomic	GCF_002850795.1	Colombia	-	-	0_0_419_0_0_0_0_0_0_0	SL1303	CG1303	Klebsiella pneumoniae	strong	130	102715	315390	5324424	no	-	ST1303	0	0	1	1	-	0	-	0	-	0	-	0	-	0	-	wzi130	KL58	K58	none	Very high	99.39%		O1/O2v2	O1	-	High	99.44%	O1/O2v2_09_gmlB	-	-	-	qnrB19^	-
GCF_002850835.1_ASM285083v1_genomic	GCF_002850835.1	Colombia	-	-	0_0_108_3_0_0_0_0_0_0	SL12	CG12	Klebsiella pneumoniae	strong	91	138854	514772	5567512	no	-	ST12	0	0	1	1	-	0	-	0	-	0	-	0	-	0	-	wzi88	KL157	unknown (KL157)	?	Good	99.98%		O1/O2v1	O2a	none	Very high	98.44%		-	-	-	-	-
GCF_002850845.1_ASM285084v1_genomic	GCF_002850845.1	Colombia	-	-	0_0_13_11_0_0_0_0_0_0	SL24	CG10256	Klebsiella pneumoniae	strong	104	174876	364235	5328255	no	-	ST34	0	0	3	3	-	0	-	0	-	0	-	0	-	0	-	wzi394	KL153	unknown (KL153)	+	Good	99.97%		O1/O2v2	O2afg	none	Very high	98.47%		-	-	-	-	-
GCF_002850915.1_ASM285091v1_genomic	GCF_002850915.1	Colombia	-	-	0_0_107_0_1_4_0_0_0_0	SL39	CG39	Klebsiella pneumoniae	strong	74	192709	390573	5611999	no	-	ST39	0	1	4	4	-	0	-	0	-	0	-	0	-	0	-	wzi83	KL23	K23	none	Very high	99.91%		O1/O2v2	O1	none	Very high	98.49%		-	-	-	-	-
GCF_002850955.1_ASM285095v1_genomic	GCF_002850955.1	Colombia	-	-	0_0_1_1_9_0_0_0_0_0	SL14	CG14	Klebsiella pneumoniae	strong	318	52555	268326	6217951	no	-	ST14	1	0	3	8	ybt 15; ICEKp11 (truncated)	231-1LV	-	0	-	0	-	0	-	0	-	wzi2	KL2	K2	none	Very high	99.75%		O1/O2v1	O1	none	Very high	99.97%		aac(3)-IIa.v1;aac(6')-Ian;aph(3')-Ia*;strA.v1;strB.v1*	-	-	-	-
GCF_002850965.1_ASM285096v1_genomic	GCF_002850965.1	Colombia	-	-	0_0_147_1_0_4_0_0_0_0	SL48	CG48	Klebsiella pneumoniae	strong	109	120568	310668	5520551	no	-	ST48	0	1	6	10	-	0	-	0	-	0	-	0	-	0	-	wzi62	KL62	K62	?-	Good	99.72%	KL62_06_wzc,KL62_12	O1/O2v1	O1	none	Very high	97.87%		aac(3)-IIa.v1;aac(6')-Ian;aph(3')-Ia*;strA.v1;strB.v1*	-	-	qnrB19^	-
GCF_002850995.1_ASM285099v1_genomic	GCF_002850995.1	Colombia	-	-	0_0_127_1_0_0_0_0_0_0	SL6	CG10015	Klebsiella pneumoniae	strong	137	214443	399760	5711865	no	-	ST299	0	1	6	13	-	0	-	0	-	0	-	0	-	0	-	wzi7	KL7	K7	?	Good	98.54%		O1/O2v1	O1	none	Very high	98.62%		aac(3)-IIa.v1;aac(6')-Ian;aadA^;aph(3')-Ia*;strA.v1;strB.v1*	-	-	-	-
GCF_002851015.1_ASM285101v1_genomic	GCF_002851015.1	Colombia	-	-	0_0_0_0_16_0_0_0_0_0	SL15	CG15	Klebsiella pneumoniae	strong	66	186577	443875	5555668	no	-	ST15	0	0	4	4	-	0	-	0	-	0	-	0	-	0	-	wzi24	KL24	K24	none	Very high	99.98%		O1/O2v1	O1	none	Very high	98.51%		aac(2')-IIa*;aadA^	-	-	-	-
GCF_002851035.1_ASM285103v1_genomic	GCF_002851035.1	Colombia	-	-	0_0_105_6_0_0_17_114_0_0	SL258	CG258	Klebsiella pneumoniae	strong	164	118626	654132	5922272	no	-	ST258	0	0	6	14	-	0	-	0	-	0	-	0	-	0	-	wzi154	KL107	unknown (KL107)	none	Very high	99.99%		O1/O2v2	O2afg	none	Very high	98.38%		aac(3)-IIa.v1;aac(3)-IV;aph(4)-Ia;strA.v1^;strB.v1	-	-	qnrB19^	-
GCF_002851055.1_ASM285105v1_genomic	GCF_002851055.1	Colombia	-	-	0_0_123_1_0_0_0_0_0_0	SL789	CG789	Klebsiella pneumoniae	strong	97	336684	704087	5449742	no	-	ST789	0	1	7	12	-	0	-	0	-	0	-	0	-	0	-	wzi18	KL18	K18	none	Very high	99.56%		O1/O2v1	O1	none	Very high	97.68%		aadA16*;aadA2^;strA.v1;strB.v1	-	-	-	-
GCF_002851115.1_ASM285111v1_genomic	GCF_002851115.1	Colombia	-	-	0_0_276_0_0_0_0_0_0_0	SL10010	CG10049	Klebsiella pneumoniae	strong	98	129570	414939	5893424	no	-	ST337	0	2	2	2	-	0	-	0	-	0	-	0	-	0	-	wzi108	KL185	unknown (KL185)	?	Good	99.93%		O1/O2v2	O2afg	none	Very high	98.54%		-	-	-	-	-
GCF_002851135.1_ASM285113v1_genomic	GCF_002851135.1	Colombia	-	-	0_0_111_0_5_0_0_0_0_0	SL353	CG353	Klebsiella pneumoniae	strong	57	415505	929751	5639589	no	-	ST353	1	2	7	16	ybt 10; ICEKp4	84-1LV	-	0	-	0	-	0	-	0	-	wzi346	KL110	unknown (KL110)	none	Very high	99.07%		O3b	O3b	none	Very high	99.02%		aac(3)-IIa.v1;aac(6')-Ian;aadA10*?;aadA2^;aph3-Ia.v1^;strA.v1;strB.v1	-	-	-	-
GCF_002851155.1_ASM285115v1_genomic	GCF_002851155.1	Colombia	-	-	0_0_152_0_2_0_0_0_0_0	SL442	CG442	Klebsiella pneumoniae	strong	63	249792	605032	5240903	no	-	ST442	0	0	6	7	-	0	-	0	-	0	-	0	-	0	-	wzi154	KL107	unknown (KL107)	none	Very high	99.97%		O1/O2v2	O2afg	none	Very high	98.38%		aadA2^;aph3-Ia.v1^	-	-	-	-
GCF_002851195.1_ASM285119v1_genomic	GCF_002851195.1	Colombia	-	-	0_0_98_0_1_0_0_0_0_0	SL13	CG10022	Klebsiella pneumoniae	strong	57	314902	396681	5624672	no	-	ST13	2	0	2	3	ybt 17; ICEKp10	267	clb 3	19	-	0	-	0	-	0	-	wzi40	KL3	K3	none	Very high	99.98%		O1/O2v2	O1	none	Very high	98.74%		ant(2'')-Ia;aph(3')-VI*	-	-	-	-
GCF_002851215.1_ASM285121v1_genomic	GCF_002851215.1	Colombia	-	-	0_0_300_1_0_0_0_0_0_0	SL2411	CG2411	Klebsiella pneumoniae	strong	52	250628	566078	5506870	no	-	ST2411	0	0	6	6	-	0	-	0	-	0	-	0	-	0	-	wzi23	KL14	K14	?-+	Good	99.69%	KL14_20_manB	O3b	O3b	?-	Good	99.28%	O3b_02_manB	aadA2^	-	-	qnrB19^	-
GCF_002851245.1_ASM285124v1_genomic	GCF_002851245.1	Colombia	-	-	0_0_104_0_0_0_0_0_0_0	SL2310	CG2310	Klebsiella pneumoniae	strong	71	241974	436137	5287766	no	-	ST2310	0	1	5	7	-	0	-	0	-	0	-	0	-	0	-	wzi39	KL39	K39	*	Very high	99.20%		O1/O2v1	O1	none	Very high	98.34%		strA.v1;strB.v1	-	-	qnrB19^	-
GCF_002851275.1_ASM285127v1_genomic	GCF_002851275.1	Colombia	-	-	0_0_94_2_1_0_0_0_0_0	SL252	CG10023	Klebsiella pneumoniae	strong	113	112246	359413	5509186	no	-	ST252	0	0	3	4	-	0	-	0	-	0	-	0	-	0	-	wzi104	unknown (KL51)	unknown (K51)	?-	None	92.18%	KL51_05_wzb,KL51_06_wzc,KL51_07_wcaJ,KL51_08_wcpB,KL51_09_wzy,KL51_10_wcuF,KL51_11_wcpA,KL51_14_wcoZ	O1/O2v2	O1	none	Very high	98.45%		aac(6')-Il;aadA1.v1;ant(2'')-Ia	-	-	-	-
GCF_002851335.1_ASM285133v1_genomic	GCF_002851335.1	Colombia	-	-	0_0_41_0_0_0_0_0_0_0	SL3630	CG3630	Klebsiella pneumoniae	strong	86	185289	483634	5419864	no	-	ST3630	0	0	1	0	-	0	-	0	-	0	-	0	-	0	-	wzi216	KL119	unknown (KL119)	none	Very high	99.96%		O4	O4	none	Very high	99.95%		-	-	-	-	-
GCF_002851345.1_ASM285134v1_genomic	GCF_002851345.1	Colombia	-	-	0_0_84_0_8_0_0_9_0_0	SL101	CG101	Klebsiella pneumoniae	strong	91	190284	446361	5600122	no	-	ST101	1	1	7	11	ybt 9; ICEKp3	183	-	0	-	0	-	0	-	0	-	wzi137	KL17	K17	none	Perfect	100.00%		O1/O2v1	O1	none	Very high	98.03%		aac(3)-IIa.v1^;aadA*;aph3-Ia.v1^;strA.v1;strB.v1	-	-	-	-
GCF_002851375.1_ASM285137v1_genomic	GCF_002851375.1	Colombia	-	-	0_0_105_0_6_0_0_0_0_0	SL258	CG340	Klebsiella pneumoniae	strong	139	147493	360478	5974422	no	-	ST11	0	1	7	15	-	0	-	0	-	0	-	0	-	0	-	wzi88	KL150	unknown (KL150)	?+	Good	99.81%		O3b	O3b	none	Very high	99.05%		aac(3)-IIa.v1;aac(3)-IV;aac(6')-Ib-cr.v2;aadA5;aph3-Ia.v1^	-	-	qnrB19^	-
GCF_002851455.1_ASM285145v1_genomic	GCF_002851455.1	Colombia	-	-	0_0_22_24_1_0_0_0_0_0	SL17	CG17	Klebsiella pneumoniae	strong	73	191305	525037	5507661	no	-	ST17	1	0	3	8	ybt 15; ICEKp11	231	-	0	-	0	-	0	-	0	-	wzi141	KL25	K25	-	High	99.17%	KL25_09_wfeD	O5	O5	*	High	94.21%		aac(3)-IIa.v1;aac(6')-Ian;aph(3')-Ia*;strA.v1;strB.v1*	-	-	-	-
GCF_002851495.1_ASM285149v1_genomic	GCF_002851495.1	Colombia	-	-	0_0_46_8_0_0_0_0_0_0	SL76	CG77	Klebsiella pneumoniae	strong	48	574115	1217103	5427945	no	-	ST77	1	1	6	10	ybt 2; ICEKp1	323-1LV	-	0	-	0	iro 3 (truncated)	7-2LV	rmp 3; ICEKp1 (truncated)	72	-	wzi56	KL55	K55	*	Very high	96.18%		O3/O3a	O3/O3a	none	Very high	98.06%		aac(6')-Ian	-	-	-	-
GCF_002851525.1_ASM285152v1_genomic	GCF_002851525.1	Colombia	-	-	0_0_361_0_0_0_0_0_0_0	SL3629	CG3629	Klebsiella pneumoniae	strong	73	204365	417573	5532305	no	-	ST3629	0	1	7	10	-	0	-	0	-	0	-	0	-	0	-	wzi173	KL102	unknown (KL102)	none	Very high	99.20%		O1/O2v2	O2afg	none	Very high	98.56%		aac(3)-IIa.v1;aadA^;strA.v1;strB.v1	-	-	-	-
GCF_002851575.1_ASM285157v1_genomic	GCF_002851575.1	Colombia	-	-	0_0_260_0_0_0_0_0_0_0	SL552	CG552	Klebsiella pneumoniae	strong	41	328157	518780	5394189	no	-	ST552	0	0	1	1	-	0	-	0	-	0	-	0	-	0	-	wzi363	KL131	unknown (KL131)	?	Good	99.83%		O4	O4	none	Very high	99.72%		-	-	-	qnrB19^	-
GCF_002851615.1_ASM285161v1_genomic	GCF_002851615.1	Colombia	-	-	0_0_240_0_0_0_0_0_0_0	SL1785	CG1785	Klebsiella pneumoniae	strong	83	185381	485827	5338977	no	-	ST999	0	0	2	3	-	0	-	0	-	0	-	0	-	0	-	wzi385	KL22	K22	none	Very high	99.17%		O1/O2v2	O2afg	none	Very high	98.51%		aadA16*;aph(3')-IIa	-	-	-	-
GCF_002853565.1_ASM285356v1_genomic	GCF_002853565.1	Colombia	-	-	0_0_67_0_0_0_0_0_0_0	SL3628	CG3628	Klebsiella pneumoniae	strong	119	112825	252932	5548537	no	-	ST3628	0	1	8	14	-	0	-	0	-	0	-	0	-	0	-	wzi227	unknown (KL60)	unknown (K60)	?-+	Low	99.74%	KL60_18_manC,KL60_19_manB	O3b	O3b	?-	Good	99.24%	O3b_01_manC,O3b_02_manB,O3b_08_wbdC	aac(3)-IIa.v1;aac(6')-Ian;aadA10*?;aph3-Ia.v1*?;strB.v1	-	-	qnrB19^	-
GCF_002853595.1_ASM285359v1_genomic	GCF_002853595.1	Colombia	-	-	0_0_220_7_4_0_0_0_0_0	SL152	CG105	Klebsiella pneumoniae	strong	114	177438	363764	5714193	no	-	ST105	0	0	6	10	-	0	-	0	-	0	-	0	-	0	-	wzi383	KL102	unknown (KL102)	none	Very high	99.25%		O1/O2v2	O2afg	none	Very high	98.43%		aac(3)-IIa.v1;aadA2^;strA.v1	-	-	qnrB19^	-
GCF_002853725.1_ASM285372v1_genomic	GCF_002853725.1	Colombia	-	-	0_0_47_0_2_0_0_0_0_0	SL8	CG8	Klebsiella pneumoniae	strong	119	156333	360520	5437174	no	-	ST8	0	0	3	2	-	0	-	0	-	0	-	0	-	0	-	wzi59	KL3	K3	-	High	99.58%	KL3_14	O1/O2v2	O1	?-	Good	98.41%	O1/O2v2_09_gmlB	-	-	-	qnrB19^	-
GCF_002853735.1_ASM285373v1_genomic	GCF_002853735.1	Colombia	-	-	0_0_131_1_23_0_0_0_0_0	SL35	CG35	Klebsiella pneumoniae	strong	72	287157	605924	5641930	no	-	ST35	3	1	6	10	-	0	-	0	iuc 3	25-1LV	-	0	-	0	-	wzi37	KL22	K22	-	High	99.49%	KL22_15_wcaJ	O1/O2v1	O1	-	Good	98.09%	O1/O2v1_07_kfoC	aadA5*;ant(2'')-Ia*;strB.v1	-	-	-	-
GCF_002853795.1_ASM285379v1_genomic	GCF_002853795.1	Colombia	-	-	0_0_237_1_0_1_0_0_0_0	SL30	CG30	Klebsiella pneumoniae	strong	94	132767	408133	5563744	no	-	ST30	0	1	7	10	-	0	-	0	-	0	-	0	-	0	-	wzi64	KL64	K64	none	Very high	99.89%		O1/O2v1	O1	none	Very high	98.65%		aac(6')-Ian;aadA10*?;strB.v1	-	-	-	-
GCF_002853815.1_ASM285381v1_genomic	GCF_002853815.1	Colombia	-	-	0_0_22_2_16_0_0_0_0_0	SL17	CG20	Klebsiella pneumoniae	strong	158	131205	322690	5836839	no	-	ST20	0	1	4	4	-	0	-	0	-	0	-	0	-	0	-	wzi24	KL24	K24	-	High	99.96%	KL24_13_wcuG	O1/O2v1	O1	none	Very high	98.40%		aadA2;ant(2'')-Ia	-	-	-	-
GCF_002853895.1_ASM285389v1_genomic	GCF_002853895.1	Colombia	-	-	0_0_29_1_0_0_0_0_0_0	SL268	CG834	Klebsiella pneumoniae	strong	84	247447	572550	5644627	no	-	ST834	0	0	4	8	-	0	-	0	-	0	-	0	-	0	-	-	KL123	unknown (KL123)	*	Very high	95.15%		O3b	O3b	none	Very high	99.00%		aac(3)-IIa.v1;aac(6')-Ian;strA.v1;strB.v1	-	-	-	-
GCF_002853915.1_ASM285391v1_genomic	GCF_002853915.1	Colombia	-	-	0_0_334_0_1_0_0_0_0_0	SL151	CG151	Klebsiella pneumoniae	strong	61	196654	658865	5427076	no	-	ST151	1	0	4	4	ybt 10; ICEKp4	350	-	0	-	0	-	0	-	0	-	wzi2	KL30	K30	none	Very high	99.15%		O1/O2v2	O1	none	Very high	99.19%		ant(2'')-Ia	-	-	qnrB19^	-
GCF_002853935.1_ASM285393v1_genomic	GCF_002853935.1	Colombia	-	-	0_0_194_0_0_0_0_0_0_0	SL378	CG378	Klebsiella pneumoniae	strong	89	184543	409758	5545800	no	-	ST378	0	0	7	13	-	0	-	0	-	0	-	0	-	0	-	wzi177	KL125	unknown (KL125)	*	High	90.39%		O5	O5	*	High	94.39%		aac(3)-IV*;aadA2;aadA^;aph(4)-Ia;strA.v1^;strB.v1	-	-	qnrB19^	-
GCF_002853975.1_ASM285397v1_genomic	GCF_002853975.1	Colombia	-	-	0_0_1_1_14_0_0_0_0_0	SL14	CG14	Klebsiella pneumoniae	strong	116	142669	334748	5616498	no	-	ST14	0	0	5	5	-	0	-	0	-	0	-	0	-	0	-	wzi2	KL2	K2	none	Very high	99.75%		O1/O2v1	O1	?-	Good	99.99%	O1/O2v1_06_wbbO	aadA2^	-	-	qnrB19^	-
GCF_002854115.1_ASM285411v1_genomic	GCF_002854115.1	Colombia	-	-	0_0_253_0_0_0_0_0_0_0	SL528	CG528	Klebsiella pneumoniae	strong	98	231307	506362	5849259	no	-	ST528	0	0	0	0	-	0	-	0	-	0	-	0	-	0	-	wzi26	KL46	K46	?-*	Good	98.81%	KL46_19_manB	OL104	unknown (OL104)	?-*	Good	85.23%	OL104_02_manB	-	-	-	-	-
GCF_002854145.1_ASM285414v1_genomic	GCF_002854145.1	Colombia	-	-	0_0_253_0_0_0_0_0_0_0	SL528	CG528	Klebsiella pneumoniae	strong	91	215038	506362	5849716	no	-	ST528	0	0	0	0	-	0	-	0	-	0	-	0	-	0	-	wzi26	KL46	K46	?-*	Good	98.82%	KL46_19_manB	OL104	unknown (OL104)	?-*	Good	85.24%	OL104_02_manB	-	-	-	-	-
GCF_002854195.1_ASM285419v1_genomic	GCF_002854195.1	Colombia	-	-	0_0_197_0_4_0_0_0_1_0	SL147	CG147	Klebsiella pneumoniae	strong	56	256604	938960	5631985	no	-	ST147	0	2	5	9	-	0	-	0	-	0	-	0	-	0	-	wzi64	KL64	K64	?	Good	100.00%		O1/O2v1	O2a	none	Very high	98.64%		aac(3)-IIa.v1;aac(6')-Ian;aph(3')-Ia*;strA.v1;strB.v1	-	-	qnrB19^	-
GCF_002854255.1_ASM285425v1_genomic	GCF_002854255.1	Colombia	-	-	0_0_28_0_1_0_0_0_0_0	SL26	CG10169	Klebsiella pneumoniae	strong	125	129240	350344	5730454	no	-	ST36	0	2	2	3	-	0	-	0	-	0	-	0	-	0	-	wzi394	KL153	unknown (KL153)	+	Good	99.95%		O1/O2v2	O2afg	none	Very high	98.47%		strA.v1;strB.v1	-	-	-	-
GCF_002854355.1_ASM285435v1_genomic	GCF_002854355.1	Colombia	-	-	0_0_84_0_8_0_3_0_0_0	SL101	CG101	Klebsiella pneumoniae	strong	68	309744	607040	5692917	no	-	ST101	1	2	6	8	ybt 9; ICEKp3	183-1LV	-	0	-	0	-	0	-	0	-	wzi137	KL17	K17	none	Perfect	100.00%		O1/O2v1	O1	-	High	97.89%	O1/O2v1_06_wbbO	aac(3)-IIa.v1;strA.v1^;strB.v1	-	-	qnrB19^	-
GCF_002854515.1_ASM285451v1_genomic	GCF_002854515.1	Colombia	-	-	0_0_197_0_4_0_0_0_0_0	SL147	CG147	Klebsiella pneumoniae	strong	88	167853	399734	5680632	no	-	ST147	0	2	9	12	-	0	-	0	-	0	-	0	-	0	-	wzi64	KL64	K64	none	Perfect	100.00%		O1/O2v1	O2a	none	Very high	98.64%		aac(6')-Ian;aac(6')-Ib'.v1;aac(6')-Ib-cr.v2*;aadA*	-	-	-	-
GCF_002854635.1_ASM285463v1_genomic	GCF_002854635.1	Colombia	-	-	0_0_158_8_0_0_5_0_0_0	SL45	CG45	Klebsiella pneumoniae	strong	92	227479	357957	5665143	no	-	ST45	1	0	2	2	ybt 10; ICEKp4	78-1LV	-	0	-	0	-	0	-	0	-	wzi101	KL24	K24	none	Very high	99.01%		O1/O2v1	O2a	none	Very high	98.76%		-	-	-	qnrB19^	-
GCF_002854655.1_ASM285465v1_genomic	GCF_002854655.1	Colombia	-	-	0_0_197_0_0_0_0_2_0_0	SL147	CG147	Klebsiella pneumoniae	strong	147	109086	292072	5762154	no	-	ST273	0	0	8	16	-	0	-	0	-	0	-	0	-	0	-	wzi174	KL74	K74	?	Good	98.95%		OL104	unknown (OL104)	?*	Good	92.53%		aac(3)-IIa.v1;aac(3)-IId^;aac(6')-Ib-cr.v2;aadA^;aph3-Ia.v1^;strB.v1	-	-	qnrB19^	-
GCF_002854675.1_ASM285467v1_genomic	GCF_002854675.1	Colombia	-	-	0_0_22_24_7_0_0_0_0_0	SL17	CG17	Klebsiella pneumoniae	strong	98	160694	623597	5578059	no	-	ST17	0	1	8	9	-	0	-	0	-	0	-	0	-	0	-	wzi141	KL25	K25	-	High	99.16%	KL25_09_wfeD	O5	O5	*	High	94.20%		aadA5	-	-	-	-
GCF_002854695.1_ASM285469v1_genomic	GCF_002854695.1	Colombia	-	-	0_0_84_0_8_0_0_9_0_0	SL101	CG101	Klebsiella pneumoniae	strong	98	222622	478316	5597869	no	-	ST101	1	1	8	11	ybt 9; ICEKp3	183	-	0	-	0	-	0	-	0	-	wzi137	KL17	K17	none	Perfect	100.00%		O1/O2v1	O1	none	Very high	98.03%		aac(3)-IIa.v1^;aadA*;aph3-Ia.v1^;strA.v1;strB.v1	-	-	-	-
GCF_002854715.1_ASM285471v1_genomic	GCF_002854715.1	Colombia	-	-	0_0_84_0_8_0_0_9_0_0	SL101	CG101	Klebsiella pneumoniae	strong	64	306569	627909	5624192	no	-	ST101	1	2	8	9	ybt 9; ICEKp3	183-1LV	-	0	-	0	-	0	-	0	-	wzi137	KL17	K17	none	Perfect	100.00%		O1/O2v1	O1	none	Very high	98.03%		aac(3)-IIa.v1^;aac(6')-Ib-cr.v2;aph3-Ia.v1^	-	-	-	-
GCF_002854745.1_ASM285474v1_genomic	GCF_002854745.1	Colombia	-	-	0_0_94_1_2_0_0_0_0_0	SL252	CG252	Klebsiella pneumoniae	strong	98	113562	434995	5553084	no	-	ST252	0	0	3	3	-	0	-	0	-	0	-	0	-	0	-	wzi81	KL81	K81	none	Very high	100.00%		O1/O2v2	O1	none	Very high	98.45%		-	-	-	qnrB19^	-
GCF_002854815.1_ASM285481v1_genomic	GCF_002854815.1	Colombia	-	-	0_0_197_0_0_0_0_1_0_0	SL147	CG147	Klebsiella pneumoniae	strong	97	210674	410381	5631791	no	-	ST273	0	0	8	11	-	0	-	0	-	0	-	0	-	0	-	wzi174	KL74	K74	?	Good	98.92%		OL104	unknown (OL104)	*	High	92.52%		aac(3)-IId^;aadA5;strA.v1;strB.v1	-	-	qnrB19^	-
GCF_002854855.1_ASM285485v1_genomic	GCF_002854855.1	Colombia	-	-	0_0_52_4_1_0_0_0_0_0	SL2004	CG584	Klebsiella pneumoniae	strong	55	302663	587550	5173904	no	-	ST584	0	0	2	4	-	0	-	0	-	0	-	0	-	0	-	wzi96	KL38	K38	none	Very high	99.98%		O3b	O3b	none	Very high	99.18%		aac(6')-Il;aadA1.v1;ant(2'')-Ia	-	-	-	-
GCF_002854935.1_ASM285493v1_genomic	GCF_002854935.1	Colombia	-	-	0_0_23_0_0_0_0_0_0_0	SL22	CG560	Klebsiella pneumoniae	strong	87	322145	589801	5580339	no	-	ST560	1	2	8	12	ybt 13; ICEKp2	299	-	0	-	0	-	0	-	0	-	wzi9	KL9	K9	none	Very high	99.97%		O1/O2v2	O2afg	none	Very high	98.45%		aac(3)-IIa.v1^;aac(6')-Ib-cr.v2;strA.v1^;strB.v1	-	-	qnrB1.v2^	-
GCF_002854955.1_ASM285495v1_genomic	GCF_002854955.1	Colombia	-	-	0_0_84_0_8_0_3_0_0_0	SL101	CG101	Klebsiella pneumoniae	strong	84	309747	607042	5688956	no	-	ST101	1	2	6	8	ybt 9; ICEKp3	183-1LV	-	0	-	0	-	0	-	0	-	wzi137	KL17	K17	none	Perfect	100.00%		O1/O2v1	O1	-	High	97.89%	O1/O2v1_06_wbbO	aac(3)-IIa.v1;strA.v1^;strB.v1	-	-	qnrB19^	-
GCF_002855015.1_ASM285501v1_genomic	GCF_002855015.1	Colombia	-	-	0_0_410_0_3_0_0_0_0_0	SL505	CG505	Klebsiella pneumoniae	strong	62	338509	799712	5363136	no	-	ST505	0	2	6	6	-	0	-	0	-	0	-	0	-	0	-	wzi64	KL64	K64	none	Very high	99.91%		O1/O2v1	O1	none	Very high	98.64%		aac(6')-Ib-cr.v1^	-	-	qnrB19^	-
GCF_002855155.1_ASM285515v1_genomic	GCF_002855155.1	Colombia	-	-	0_0_108_3_0_0_0_0_0_0	SL12	CG12	Klebsiella pneumoniae	strong	76	168583	514763	5569620	no	-	ST12	0	0	1	1	-	0	-	0	-	0	-	0	-	0	-	wzi88	KL157	unknown (KL157)	?	Good	99.98%		O1/O2v1	O2a	none	Very high	98.44%		-	-	-	-	-
GCF_002855175.1_ASM285517v1_genomic	GCF_002855175.1	Colombia	-	-	0_0_22_2_19_0_0_0_0_0	SL17	CG20	Klebsiella pneumoniae	strong	119	266971	1270604	5754641	no	-	ST20	1	2	6	14	ybt 9; ICEKp3	69-1LV	-	0	-	0	-	0	-	0	-	wzi84	KL28	K28	none	Very high	99.17%		O1/O2v2	O1	none	Very high	98.37%		aac(6')-Ib-cr.v2^;aac(6')-Il;ant(2'')-Ia;aph(3')-VIa;strA.v1;strB.v1	-	-	qnrB19^	-
GCF_002855275.1_ASM285527v1_genomic	GCF_002855275.1	Colombia	-	-	0_0_105_6_0_0_87_0_0_0	SL258	CG258	Klebsiella pneumoniae	strong	111	137211	560244	5711723	no	-	ST258	0	2	7	16	-	0	-	0	-	0	-	0	-	0	-	wzi154	KL107	unknown (KL107)	none	Very high	99.99%		O1/O2v2	O2afg	none	Very high	98.38%		aac(3)-IIa.v1;aac(6')-Ian;aadA2;aph3-Ia.v1*?;rmtG;strA.v1;strB.v1*	-	-	qnrB19^	-
GCF_002855315.1_ASM285531v1_genomic	GCF_002855315.1	Colombia	-	-	0_0_84_0_8_0_0_9_1_0	SL101	CG101	Klebsiella pneumoniae	strong	195	118585	389168	5566447	no	-	ST101	1	1	8	12	ybt 9; ICEKp3	183	-	0	-	0	-	0	-	0	-	wzi137	KL17	K17	none	Very high	100.00%		O1/O2v1	O1	none	Very high	98.03%		aac(3)-IIa.v1^;aadA*;aph3-Ia.v1^;strA.v1;strB.v1	-	-	-	-
GCF_002855375.1_ASM285537v1_genomic	GCF_002855375.1	Colombia	-	-	0_0_48_0_0_0_0_0_0_0	SL495	CG495	Klebsiella pneumoniae	strong	93	155841	389057	5355117	no	-	ST495	0	0	2	2	-	0	-	0	-	0	-	0	-	0	-	wzi386	KL169	unknown (KL169)	?	Good	99.92%		OL104	unknown (OL104)	?	Good	99.94%		-	-	-	qnrB19^	-
GCF_002855395.1_ASM285539v1_genomic	GCF_002855395.1	Colombia	-	-	0_0_22_24_7_0_0_0_0_0	SL17	CG17	Klebsiella pneumoniae	strong	131	130344	487165	5572291	no	-	ST17	0	1	8	9	-	0	-	0	-	0	-	0	-	0	-	wzi141	KL25	K25	-	High	99.16%	KL25_09_wfeD	O5	O5	*	High	94.20%		aadA5	-	-	-	-
GCF_002929175.1_ASM292917v1_genomic	GCF_002929175.1	Brazil	-	-	0_0_6_0_1_0_0_0_0_0	SL491	CG491	Klebsiella pneumoniae	strong	323	39413	118487	5260459	no	-	ST491	0	1	3	3	-	0	-	0	-	0	-	0	-	0	-	wzi108	KL118	unknown (KL118)	?-	Good	98.07%	KL118_12_wcqP,KL118_13_wzx,KL118_17_rmlB	OL101	unknown (OL101)	?-	Good	91.77%	OL101_01_rfbB,OL101_09_glycosylhydrolase	-	-	-	qnrE1	-
GCF_002951555.1_ASM295155v1_genomic	GCF_002951555.1	Brazil	-	-	0_0_105_1_1_1_0_15_0_0	SL258	CG10268	Klebsiella pneumoniae	strong	2	5309490	5309490	5431353	no	-	ST437	0	2	8	9	-	0	-	0	-	0	-	0	-	0	-	wzi109	KL36	K36	none	Very high	99.89%		O4	O4	none	Very high	99.73%		aac(3)-IId^;aadA2	-	-	qnrB1.v1	-
GCF_003095455.1_ASM309545v1_genomic	GCF_003095455.1	Brazil	-	-	0_0_105_6_0_90_0_0_0_0	SL258	CG258	Klebsiella pneumoniae	strong	605	20608	82341	5855859	no	-	ST258	0	3	10	14	-	0	-	0	-	0	-	0	-	0	-	wzi154	unknown (KL107)	unknown (KL107)	?-	Low	99.98%	KL107_09,KL107_10	O1/O2v2	O2afg	none	Very high	98.38%		aadA2^;aph3-Ia.v1^;sat-2;strA.v1^;strB.v1	-	-	-	-
GCF_003097475.1_ASM309747v1_genomic	GCF_003097475.1	Brazil	-	-	0_0_366_0_0_0_0_0_0_0	SL234	CG234	Klebsiella pneumoniae	strong	551	22853	76476	5700681	no	-	ST234	0	1	7	10	-	0	-	0	-	0	-	0	-	0	-	wzi114	unknown (KL30)	unknown (K30)	?-+*	None	96.31%	KL30_07_wcuL,KL30_08_wzx,KL30_09_wcuD,KL30_10_wzy,KL30_11_wckP,KL30_15_wcuG,KL30_19_manB	O1/O2v2	O1	?-	Good	99.48%	O1/O2v2_08_gmlC	aac(3)-IId^;aadA2^;rmtB;strA.v1^;strB.v1	-	-	-	-
GCF_003194695.1_ASM319469v1_genomic	GCF_003194695.1	Brazil	-	-	0_0_369_0_0_0_0_20_0_0	SL307	CG307	Klebsiella pneumoniae	strong	182	99167	307132	5481284	no	-	ST307	0	1	7	12	-	0	-	0	-	0	-	0	-	0	-	wzi173	KL102	unknown (KL102)	?-	Good	99.16%	KL102_09,KL102_13	O1/O2v2	O2afg	none	Very high	98.45%		aac(3)-IIa.v1^;aac(6')-Ib-cr.v2;strA.v1^;strB.v1	-	-	qnrB1.v2^;qnrS1	-
GCF_003194705.1_ASM319470v1_genomic	GCF_003194705.1	Brazil	-	-	0_0_369_0_0_0_0_6_0_0	SL307	CG307	Klebsiella pneumoniae	strong	378	37411	166487	5450575	no	-	ST307	0	1	5	8	-	0	-	0	-	0	-	0	-	0	-	wzi173	unknown (KL102)	unknown (KL102)	?-	None	99.11%	KL102_03_wzi,KL102_09,KL102_10,KL102_12,KL102_13	O1/O2v2	O2afg	?-	Good	98.46%	O1/O2v2_10_gmlA	aac(3)-IIa.v1^;aac(6')-Ib-cr.v2;strB.v1	-	-	qnrB1.v2^	-
GCF_003318315.1_ASM331831v1_genomic	GCF_003318315.1	Brazil	-	-	0_0_109_1_19_0_0_0_0_0	SL37	CG37	Klebsiella pneumoniae	strong	123	132906	521262	5315950	no	-	ST37-1LV	0	2	5	5	-	0	-	0	-	0	-	0	-	0	-	wzi12	KL12	K12	?-	Good	99.97%	KL12_07_wbaP,KL12_19_rmlB	OL103	unknown (OL103)	?-+*	Good	94.57%	OL103_01_rmlC	-	-	-	qnrS1	-
GCF_003321095.1_ASM332109v1_genomic	GCF_003321095.1	Brazil	-	-	0_0_22_27_5_0_0_0_0_0	SL17	CG16	Klebsiella pneumoniae	strong	119	274121	505589	5583903	no	-	ST16	0	2	4	3	-	0	-	0	-	0	-	0	-	0	-	wzi50	KL51	K51	none	Very high	99.94%		O3b	O3b	none	Very high	99.06%		-	-	-	-	-
GCF_003321225.1_ASM332122v1_genomic	GCF_003321225.1	Brazil	-	-	0_0_105_0_24_0_0_0_0_0	SL258	CG340	Klebsiella pneumoniae	strong	509	25241	87039	5842917	no	-	ST11	2	1	8	8	ybt 17; ICEKp10	269	clb 3	19-1LV	-	0	-	0	-	0	-	wzi27	unknown (KL107)	unknown (KL107)	?-+	None	86.44%	KL107_03_wzi,KL107_05_wzb,KL107_06_wzc,KL107_07_wbaP,KL107_08,KL107_09,KL107_10,KL107_12,KL107_13,KL107_14,KL107_15	O1/O2v2	O2afg	?-	Good	98.43%	O1/O2v2_08_gmlC	aac(3)-IIa.v1;aph3-Ia.v1^	-	-	-	-
GCF_003325525.1_ASM332552v1_genomic	GCF_003325525.1	Brazil	-	-	0_0_152_0_1_0_0_0_0_0	SL442	CG442	Klebsiella pneumoniae	strong	214	82619	269113	5577178	no	-	ST442	0	1	8	14	-	0	-	0	-	0	-	0	-	0	-	wzi154	KL107	unknown (KL107)	none	Very high	99.98%		O1/O2v2	O2afg	none	Very high	98.37%		aac(3)-IIa.v1;aac(6')-Ib10*;aadA2;rmtG	-	-	-	-
GCF_006152055.2_ASM615205v2_genomic	GCF_006152055.2	Brazil	-	-	0_0_751_0_0_0_0_0_0_0	SL10627	CG11238	Klebsiella pneumoniae	strong	46	358672	712791	5201028	no	-	ST4857	0	0	0	0	-	0	-	0	-	0	-	0	-	0	-	wzi113	KL111	unknown (KL111)	none	Very high	100.00%		O3b	O3b	none	Very high	99.17%		-	-	-	-	-
GCF_008123385.1_ASM812338v1_genomic	GCF_008123385.1	Chile	-	-	0_0_137_8_0_0_1_0_0_0	SL29	CG1161	Klebsiella pneumoniae	strong	462	157798	396090	6400426	no	-	ST1161	1	1	8	15	ybt 14; ICEKp5	327-1LV	-	0	-	0	-	0	-	0	-	wzi19	KL19	K19	*	High	94.90%		O1/O2v2	O1	none	Very high	99.96%		aac(6')-Ib'.v1*;aadA*;aadA2	-	-	qnrB19^;qnrB4	-
GCF_009184435.1_ASM918443v1_genomic	GCF_009184435.1	Brazil	-	-	0_0_944_0_0_0_0_0_0_0	SL11189	CG12066	Klebsiella pneumoniae	strong	71	250129	718821	5558678	no	-	ST4416	0	0	2	2	-	0	-	0	-	0	-	0	-	0	-	-	KL142	unknown (KL142)	none	Very high	99.04%		O1/O2v1	O2a	none	Very high	98.77%		-	-	-	-	-
GCF_009184445.1_ASM918444v1_genomic	GCF_009184445.1	Brazil	-	-	0_0_122_28_0_0_0_0_0_0	SL661	ND	Klebsiella pneumoniae	strong	26	604973	754798	5248219	no	-	ST661	0	0	2	2	-	0	-	0	-	0	-	0	-	0	-	wzi462	KL132	unknown (KL132)	*	Very high	99.53%		O1/O2v1	O2a	none	Very high	98.81%		-	-	-	-	-
GCF_009184455.1_ASM918445v1_genomic	GCF_009184455.1	Brazil	-	-	0_0_520_0_2_0_0_0_0_0	SL10239	CG10593	Klebsiella pneumoniae	strong	40	349617	1006597	5294351	no	-	ST4415	0	0	2	2	-	0	-	0	-	0	-	0	-	0	-	wzi14	KL14	K14	?	Good	99.88%		O3b	O3b	?	Good	98.75%		-	-	-	-	-
GCF_009758275.2_ASM975827v2_genomic	GCF_009758275.2	Brazil	-	-	0_0_197_0_74_0_3_0_0_0	SL147	CG147	Klebsiella pneumoniae	strong	59	208736	624138	5209907	no	-	ST273	0	1	7	11	-	0	-	0	-	0	-	0	-	0	-	wzi50	KL15	K15	?	Good	99.80%		O4	O4	none	Very high	99.66%		aac(3)-IIa.v1^;aac(6')-Ib-cr.v2;strA.v1*;strB.v1*	-	-	qnrS1	-
GCF_009857735.1_ASM985773v1_genomic	GCF_009857735.1	Brazil	-	-	0_0_84_0_8_0_4_6_0_0	SL101	CG101	Klebsiella pneumoniae	strong	197	144995	324571	5611098	no	-	ST3995	1	1	8	12	ybt 9; ICEKp3	183	-	0	-	0	-	0	-	0	-	wzi137	unknown (KL17)	unknown (K17)	-	None	99.97%	KL17_07_wzy,KL17_11_wctU,KL17_12_wcaJ,KL17_14_wzx	O1/O2v1	O1	none	Very high	98.02%		aac(3)-IId^;aac(6')-Ib-cr.v2;aph3-Ia.v1^;strA.v1*;strB.v1*	-	-	-	-
GCF_009857775.1_ASM985777v1_genomic	GCF_009857775.1	Brazil	-	-	0_0_84_0_8_0_4_7_0_0	SL101	CG101	Klebsiella pneumoniae	strong	214	144339	414038	5653174	no	-	ST3995	1	1	8	12	ybt 9; ICEKp3	183	-	0	-	0	-	0	-	0	-	wzi137	KL17	K17	-	High	99.98%	KL17_07_wzy,KL17_12_wcaJ	O1/O2v1	O1	none	Very high	98.02%		aac(3)-IId^;aac(6')-Ib-cr.v2;aph3-Ia.v1^;strA.v1*;strB.v1*	-	-	-	-
GCF_009898155.1_ASM989815v1_genomic	GCF_009898155.1	Brazil	-	-	0_0_197_0_25_0_0_0_15_0	SL147	CG147	Klebsiella pneumoniae	strong	160	133959	248967	5683992	no	-	ST392	0	2	9	17	-	0	-	0	-	0	-	0	-	0	-	wzi187	KL27	K27	-	High	99.26%	KL27_08_wckI,KL27_12_wzx,KL27_15_wctE	O4	O4	none	Very high	99.71%		aac(3)-IIa.v1^;aadA*;aph(3')-VI;strA.v1^;strB.v1	-	-	qnrB1.v2^;qnrS1	-
GCF_009898185.1_ASM989818v1_genomic	GCF_009898185.1	Brazil	-	-	0_0_99_0_3_0_0_1_0_0	SL460	CG460	Klebsiella pneumoniae	strong	163	87696	335553	5740819	no	-	ST460	0	3	8	10	-	0	-	0	-	0	-	0	-	0	-	wzi374	KL140	unknown (KL140)	-	High	99.66%	KL140_07_wzy,KL140_09_wcuQ	O1/O2v2	O1	none	Very high	98.41%		aadA1.v1^;aph(3')-VI	-	-	qnrS1	-
GCF_009928615.1_ASM992861v1_genomic	GCF_009928615.1	Argentina	-	-	0_0_0_0_7_3_0_0_0_0	SL15	CG15	Klebsiella pneumoniae	strong	77	278589	662194	5660674	no	-	ST15	0	2	10	12	-	0	-	0	-	0	-	0	-	0	-	wzi178	KL166	unknown (KL166)	none	Very high	98.32%		O1/O2v2	O1	none	Very high	98.62%		aadA2^;strA.v1;strB.v1	-	-	-	-
GCF_010671585.1_ASM1067158v1_genomic	GCF_010671585.1	Chile	-	-	0_0_137_8_0_0_0_1_0_0	SL29	CG1161	Klebsiella pneumoniae	strong	188	126459	398723	5751039	no	-	ST1161	1	1	7	7	ybt 14; ICEKp5	327-1LV	-	0	-	0	-	0	-	0	-	wzi19	KL19	K19	?*	Good	94.92%		O1/O2v2	O2afg	?-	Good	99.93%	O1/O2v2_01_wzm	aac(3)-IIa.v1	-	-	-	-
GCF_011008735.1_ASM1100873v1_genomic	GCF_011008735.1	Chile	-	-	0_0_388_0_1_0_14_0_0_0	SL25	CG10224	Klebsiella pneumoniae	strong	166	130358	321010	5451845	no	-	ST25	1	0	4	5	ybt 14; ICEKp5	376	-	0	-	0	-	0	-	0	-	wzi72	KL2	K2	none	Very high	98.41%		O1/O2v2	O1	none	Very high	99.20%		strA.v1^;strB.v1	-	-	qnrB19^	-
GCF_011008835.1_ASM1100883v1_genomic	GCF_011008835.1	Chile	-	-	0_0_388_0_1_0_9_0_9_0	SL25	CG10224	Klebsiella pneumoniae	strong	137	187774	470301	5509948	no	-	ST25	1	1	8	13	ybt 14; ICEKp5 (incomplete)	376-1LV	-	0	-	0	-	0	-	0	-	wzi72	KL2	K2	none	Very high	98.40%		O1/O2v2	O1	none	Very high	99.20%		aadA*;strA.v1^;strB.v1	-	-	qnrB19^;qnrB19^	-
GCF_011038015.1_ASM1103801v1_genomic	GCF_011038015.1	Brazil	-	-	0_0_105_6_0_0_69_0_9_0	SL258	CG258	Klebsiella pneumoniae	strong	140	137158	468917	5978204	no	-	ST258	0	2	10	15	-	0	-	0	-	0	-	0	-	0	-	wzi154	KL107	unknown (KL107)	none	Very high	99.98%		O1/O2v2	O2afg	none	Very high	98.38%		aac(3)-IId^;aadA2^;aph3-Ia.v1^;rmtB;sat-2;strA.v1^;strB.v1	-	-	-	-
GCF_011038055.1_ASM1103805v1_genomic	GCF_011038055.1	Brazil	-	-	0_0_105_6_0_0_69_0_0_0	SL258	CG258	Klebsiella pneumoniae	strong	116	157570	468844	5980228	no	-	ST258	0	2	10	15	-	0	-	0	-	0	-	0	-	0	-	wzi154	KL107	unknown (KL107)	none	Very high	99.99%		O1/O2v2	O2afg	none	Very high	98.38%		aac(3)-IId^;aadA2^;aph3-Ia.v1^;rmtB;sat-2;strA.v1^;strB.v1	-	-	-	-
GCF_011038195.1_ASM1103819v1_genomic	GCF_011038195.1	Brazil	-	-	0_0_22_27_0_0_0_0_28_0	SL17	CG16	Klebsiella pneumoniae	strong	93	236404	524139	5469401	no	-	ST16	0	2	3	2	-	0	-	0	-	0	-	0	-	0	-	wzi50	unknown (KL51)	unknown (K51)	?-	None	99.92%	KL51_07_wcaJ,KL51_08_wcpB,KL51_09_wzy,KL51_10_wcuF,KL51_11_wcpA,KL51_14_wcoZ	O3b	O3b	none	Very high	99.08%		-	-	-	-	-
GCF_011038265.1_ASM1103826v1_genomic	GCF_011038265.1	Brazil	-	-	0_0_22_27_0_0_0_121_0_0	SL17	CG16	Klebsiella pneumoniae	strong	146	133499	286763	5373960	no	-	ST16	0	0	2	1	-	0	-	0	-	0	-	0	-	0	-	wzi50	unknown (KL51)	unknown (K51)	?-	None	99.93%	KL51_08_wcpB,KL51_09_wzy,KL51_10_wcuF,KL51_11_wcpA,KL51_13,KL51_14_wcoZ	O3b	O3b	none	Very high	99.08%		-	-	-	-	-
GCF_011038365.1_ASM1103836v1_genomic	GCF_011038365.1	Brazil	-	-	0_0_22_27_0_0_0_0_33_0	SL17	CG16	Klebsiella pneumoniae	strong	137	303745	694307	5507670	no	-	ST16	0	2	8	11	-	0	-	0	-	0	-	0	-	0	-	wzi50	KL51	K51	?-	Good	99.93%	KL51_09_wzy	O3b	O3b	none	Very high	99.08%		aac(3)-IId^;aadA2^;rmtB;strA.v1^;strB.v1	-	-	-	-
GCF_011038515.1_ASM1103851v1_genomic	GCF_011038515.1	Brazil	-	-	0_0_22_27_0_0_0_0_39_0	SL17	CG16	Klebsiella pneumoniae	strong	76	322769	732363	5529009	no	-	ST16	0	3	7	7	-	0	-	0	-	0	-	0	-	0	-	wzi50	KL51	K51	none	Very high	99.94%		O3b	O3b	none	Very high	99.08%		strA.v1^;strB.v1	-	-	qnrB19^	-
GCF_011684055.1_ASM1168405v1_genomic	GCF_011684055.1	Brazil	-	-	0_0_1302_0_0_0_0_0_0_0	SL11543	CG12805	Klebsiella pneumoniae	strong	111	172388	444524	5685349	no	-	ST3827	0	1	6	9	-	0	-	0	-	0	-	0	-	0	-	wzi113	KL111	unknown (KL111)	none	Very high	99.99%		O3b	O3b	none	Very high	99.22%		aac(3)-IId^;aadA*;sat-2	-	-	qnrE1	-
GCF_012241505.1_ASM1224150v1_genomic	GCF_012241505.1	Peru	-	-	0_0_197_0_4_30_0_1_0_0	SL147	CG147	Klebsiella pneumoniae	strong	121	167748	395530	5786739	no	-	ST147	0	3	9	12	-	0	-	0	-	0	-	0	-	0	-	wzi64	KL64	K64	none	Very high	99.99%		O1/O2v1	O2a	none	Very high	98.62%		aac(3)-IIa.v1*;aac(6')-Ib-cr.v2	mcr-1.1	-	qnrE2	-
GCF_012956605.1_ASM1295660v1_genomic	GCF_012956605.1	Brazil	-	-	0_0_105_6_0_0_379_0_0_0	SL258	CG258	Klebsiella pneumoniae	strong	155	173470	786405	5727285	no	-	ST258	0	1	9	14	-	0	-	0	-	0	-	0	-	0	-	wzi154	KL107	unknown (KL107)	none	Very high	99.98%		O1/O2v2	O2afg	none	Very high	98.38%		aac(3)-IId^;aadA2^;aph3-Ia.v1^;rmtB;strA.v1^;strB.v1	-	-	-	-
GCF_013155005.1_ASM1315500v1_genomic	GCF_013155005.1	Chile	-	-	0_0_137_8_0_0_0_2_0_0	SL29	CG1161	Klebsiella pneumoniae	strong	130	261601	887128	5736322	no	-	ST1161	1	0	6	10	ybt 14; ICEKp5	327-1LV	-	0	-	0	-	0	-	0	-	wzi19	KL19	K19	*	High	94.92%		O1/O2v2	O1	none	Very high	99.96%		aac(6')-Ib'.v1*;aadA*;rmtG	-	-	-	-
GCF_013169065.1_ASM1316906v1_genomic	GCF_013169065.1	Colombia	-	-	0_0_283_0_0_0_1_0_0_0	SL1213	CG1213	Klebsiella pneumoniae	strong	97	226559	421191	5486950	no	-	ST964	0	2	3	5	-	0	-	0	-	0	-	0	-	0	-	-	KL103	unknown (KL103)	*	Very high	96.71%		O1/O2v1	O1	none	Very high	98.56%		aac(3)-IIa.v1;strA.v1^;strB.v1	-	-	qnrB19^	-
GCF_013169725.1_ASM1316972v1_genomic	GCF_013169725.1	Colombia	-	-	0_0_22_25_10_0_0_0_0_0	SL17	CG10018	Klebsiella pneumoniae	strong	145	103506	470189	5439071	no	-	ST17	0	2	8	11	-	0	-	0	-	0	-	0	-	0	-	wzi130	unknown (KL58)	unknown (K58)	?-+	None	99.98%	KL58_07_wzx,KL58_08_wclY,KL58_09_wzy,KL58_10_wcqS,KL58_11_wcqT,KL58_12,KL58_20_manC,KL58_21_manB	O3b	O3b	?-	Good	99.04%	O3b_01_manC,O3b_02_manB	aadA2	-	-	-	-
GCF_013169875.1_ASM1316987v1_genomic	GCF_013169875.1	Colombia	-	-	0_0_22_24_7_1_0_1_0_0	SL17	CG17	Klebsiella pneumoniae	strong	217	161940	433956	5840152	no	-	ST17	0	0	3	3	-	0	-	0	-	0	-	0	-	0	-	wzi141	KL25	K25	?-	Good	99.16%	KL25_09_wfeD	O5	O5	*	High	94.22%		-	-	-	-	-
GCF_013170215.1_ASM1317021v1_genomic	GCF_013170215.1	Colombia	-	-	0_0_388_0_5_0_1_0_0_0	SL25	CG10224	Klebsiella pneumoniae	strong	261	87107	295097	5364266	no	-	ST25	0	2	1	1	-	0	-	0	-	0	-	0	-	0	-	wzi72	unknown (KL2)	unknown (K2)	?-	None	97.88%	KL2_06_wzc,KL2_07,KL2_08,KL2_09,KL2_10,KL2_11_wzx	O1/O2v2	O2afg	?-	Good	99.21%	O1/O2v2_08_gmlC	-	-	-	-	-
GCF_014323585.1_ASM1432358v1_genomic	GCF_014323585.1	Brazil	-	-	0_0_105_1_1_1_0_0_0_0	SL258	CG10268	Klebsiella pneumoniae	strong	76	203392	523290	5429382	no	-	ST437	0	3	7	6	-	0	-	0	-	0	-	0	-	0	-	wzi109	KL36	K36	?-	Good	99.89%	KL36_07_wcaJ	O4	O4	none	Very high	99.71%		aadA2;aph3-Ia.v1^	-	-	-	-
GCF_014451235.1_ASM1445123v1_genomic	GCF_014451235.1	Brazil	-	-	0_0_105_1_1_1_4_3_0_0	SL258	CG10268	Klebsiella pneumoniae	strong	150	172952	384724	5511630	no	-	ST437	0	1	9	12	-	0	-	0	-	0	-	0	-	0	-	wzi109	KL36	K36	?	Good	99.90%		O4	O4	none	Very high	99.73%		aac(6')-Ib-cr.v2^;armA	-	-	qnrA1^	-
GCF_014490685.2_ASM1449068v2_genomic	GCF_014490685.2	Peru	-	-	0_0_197_0_4_30_1_0_0_0	SL147	CG147	Klebsiella pneumoniae	strong	4	5341468	5341468	5875799	no	-	ST147	0	3	9	12	-	0	-	0	-	0	-	0	-	0	-	wzi64	KL64	K64	none	Very high	99.99%		O1/O2v1	O2a	none	Very high	98.62%		aac(3)-IIa.v1*;aac(6')-Ib-cr.v2	mcr-1.1	-	qnrE2	-
GCF_014883955.1_ASM1488395v1_genomic	GCF_014883955.1	Colombia	-	-	0_0_128_9_2_0_0_0_0_0	SL540	CG11838	Klebsiella pneumoniae	strong	3	5285656	5285656	5418559	no	-	ST504	0	2	8	12	-	0	-	0	-	0	-	0	-	0	-	wzi13	KL13	K13	none	Very high	99.97%		O1/O2v1	O1	none	Very high	98.66%		aac(6')-Ib-cr.v2;aadA16*;strA.v1^;strB.v1	-	-	qnrB1.v2^	-
GCF_015666295.1_ASM1566629v1_genomic	GCF_015666295.1	Brazil	-	-	0_0_105_0_3_0_1_13_0_0	SL258	CG340	Klebsiella pneumoniae	strong	119	165405	500767	5441950	no	-	ST11	1	2	8	9	ybt 10; ICEKp4	26	-	0	-	0	-	0	-	0	-	wzi75	unknown (KL107)	unknown (KL107)	?-+*	None	87.00%	KL107_05_wzb,KL107_06_wzc,KL107_08,KL107_09,KL107_10	O1/O2v2	O2afg	?-	Good	98.43%	O1/O2v2_01_wzm	aac(3)-IIa.v1^;aph(3')-VIa*	-	-	qnrB6^	-
GCF_015666405.1_ASM1566640v1_genomic	GCF_015666405.1	Brazil	-	-	0_0_105_0_3_0_28_2_0_0	SL258	CG340	Klebsiella pneumoniae	strong	99	230747	432027	5521941	no	-	ST11	1	2	8	11	ybt 10; ICEKp4	26	-	0	-	0	-	0	-	0	-	wzi75	unknown (KL105)	unknown (KL105)	?-	Low	99.99%	KL105_13	O1/O2v2	O2afg	none	Very high	98.45%		aac(3)-IId^;aac(6')-Ib-cr.v2;strA.v1*;strB.v1*	-	-	-	-
GCF_015666485.1_ASM1566648v1_genomic	GCF_015666485.1	Brazil	-	-	0_0_105_0_3_0_63_0_0_0	SL258	CG340	Klebsiella pneumoniae	strong	333	27740	97411	5293236	no	-	ST11	1	3	9	12	ybt 10; ICEKp4	26	-	0	-	0	-	0	-	0	-	wzi75	KL105	unknown (KL105)	?-	Good	99.99%	KL105_10_wcaN,KL105_15	O1/O2v2	O2afg	none	Very high	98.45%		aac(3)-IId^;aac(6')-Ib-cr.v2;strA.v1*;strB.v1*	-	-	qnrB1.v2^	-
GCF_015666585.1_ASM1566658v1_genomic	GCF_015666585.1	Brazil	-	-	0_0_105_0_3_0_28_3_0_0	SL258	CG340	Klebsiella pneumoniae	strong	82	306223	1027646	5566736	no	-	ST11	1	2	8	11	ybt 10; ICEKp4	26	-	0	-	0	-	0	-	0	-	wzi75	KL105	unknown (KL105)	none	Very high	99.99%		O1/O2v2	O2afg	none	Very high	98.45%		aac(3)-IId^;aac(6')-Ib-cr.v2;strA.v1*;strB.v1*	-	-	-	-
GCF_015666595.1_ASM1566659v1_genomic	GCF_015666595.1	Brazil	-	-	0_0_105_6_0_0_69_0_0_0	SL258	CG258	Klebsiella pneumoniae	strong	112	148638	434526	5748870	no	-	ST258	0	2	10	16	-	0	-	0	-	0	-	0	-	0	-	wzi154	KL107	unknown (KL107)	none	Very high	99.99%		O1/O2v2	O2afg	none	Very high	98.38%		aac(3)-IId^;aadA2^;aph3-Ia.v1^;rmtB;sat-2;strA.v1^;strB.v1	-	-	-	-
GCF_015666615.1_ASM1566661v1_genomic	GCF_015666615.1	Brazil	-	-	0_0_369_0_0_0_0_380_0_0	SL307	CG307	Klebsiella pneumoniae	strong	242	43859	130810	5475663	no	-	ST307	0	2	9	12	-	0	-	0	-	0	-	0	-	0	-	wzi173	KL102	unknown (KL102)	?-	Good	99.29%	KL102_09,KL102_13,KL102_14	O1/O2v2	O2afg	none	Very high	98.45%		aac(3)-IIa.v1^;aac(6')-Ib-cr.v2;strA.v1^;strB.v1	-	-	qnrB1.v2^	-
GCF_015666635.1_ASM1566663v1_genomic	GCF_015666635.1	Brazil	-	-	0_0_194_0_0_0_2_0_0_0	SL378	CG378	Klebsiella pneumoniae	strong	82	164420	460124	5743374	no	-	ST378	0	2	5	6	-	0	-	0	-	0	-	0	-	0	-	wzi177	KL125	unknown (KL125)	?-*	Good	90.51%	KL125_14_wzx,KL125_15	O5	O5	*	High	94.37%		aac(6')-Ib;rmtF	-	-	qnrB1.v1	-
GCF_015666685.1_ASM1566668v1_genomic	GCF_015666685.1	Brazil	-	-	0_0_419_0_0_0_2_0_0_0	SL1303	CG1303	Klebsiella pneumoniae	strong	118	178197	514182	5416468	no	-	ST1303	0	2	9	10	-	0	-	0	-	0	-	0	-	0	-	wzi130	KL58	K58	?-	Good	99.39%	KL58_08_wclY,KL58_09_wzy,KL58_10_wcqS	O1/O2v2	O1	-	High	99.43%	O1/O2v2_09_gmlB	aac(6')-Ib-cr.v2^;aph(3')-VI	-	-	qnrS1	-
GCF_015826235.1_ASM1582623v1_genomic	GCF_015826235.1	Brazil	-	-	0_0_395_0_59_0_0_0_0_0	SL86	CG86	Klebsiella pneumoniae	strong	58	242224	462179	5395621	no	-	ST86	3	0	0	0	-	0	-	0	iuc 1	1	iro 1 (truncated)	1-1LV	rmp 1; KpVP-1 (truncated)	69	rmpA2_2*-47%	wzi2	KL2	K2	-	High	99.94%	KL2_11_wzx	O1/O2v1	O1	none	Very high	98.46%		-	-	-	-	-
GCF_015826265.1_ASM1582626v1_genomic	GCF_015826265.1	Brazil	-	-	0_0_395_0_60_0_0_0_0_0	SL86	CG86	Klebsiella pneumoniae	strong	62	182241	346950	5358608	no	-	ST86	3	0	0	0	-	0	-	0	iuc 1 (truncated)	1-1LV	iro 1 (truncated)	1-1LV	rmp 1; KpVP-1	26	rmpA2_2-54%	wzi2	KL2	K2	-	High	99.93%	KL2_09,KL2_11_wzx,KL2_13	O1/O2v1	O1	none	Very high	98.46%		-	-	-	-	-
GCF_015912475.1_ASM1591247v1_genomic	GCF_015912475.1	Uruguay	-	-	0_0_105_6_0_0_381_0_0_0	SL258	CG258	Klebsiella pneumoniae	strong	279	42646	156340	5343948	no	-	ST258	0	0	2	0	-	0	-	0	-	0	-	0	-	0	-	wzi109	KL107	unknown (KL107)	?-	Good	99.99%	KL107_07_wbaP	O1/O2v2	O2afg	?	Good	98.37%		-	-	-	-	-
GCF_015912485.1_ASM1591248v1_genomic	GCF_015912485.1	Uruguay	-	-	0_0_105_6_0_0_382_0_0_0	SL258	CG258	Klebsiella pneumoniae	strong	248	47808	156340	5290880	no	-	ST258	0	0	2	0	-	0	-	0	-	0	-	0	-	0	-	wzi154	KL107	unknown (KL107)	?-	Good	99.99%	KL107_07_wbaP	O1/O2v2	O2afg	?	Good	98.37%		-	-	-	-	-
GCF_015912585.1_ASM1591258v1_genomic	GCF_015912585.1	Uruguay	-	-	0_0_105_6_0_0_383_0_0_0	SL258	CG258	Klebsiella pneumoniae	strong	252	49176	156340	5289607	no	-	ST258	0	0	1	0	-	0	-	0	-	0	-	0	-	0	-	wzi154	KL107	unknown (KL107)	?-	Good	99.99%	KL107_09	O1/O2v2	O2afg	?-	Good	98.36%	O1/O2v2_07_kfoC	-	-	-	-	-
GCF_016054825.1_ASM1605482v1_genomic	GCF_016054825.1	Brazil	-	-	0_0_106_0_0_2_3_0_0_0	SL395	CG395	Klebsiella pneumoniae	strong	110	166154	426122	5481158	no	-	ST395	0	2	5	6	-	0	-	0	-	0	-	0	-	0	-	wzi105	unknown (KL108)	unknown (KL108)	?-	None	100.00%	KL108_08,KL108_09,KL108_10,KL108_11,KL108_12,KL108_19_wcaM	unknown (O1/O2v2)	unknown (O1)	?-	None	99.02%	O1/O2v2_06_wbbO,O1/O2v2_07_kfoC,O1/O2v2_08_gmlC	aac(6')-Ib-cr.v2	-	-	qnrB1.v2^	-
GCF_016054895.1_ASM1605489v1_genomic	GCF_016054895.1	Brazil	-	-	0_0_94_0_0_0_0_1_1_0	SL252	CG3621	Klebsiella pneumoniae	strong	161	90821	358208	5552064	no	-	ST1079	0	2	2	2	-	0	-	0	-	0	-	0	-	0	-	wzi236	unknown (KL107)	unknown (KL107)	?-+*	None	82.85%	KL107_05_wzb,KL107_06_wzc,KL107_07_wbaP,KL107_08,KL107_09,KL107_10,KL107_12,KL107_13,KL107_14,KL107_15	O1/O2v1	O1	-	Good	98.04%	O1/O2v1_07_kfoC	aph(3')-VIa*	-	-	-	-
GCF_016054935.1_ASM1605493v1_genomic	GCF_016054935.1	Brazil	-	-	0_0_124_0_0_3_0_0_0_0	SL874	CG874	Klebsiella pneumoniae	strong	113	121351	421986	5560694	no	-	ST874	0	3	8	9	-	0	-	0	-	0	-	0	-	0	-	wzi24	KL24	K24	?-	Good	99.98%	KL24_13_wcuG	O1/O2v1	O1	none	Very high	98.52%		aac(3)-IIa.v1^;aac(6')-Ib-cr.v2;aadA5;rmtC	-	-	-	-
GCF_016055215.1_ASM1605521v1_genomic	GCF_016055215.1	Brazil	-	-	0_0_211_0_39_0_0_0_0_0	SL70	CG70	Klebsiella pneumoniae	strong	123	131828	478188	5566438	no	-	ST70	0	3	2	1	-	0	-	0	-	0	-	0	-	0	-	wzi162	KL122	unknown (KL122)	?-	Good	99.96%	KL122_07_wzy,KL122_08_wcuC	O1/O2v2	O2afg	none	Very high	98.51%		-	-	-	-	-
GCF_016055275.1_ASM1605527v1_genomic	GCF_016055275.1	Brazil	-	-	0_0_105_0_0_0_1_14_0_0	SL258	CG340	Klebsiella pneumoniae	strong	318	41940	185284	5688021	no	-	ST11	2	3	6	4	ybt 0; ICEKp10	346	clb 3	17	-	0	-	0	-	0	-	wzi64	unknown (KL64)	unknown (K64)	?-	None	99.94%	KL64_06_wzc,KL64_07_wzx,KL64_10_wzy,KL64_11_wcoU,KL64_12_wcoT,KL64_13_wcsF,KL64_16_wcaJ	O1/O2v1	O2a	none	Very high	98.62%		aac(3)-IIa.v1	-	-	-	-
GCF_016055295.1_ASM1605529v1_genomic	GCF_016055295.1	Brazil	-	-	0_0_194_0_0_0_3_0_0_0	SL378	CG378	Klebsiella pneumoniae	strong	287	58745	201409	5583143	no	-	ST378	0	2	5	6	-	0	-	0	-	0	-	0	-	0	-	wzi177	unknown (KL125)	unknown (KL125)	?-*	None	90.35%	KL125_09_wzy,KL125_10,KL125_11,KL125_13_wcuH,KL125_14_wzx,KL125_15	O5	O5	*	High	94.37%		aac(6')-Ib;rmtF	-	-	qnrB1.v1	-
GCF_016055345.1_ASM1605534v1_genomic	GCF_016055345.1	Brazil	-	-	0_0_197_0_25_0_0_23_0_0	SL147	CG147	Klebsiella pneumoniae	strong	241	85270	229265	5700330	no	-	ST392	0	2	8	16	-	0	-	0	-	0	-	0	-	0	-	wzi187	KL27	K27	?-	Good	99.25%	KL27_08_wckI,KL27_11_wzy	O4	O4	none	Very high	99.71%		aac(3)-IIa.v1^;aadA*;aph(3')-VI;strA.v1^;strB.v1	-	-	qnrB1.v2^;qnrS1	-
GCF_016055395.1_ASM1605539v1_genomic	GCF_016055395.1	Brazil	-	-	0_0_105_0_3_0_28_1_0_0	SL258	CG340	Klebsiella pneumoniae	strong	83	270337	800085	5659414	no	-	ST11	1	2	9	13	ybt 10; ICEKp4	26	-	0	-	0	-	0	-	0	-	wzi75	KL105	unknown (KL105)	?-	Good	99.99%	KL105_10_wcaN,KL105_15	O1/O2v2	O2afg	none	Very high	98.45%		aac(3)-IId^;aac(6')-Ib-cr.v2;strA.v1*;strB.v1*	-	-	qnrB1.v2^	-
GCF_016055435.1_ASM1605543v1_genomic	GCF_016055435.1	Brazil	-	-	0_0_369_0_0_0_0_0_1_0	SL307	CG307	Klebsiella pneumoniae	strong	94	344929	600688	5881886	no	-	ST307	0	2	9	14	-	0	-	0	-	0	-	0	-	0	-	wzi173	unknown (KL102)	unknown (KL102)	?-	None	99.27%	KL102_09,KL102_11,KL102_13,KL102_15_wzx	O1/O2v2	O2afg	none	Very high	98.45%		aac(6')-Ib-cr.v2;aadA*;strA.v1^;strB.v1	-	-	-	-
GCF_016055605.1_ASM1605560v1_genomic	GCF_016055605.1	Brazil	-	-	0_0_197_0_4_0_1_3_4_0	SL147	CG147	Klebsiella pneumoniae	strong	103	214790	670583	5642126	no	-	ST147	0	2	7	9	-	0	-	0	-	0	-	0	-	0	-	wzi64	KL64	K64	?-+	Good	100.00%	KL64_02_cpsACP,KL64_11_wcoU,KL64_12_wcoT	O1/O2v1	O2a	none	Very high	98.64%		aac(6')-Ib-cr.v2;strA.v1*;strB.v1*	-	-	-	-
GCF_016055655.1_ASM1605565v1_genomic	GCF_016055655.1	Brazil	-	-	0_0_22_24_7_1_3_0_0_0	SL17	CG17	Klebsiella pneumoniae	strong	111	303152	687093	5907894	no	-	ST17	1	2	8	10	ybt 22; ICEKp12	13-2LV	-	0	-	0	-	0	-	0	-	wzi141	unknown (KL25)	unknown (K25)	?-	None	99.11%	KL25_08_wzy,KL25_09_wfeD,KL25_10,KL25_11_wcuB,KL25_12_wzx	O5	O5	*	High	94.21%		aac(3)-IIa.v1^;aac(6')-Ib-cr.v2;aadA2	-	-	qnrB1.v2^	-
GCF_016055675.1_ASM1605567v1_genomic	GCF_016055675.1	Brazil	-	-	0_0_105_6_0_0_69_0_0_0	SL258	CG258	Klebsiella pneumoniae	strong	130	159966	523189	5808614	no	-	ST258	0	2	10	14	-	0	-	0	-	0	-	0	-	0	-	wzi154	KL107	unknown (KL107)	?-	Good	99.99%	KL107_09,KL107_10	unknown (OL102)	unknown (OL102)	-*	None	88.02%	OL102_05_wbbL,OL102_06_rhamnan,OL102_07_wzm,OL102_08_wzt	aac(3)-IId^;aadA2^;rmtB;sat-2;strA.v1^;strB.v1	-	-	-	-
GCF_016055795.1_ASM1605579v1_genomic	GCF_016055795.1	Brazil	-	-	0_0_323_0_1_0_1_2_0_0	SL391	CG391	Klebsiella pneumoniae	strong	119	456728	1889083	5594126	no	-	ST391	0	2	9	16	-	0	-	0	-	0	-	0	-	0	-	wzi554	KL30	K30	*	Very high	96.45%		O1/O2v2	O1	none	Very high	99.47%		aac(3)-IIa.v1^;aac(6')-Ib-cr.v2*;aadA*;aph(3')-VI;strA.v1^;strB.v1	-	-	qnrB1.v2^;qnrS1	-
GCF_016055895.1_ASM1605589v1_genomic	GCF_016055895.1	Brazil	-	-	0_0_105_0_3_0_28_1_0_0	SL258	CG340	Klebsiella pneumoniae	strong	314	159278	367638	5720423	no	-	ST11	1	2	9	13	ybt 10; ICEKp4	26	-	0	-	0	-	0	-	0	-	wzi75	unknown (KL105)	unknown (KL105)	?-	None	99.99%	KL105_10_wcaN,KL105_12,KL105_13,KL105_16	O1/O2v2	O2afg	?	Good	98.45%		aac(3)-IId^;aac(6')-Ib-cr.v2;strA.v1*;strB.v1*	-	-	qnrB1.v2^	-
GCF_016055935.1_ASM1605593v1_genomic	GCF_016055935.1	Brazil	-	-	0_0_84_0_8_0_4_8_0_0	SL101	CG101	Klebsiella pneumoniae	strong	311	172435	596825	5691391	no	-	ST101	1	1	7	7	ybt 9; ICEKp3	183	-	0	-	0	-	0	-	0	-	wzi137	KL17	K17	?-	Good	100.00%	KL17_07_wzy,KL17_09_wctS,KL17_11_wctU	O1/O2v1	O1	none	Very high	98.02%		aac(6')-Ib-cr.v2;aph3-Ia.v1^	-	-	-	-
GCF_016055975.1_ASM1605597v1_genomic	GCF_016055975.1	Brazil	-	-	0_0_107_0_4_0_1_9_0_0	SL39	CG39	Klebsiella pneumoniae	strong	302	174587	406381	5789928	no	-	ST39-1LV	1	3	7	8	ybt 16; ICEKp12	294	-	0	-	0	-	0	-	0	-	wzi2	unknown (KL2)	unknown (K2)	?-	None	99.75%	KL2_07,KL2_08,KL2_09,KL2_10,KL2_13	O1/O2v1	O1	none	Very high	99.99%		aac(3)-IIa.v1^;aac(6')-Ib-cr.v2	-	-	qnrB1.v2^;qnrVC1	-
GCF_016056175.1_ASM1605617v1_genomic	GCF_016056175.1	Brazil	-	-	0_0_369_0_0_0_0_0_104_0	SL307	CG307	Klebsiella pneumoniae	strong	120	224942	609189	5796364	no	-	ST307	0	2	9	21	-	0	-	0	-	0	-	0	-	0	-	wzi173	unknown (KL102)	unknown (KL102)	?-	None	99.23%	KL102_08_wzy,KL102_09,KL102_11,KL102_13,KL102_15_wzx	O1/O2v2	O2afg	none	Very high	98.45%		aac(3)-IIa.v1;aac(6')-Ib-cr.v2;aac(6')-Iq^;aadA;strA.v1^;strB.v1	-	-	qnrB1.v2^;qnrE1;qnrVC1	-
GCF_016805745.1_ASM1680574v1_genomic	GCF_016805745.1	Ecuador	-	-	0_0_395_0_12_0_4_0_0_0	SL86	CG86	Klebsiella pneumoniae	strong	296	45998	147466	5588828	no	-	ST86	4	0	6	8	ybt 5; ICEKp6	10-1LV	-	0	iuc 1	1	iro 1	1	-	0	-	wzi2	unknown (KL2)	unknown (K2)	?-	None	99.93%	KL2_06_wzc,KL2_07,KL2_08,KL2_09,KL2_10,KL2_11_wzx,KL2_12	O1/O2v1	O2a	?-	Good	98.43%	O1/O2v1_01_wzm,O1/O2v1_06_wbbO	aadA*;aph3-Ia.v1^;sat-2	-	-	qnrB19^	-
GCF_016836885.1_ASM1683688v1_genomic	GCF_016836885.1	Paraguay	-	-	0_0_848_0_0_0_0_0_0_0	SL10591	CG11194	Klebsiella pneumoniae	strong	126	191329	365866	5432986	no	-	ST3363	0	1	4	6	-	0	-	0	-	0	-	0	-	0	-	wzi73	unknown (KL158)	unknown (KL158)	?-	None	97.53%	KL158_09,KL158_10,KL158_11_wfgD,KL158_12,KL158_14,KL158_18_rmlB,KL158_19_rmlA,KL158_21_rmlC	unknown (OL102)	unknown (OL102)	?-+*	None	83.75%	OL102_02_rfbA,OL102_04_rfbC,OL102_05_wbbL,OL102_06_rhamnan,OL102_07_wzm,OL102_08_wzt	aac(3)-VIa*;aadA^;aph3-Ia.v1^	-	-	-	-
GCF_016836905.1_ASM1683690v1_genomic	GCF_016836905.1	Paraguay	-	-	0_0_261_0_0_0_0_8_0_0	SL716	CG716	Klebsiella pneumoniae	strong	99	273301	692209	5602618	no	-	ST716	0	1	7	11	-	0	-	0	-	0	-	0	-	0	-	wzi89	KL110	unknown (KL110)	?-	Good	99.52%	KL110_09,KL110_16_wcpZ	O1/O2v1	O2a	none	Very high	98.51%		aph3-Ia.v1^;strA.v1;strB.v1	-	-	qnrB19^	-
GCF_016837045.1_ASM1683704v1_genomic	GCF_016837045.1	Paraguay	-	-	0_0_123_1_5_0_0_0_0_0	SL789	CG789	Klebsiella pneumoniae	strong	173	197088	575024	5574424	no	-	ST789	0	1	8	13	-	0	-	0	-	0	-	0	-	0	-	wzi18	unknown (KL18)	unknown (K18)	?-	None	99.53%	KL18_06_wzc,KL18_09_wcuM,KL18_11_wckF,KL18_13,KL18_15_wzx	O1/O2v1	O1	none	Very high	97.67%		aac(3)-IIa.v1;aadA?;aph3-Ia.v1^	-	-	-	-
GCF_017309465.1_ASM1730946v1_genomic	GCF_017309465.1	Paraguay	-	-	0_0_88_0_0_0_2_5_1_0	SL231	CG231	Klebsiella pneumoniae	strong	100	355330	628869	5488004	no	-	ST231	0	1	6	7	-	0	-	0	-	0	-	0	-	0	-	wzi104	unknown (KL51)	unknown (K51)	?-	None	99.39%	KL51_07_wcaJ,KL51_09_wzy,KL51_10_wcuF,KL51_12_wzx,KL51_13,KL51_14_wcoZ	O1/O2v2	O1	?	Good	98.46%		aph3-Ia.v1^;strA.v1;strB.v1	-	-	-	-
GCF_017655225.1_ASM1765522v1_genomic	GCF_017655225.1	Peru	-	-	0_0_369_0_0_0_0_0_100_0	SL307	CG307	Klebsiella pneumoniae	strong	70	307140	516111	5391214	no	-	ST307	0	1	7	10	-	0	-	0	-	0	-	0	-	0	-	wzi173	KL102	unknown (KL102)	none	Very high	99.27%		O1/O2v2	O2afg	none	Very high	98.45%		aac(6')-Ib-cr.v2;strA.v1^;strB.v1	-	-	qnrB1.v2^	-
GCF_018359285.1_ASM1835928v1_genomic	GCF_018359285.1	Colombia	-	-	0_0_105_6_0_0_17_16_6_0	SL258	CG258	Klebsiella pneumoniae	strong	129	213716	619560	5804682	no	-	ST258	2	3	7	8	ybt 17; ICEKp10 (truncated)	265	clb 3	19	-	0	-	0	-	0	-	wzi154	KL107	unknown (KL107)	?-	Good	99.95%	KL107_08	O1/O2v2	O2afg	none	Very high	98.38%		aac(3)-IV;aadA^;aph(4)-Ia	-	-	-	-
GCF_018359305.1_ASM1835930v1_genomic	GCF_018359305.1	Colombia	-	-	0_0_105_6_43_0_0_1_0_0	SL258	CG258	Klebsiella pneumoniae	strong	162	154465	325684	5547074	no	-	ST258	1	2	5	9	ybt 10; ICEKp4 (truncated)	28-1LV	-	0	-	0	-	0	-	0	-	wzi174	KL74	K74	?-	Good	98.91%	KL74_08_wcuD,KL74_11_wzy,KL74_15_wcoW	O3b	O3b	*	High	91.70%		aac(3)-IV;aac(6')-Ib'.v1;aadA2;aadA^;aph(4)-Ia	-	-	-	-
GCF_018359345.1_ASM1835934v1_genomic	GCF_018359345.1	Colombia	-	-	0_0_105_6_0_0_17_16_0_0	SL258	CG258	Klebsiella pneumoniae	strong	75	214636	619733	5534843	no	-	ST258	2	2	2	1	ybt 17; ICEKp10 (truncated)	265	clb 3	19	-	0	-	0	-	0	-	wzi154	KL107	unknown (KL107)	none	Very high	99.98%		O1/O2v2	O2afg	none	Very high	98.38%		-	-	-	-	-
GCF_018359365.1_ASM1835936v1_genomic	GCF_018359365.1	Colombia	-	-	0_0_105_6_0_0_17_697_0_0	SL258	CG258	Klebsiella pneumoniae	strong	137	126186	270864	5599648	no	-	ST258	2	2	4	4	ybt 17; ICEKp10 (truncated)	265	clb 3	19-1LV	-	0	-	0	-	0	-	wzi154	KL107	unknown (KL107)	?-	Good	99.99%	KL107_10	O1/O2v2	O2afg	?-	Good	98.38%	O1/O2v2_08_gmlC	aadA2;aadA^	-	-	-	-
GCF_018359505.1_ASM1835950v1_genomic	GCF_018359505.1	Colombia	-	-	0_0_1_1_0_1_1_0_0_7	SL14	CG14	Klebsiella pneumoniae	strong	106	255765	897846	5730486	no	-	ST14	1	2	8	12	ybt 10; ICEKp4	106-2LV	-	0	-	0	-	0	-	0	-	wzi2	KL2	K2	?-	Good	99.74%	KL2_10	O1/O2v1	O1	none	Very high	99.99%		aac(3)-IIa.v1;aac(6')-Il;aadA1.v1;aadA2^;strA.v1;strB.v1	-	-	-	-
GCF_018359565.1_ASM1835956v1_genomic	GCF_018359565.1	Colombia	-	-	0_0_1_1_0_1_1_0_0_8	SL14	CG14	Klebsiella pneumoniae	strong	117	265998	855397	5749317	no	-	ST14	1	2	9	13	ybt 10; ICEKp4	106-1LV	-	0	-	0	-	0	-	0	-	wzi2	KL2	K2	?-	Good	99.74%	KL2_08,KL2_10,KL2_13	O1/O2v1	O1	none	Very high	99.99%		aac(3)-IIa.v1;aac(6')-Il;aadA1.v1;aadA2^;strA.v1;strB.v1	-	-	-	-
GCF_018359645.1_ASM1835964v1_genomic	GCF_018359645.1	Colombia	-	-	0_0_105_6_0_0_17_53_1_0	SL258	CG258	Klebsiella pneumoniae	strong	214	176884	548898	5717553	no	-	ST512	0	2	5	6	-	0	-	0	-	0	-	0	-	0	-	wzi154	unknown (KL107)	unknown (KL107)	?-	None	99.99%	KL107_09,KL107_10	O1/O2v2	O2afg	-	Good	98.38%	O1/O2v2_01_wzm	aac(6')-Ib'.v1;aadA2	-	-	qnrB19^	-
GCF_018920475.1_ASM1892047v1_genomic	GCF_018920475.1	Brazil	-	-	0_0_395_5_0_0_0_0_0_0	SL86	ND	Klebsiella pneumoniae	strong	34	418883	738716	5209163	no	-	ST3994	1	0	0	0	ybt 2; ICEKp1	324-2LV	-	0	-	0	iro 3 (truncated)	7	rmp 3; ICEKp1	32-1LV	-	wzi2	KL2	K2	none	Very high	99.92%		O1/O2v1	O1	none	Very high	98.45%		-	-	-	-	-
GCF_019038575.1_ASM1903857v1_genomic	GCF_019038575.1	Brazil	-	-	0_0_883_0_0_0_0_0_0_0	SL10686	CG11305	Klebsiella pneumoniae	strong	7	5363194	5363194	5445572	no	-	ST5236	0	2	3	2	-	0	-	0	-	0	-	0	-	0	-	-	KL45	K45	none	Very high	98.27%		O1/O2v2	O1	none	Very high	99.36%		-	-	-	-	-
GCF_019334205.1_ASM1933420v1_genomic	GCF_019334205.1	Brazil	-	-	0_0_219_4_0_0_1_0_0_0	SL502	CG12428	Klebsiella pneumoniae	strong	169	93287	299547	5496070	no	-	ST502	0	0	0	0	-	0	-	0	-	0	-	0	-	0	-	wzi50	KL15	K15	none	Very high	99.89%		O4	O4	none	Very high	99.67%		-	-	-	-	-
GCF_019928625.2_ASM1992862v2_genomic	GCF_019928625.2	Peru	-	-	0_0_146_0_2_1_0_1_0_0	SL1583	CG1583	Klebsiella pneumoniae	strong	4	5280085	5280085	5448399	no	-	ST1583	0	1	7	13	-	0	-	0	-	0	-	0	-	0	-	wzi384	KL102	unknown (KL102)	none	Very high	99.44%		O1/O2v2	O2afg	none	Very high	98.52%		aac(3)-IV;aadA2;aadA2^;aadA^;aph(4)-Ia;aph3-Ia.v1^	-	-	qnrB19^	-
GCF_019928665.1_ASM1992866v1_genomic	GCF_019928665.1	Peru	-	-	0_0_374_0_2_1_1_1_0_0	SL405	CG405	Klebsiella pneumoniae	strong	145	118218	411537	5703797	no	-	ST405	1	1	7	11	ybt 13; ICEKp2	500	-	0	-	0	-	0	-	0	-	wzi424	KL151	unknown (KL151)	none	Very high	99.23%		O4	O4	none	Very high	99.70%		aac(3)-IIa.v1^;aac(6')-Ib-cr.v2;strA.v1^;strB.v1	-	-	qnrB1.v2^	-
GCF_020589645.1_ASM2058964v1_genomic	GCF_020589645.1	Brazil	-	-	0_0_194_0_0_0_4_0_0_0	SL378	CG378	Klebsiella pneumoniae	strong	87	151462	635130	5486253	no	-	ST378	0	0	7	13	-	0	-	0	-	0	-	0	-	0	-	wzi177	KL125	unknown (KL125)	*	High	90.39%		O5	O5	*	High	94.39%		aac(3)-IV;aadA2;aadA^;aph(4)-Ia;strA.v1;strB.v1	-	-	-	-
GCF_020589795.1_ASM2058979v1_genomic	GCF_020589795.1	Brazil	-	-	0_0_22_12_38_0_0_0_0_0	SL17	CG1123	Klebsiella pneumoniae	strong	116	185273	480754	5490590	no	-	ST5209	0	1	3	3	-	0	-	0	-	0	-	0	-	0	-	wzi360	KL122	unknown (KL122)	none	Very high	99.98%		O1/O2v2	O2afg	none	Very high	98.52%		-	-	-	qnrE1	-
GCF_020589895.1_ASM2058989v1_genomic	GCF_020589895.1	Brazil	-	-	0_0_193_3_3_0_1_0_0_0	SL277	CG10463	Klebsiella pneumoniae	strong	157	165909	373750	5680945	no	-	ST277	0	2	8	8	-	0	-	0	-	0	-	0	-	0	-	wzi97	KL46	K46	*	Very high	99.64%		O3b	O3b	none	Very high	99.31%		aadA*	-	-	qnrE1	-
GCF_020615465.1_ASM2061546v1_genomic	GCF_020615465.1	Brazil	-	-	0_0_105_0_11_0_0_32_0_0	SL258	CG340	Klebsiella pneumoniae	strong	68	126804	368330	5220120	no	-	ST340-2LV	0	2	3	2	-	0	-	0	-	0	-	0	-	0	-	wzi50	KL15	K15	?-	Good	99.75%	KL15_10_wcsR	O4	O4	none	Very high	99.65%		-	-	-	-	-
GCF_020615495.1_ASM2061549v1_genomic	GCF_020615495.1	Brazil	-	-	0_0_105_0_0_0_6_1_0_0	SL258	CG340	Klebsiella pneumoniae	strong	122	118470	283057	6076669	no	-	ST11	1	2	5	8	ybt 16; ICEKp12	277	-	0	-	0	-	0	-	0	-	wzi64	KL64	K64	none	Very high	99.99%		O1/O2v1	O2a	none	Very high	98.64%		aac(6')-Iq;aadA;aph(3')-VIa*	-	-	-	-
GCF_020615575.1_ASM2061557v1_genomic	GCF_020615575.1	Brazil	-	-	0_0_98_2_17_1_0_0_0_0	SL13	CG327	Klebsiella pneumoniae	strong	108	109304	246866	6243761	no	-	ST327	0	3	10	16	-	0	-	0	-	0	-	0	-	0	-	wzi39	KL39	K39	?-*	Good	99.27%	KL39_07,KL39_09_mshA	O1/O2v1	O1	none	Very high	98.31%		aac(6')-Iq	-	-	qnrA1^;qnrA1^	-
GCF_020615655.1_ASM2061565v1_genomic	GCF_020615655.1	Brazil	-	-	0_0_105_0_0_0_6_2_0_0	SL258	CG340	Klebsiella pneumoniae	strong	132	87515	220999	5881271	no	-	ST11	1	3	5	5	ybt 16; ICEKp12	277	-	0	-	0	-	0	-	0	-	wzi64	KL64	K64	?-	Good	99.99%	KL64_11_wcoU,KL64_12_wcoT,KL64_13_wcsF	O1/O2v1	O2a	none	Very high	98.64%		aph(3')-VIa*;aph(3')-VIa*	-	-	-	-
GCF_020615675.1_ASM2061567v1_genomic	GCF_020615675.1	Brazil	-	-	0_0_98_2_17_2_0_0_0_0	SL13	CG327	Klebsiella pneumoniae	strong	115	109341	365756	5722048	no	-	ST327	0	2	5	6	-	0	-	0	-	0	-	0	-	0	-	wzi39	KL39	K39	*	Very high	99.27%		O1/O2v1	O1	none	Very high	98.31%		aac(6')-Iq	-	-	qnrA1^	-
GCF_021020735.1_ASM2102073v1_genomic	GCF_021020735.1	Brazil	-	-	0_0_105_0_3_0_1_13_3_0	SL258	CG340	Klebsiella pneumoniae	strong	97	141586	318744	5433559	no	-	ST11	1	1	9	9	ybt 10; ICEKp4	26	-	0	-	0	-	0	-	0	-	wzi75	KL105	unknown (KL105)	none	Very high	99.95%		O1/O2v2	O2afg	?	Good	98.45%		aac(6')-Ib-cr.v2^	-	-	-	-
GCF_021020985.1_ASM2102098v1_genomic	GCF_021020985.1	Brazil	-	-	0_0_105_6_0_0_69_0_0_0	SL258	CG258	Klebsiella pneumoniae	strong	128	152204	328333	5893863	no	-	ST258	2	2	10	16	ybt 17; ICEKp10	289	clb 3	17-1LV	-	0	-	0	-	0	-	wzi154	KL107	unknown (KL107)	none	Very high	99.99%		O1/O2v2	O2afg	none	Very high	98.38%		aac(3)-IId^;aadA2^;aph3-Ia.v1^;rmtB;sat-2;strA.v1^;strB.v1	-	-	-	-
GCF_021021055.1_ASM2102105v1_genomic	GCF_021021055.1	Brazil	-	-	0_0_105_6_0_0_69_0_0_0	SL258	CG258	Klebsiella pneumoniae	strong	134	152204	327864	5894370	no	-	ST258	2	2	10	16	ybt 17; ICEKp10	289	clb 3	17-1LV	-	0	-	0	-	0	-	wzi154	KL107	unknown (KL107)	none	Very high	99.99%		O1/O2v2	O2afg	none	Very high	98.38%		aac(3)-IId^;aadA2^;aph3-Ia.v1^;rmtB;sat-2;strA.v1^;strB.v1	-	-	-	-
GCF_021021135.1_ASM2102113v1_genomic	GCF_021021135.1	Brazil	-	-	0_0_105_6_0_0_69_0_0_0	SL258	CG258	Klebsiella pneumoniae	strong	130	152204	328333	5891866	no	-	ST258	2	3	11	16	ybt 17; ICEKp10	289	clb 3	17-1LV	-	0	-	0	-	0	-	wzi154	KL107	unknown (KL107)	none	Very high	99.99%		O1/O2v2	O2afg	none	Very high	98.38%		aac(3)-IId^;aadA2^;aph3-Ia.v1^;rmtB;sat-2;strA.v1^;strB.v1	-	-	-	-
GCF_021245835.1_ASM2124583v1_genomic	GCF_021245835.1	Brazil	-	-	0_0_22_27_0_0_0_125_0_0	SL17	CG16	Klebsiella pneumoniae	strong	96	310102	755422	5631961	no	-	ST16	0	2	9	12	-	0	-	0	-	0	-	0	-	0	-	-	unknown (KL51)	unknown (K51)	?-	None	99.90%	KL51_03_wzi,KL51_04_wza,KL51_05_wzb,KL51_06_wzc,KL51_07_wcaJ,KL51_08_wcpB,KL51_09_wzy,KL51_10_wcuF,KL51_11_wcpA,KL51_14_wcoZ	O3b	O3b	none	Very high	99.07%		aac(3)-IId^;aadA2^;rmtB;strA.v1^;strB.v1	-	-	-	-
GCF_021496095.1_ASM2149609v1_genomic	GCF_021496095.1	Brazil	-	-	0_0_105_0_11_0_0_0_1_0	SL258	CG340	Klebsiella pneumoniae	strong	9	5284160	5284160	5766661	no	-	ST340	1	2	10	21	ybt 9; ICEKp3	183	-	0	-	0	-	0	-	0	-	wzi50	KL15	K15	none	Very high	99.90%		O4	O4	none	Very high	99.66%		aac(3)-IId^;aac(6')-Ib'.v1;aadA*;aadA2;rmtG;sat-2;strA.v1;strB.v1	-	-	qnrB19^	-
GCF_021568735.1_ASM2156873v1_genomic	GCF_021568735.1	Brazil	-	-	0_0_84_0_8_0_4_1_2_0	SL101	CG101	Klebsiella pneumoniae	strong	150	137404	364716	5590776	no	-	ST101	1	1	4	3	ybt 9; ICEKp3	183	-	0	-	0	-	0	-	0	-	wzi137	unknown (KL17)	unknown (K17)	?-	None	100.00%	KL17_06_wzc,KL17_08_wctR,KL17_09_wctS,KL17_11_wctU,KL17_13_wcmZ	O1/O2v1	O1	?-	Good	98.02%	O1/O2v1_06_wbbO	-	-	-	-	-
GCF_022848925.1_ASM2284892v1_genomic	GCF_022848925.1	Uruguay	-	-	0_0_105_6_0_0_0_386_0_0	SL258	CG258	Klebsiella pneumoniae	strong	228	49176	156340	5182776	no	-	ST258	0	0	2	0	-	0	-	0	-	0	-	0	-	0	-	wzi29	unknown (KL107)	unknown (KL107)	?-	None	89.75%	KL107_05_wzb,KL107_06_wzc,KL107_07_wbaP,KL107_08,KL107_09,KL107_10,KL107_12,KL107_13,KL107_14,KL107_15	O1/O2v2	O2afg	?	Good	98.49%		-	-	-	-	-
GCF_022848935.1_ASM2284893v1_genomic	GCF_022848935.1	Uruguay	-	-	0_0_105_6_0_0_385_0_0_0	SL258	CG258	Klebsiella pneumoniae	strong	244	49176	136044	5284778	no	-	ST258	0	0	2	0	-	0	-	0	-	0	-	0	-	0	-	wzi154	unknown (KL107)	unknown (KL107)	?-	None	99.99%	KL107_09,KL107_10	O1/O2v2	O2afg	?	Good	98.38%		-	-	-	-	-
GCF_022848985.1_ASM2284898v1_genomic	GCF_022848985.1	Uruguay	-	-	0_0_105_6_0_0_386_0_0_0	SL258	CG258	Klebsiella pneumoniae	strong	242	50880	156340	5304370	no	-	ST258	0	0	2	0	-	0	-	0	-	0	-	0	-	0	-	wzi154	KL107	unknown (KL107)	?	Good	99.99%		O1/O2v2	O2afg	?	Good	98.38%		-	-	-	-	-
GCF_022848995.1_ASM2284899v1_genomic	GCF_022848995.1	Uruguay	-	-	0_0_105_6_0_0_387_0_0_0	SL258	CG258	Klebsiella pneumoniae	strong	292	46040	156340	5299898	no	-	ST258	0	0	1	0	-	0	-	0	-	0	-	0	-	0	-	wzi154	unknown (KL107)	unknown (KL107)	?-	None	99.96%	KL107_06_wzc,KL107_07_wbaP,KL107_09,KL107_10	unknown (O1/O2v2)	unknown (O2afg)	?-	None	98.04%	O1/O2v2_07_kfoC,O1/O2v2_08_gmlC	-	-	-	-	-
GCF_022849025.1_ASM2284902v1_genomic	GCF_022849025.1	Uruguay	-	-	0_0_105_0_9_0_0_60_0_0	SL258	CG340	Klebsiella pneumoniae	strong	293	38574	156340	5236253	no	-	ST11	0	0	2	0	-	0	-	0	-	0	-	0	-	0	-	wzi154	unknown (KL107)	unknown (KL107)	?-+*	None	96.07%	KL107_05_wzb,KL107_06_wzc,KL107_07_wbaP,KL107_08,KL107_09,KL107_10	O1/O2v1	O2a	-	Good	98.41%	O1/O2v1_07_kfoC	-	-	-	-	-
GCF_022849045.1_ASM2284904v1_genomic	GCF_022849045.1	Uruguay	-	-	0_0_105_0_20_0_2_0_0_0	SL258	CG340	Klebsiella pneumoniae	strong	259	40613	156339	5160442	no	-	ST3627	0	0	1	0	-	0	-	0	-	0	-	0	-	0	-	wzi230	unknown (KL107)	unknown (KL107)	?-+	None	94.81%	KL107_05_wzb,KL107_06_wzc,KL107_07_wbaP,KL107_08,KL107_09,KL107_10,KL107_14,KL107_15	unknown (OL102)	unknown (OL102)	?-+*	None	89.49%	OL102_03_rfbD,OL102_04_rfbC,OL102_05_wbbL,OL102_06_rhamnan,OL102_07_wzm,OL102_08_wzt	-	-	-	-	-
GCF_022849065.1_ASM2284906v1_genomic	GCF_022849065.1	Uruguay	-	-	0_0_105_0_20_0_3_0_0_0	SL258	CG340	Klebsiella pneumoniae	strong	253	39591	156339	5157149	no	-	ST11	0	0	1	0	-	0	-	0	-	0	-	0	-	0	-	wzi230	unknown (KL107)	unknown (KL107)	?-+	None	94.91%	KL107_05_wzb,KL107_06_wzc,KL107_07_wbaP,KL107_08,KL107_09,KL107_10	unknown (OL102)	unknown (OL102)	-*	None	88.09%	OL102_05_wbbL,OL102_06_rhamnan,OL102_07_wzm,OL102_08_wzt	-	-	-	-	-
GCF_022849125.1_ASM2284912v1_genomic	GCF_022849125.1	Uruguay	-	-	0_0_105_6_0_0_388_0_0_0	SL258	CG258	Klebsiella pneumoniae	strong	242	49176	156340	5282945	no	-	ST258	0	0	1	0	-	0	-	0	-	0	-	0	-	0	-	wzi154	KL107	unknown (KL107)	?	Good	99.90%		O1/O2v2	O2afg	?	Good	98.38%		-	-	-	-	-
GCF_023059255.1_ASM2305925v1_genomic	GCF_023059255.1	Brazil	-	-	0_0_105_0_3_0_28_1_2_0	SL258	CG340	Klebsiella pneumoniae	strong	99	199973	459261	5644814	no	-	ST11	1	2	8	12	ybt 10; ICEKp4	26	-	0	-	0	-	0	-	0	-	wzi75	unknown (KL107)	unknown (KL107)	?-+*	None	87.00%	KL107_05_wzb,KL107_06_wzc,KL107_08,KL107_09,KL107_10	O1/O2v2	O2afg	none	Very high	98.45%		aac(3)-IId^;aac(6')-Ib-cr.v2^;strA.v1*;strB.v1*	-	-	qnrB1.v2^	-
GCF_023059275.1_ASM2305927v1_genomic	GCF_023059275.1	Brazil	-	-	0_0_84_0_8_0_4_1_2_0	SL101	CG101	Klebsiella pneumoniae	strong	107	153173	613279	5505540	no	-	ST101	1	1	7	7	ybt 9; ICEKp3	183-1LV	-	0	-	0	-	0	-	0	-	wzi137	unknown (KL107)	unknown (KL107)	?-+*	None	90.17%	KL107_05_wzb,KL107_06_wzc,KL107_07_wbaP,KL107_08,KL107_09,KL107_10,KL107_11_gnd	O1/O2v1	O1	none	Very high	98.02%		aac(6')-Ib-cr.v2;aph3-Ia.v1^	-	-	-	-
GCF_023059285.1_ASM2305928v1_genomic	GCF_023059285.1	Brazil	-	-	0_0_105_0_3_0_1_13_0_0	SL258	CG340	Klebsiella pneumoniae	strong	94	190501	425649	5448747	no	-	ST11	1	2	8	10	ybt 10; ICEKp4	26	-	0	-	0	-	0	-	0	-	wzi75	unknown (KL107)	unknown (KL107)	?-+*	None	87.00%	KL107_05_wzb,KL107_06_wzc,KL107_08,KL107_09,KL107_10	O1/O2v2	O2afg	?	Good	98.44%		aac(3)-IIa.v1^;aac(6')-Ib-cr.v2^;aph(3')-VIa*	-	-	qnrB6^	-
GCF_023060255.1_ASM2306025v1_genomic	GCF_023060255.1	Brazil	-	-	0_0_124_0_0_6_0_0_0_0	SL874	CG874	Klebsiella pneumoniae	strong	97	233227	443426	5786687	no	-	ST874	0	2	7	9	-	0	-	0	-	0	-	0	-	0	-	wzi24	unknown (KL24)	unknown (K24)	?-	None	99.98%	KL24_13_wcuG,KL24_14_wzy,KL24_15_wzx	O1/O2v1	O1	none	Very high	98.52%		aac(3)-IIa.v1^;aac(6')-Ib-cr.v2;aadA5	-	-	qnrB1.v2^	-
GCF_023060305.1_ASM2306030v1_genomic	GCF_023060305.1	Brazil	-	-	0_0_83_3_6_0_1_0_0_0	SL43	CG43	Klebsiella pneumoniae	strong	59	350114	746531	5501977	no	-	ST43	0	3	2	1	-	0	-	0	-	0	-	0	-	0	-	wzi412	KL61	K61	?-	Good	96.56%	KL61_11_wzx,KL61_12_wcqZ	O1/O2v1	O1	none	Very high	98.35%		-	-	-	-	-
GCF_023060355.1_ASM2306035v1_genomic	GCF_023060355.1	Brazil	-	-	0_0_80_8_0_0_0_0_0_0	SL107	CG219	Klebsiella pneumoniae	strong	100	201739	624910	5477709	no	-	ST219	0	2	8	18	-	0	-	0	-	0	-	0	-	0	-	wzi177	unknown (KL114)	unknown (KL114)	?-	None	99.66%	KL114_07_wbaP,KL114_08_wzy,KL114_09_wciP,KL114_10_wzx,KL114_11_wcqZ,KL114_12_wcuQ,KL114_13	O1/O2v1	O1	none	Very high	98.55%		aac(3)-IIa.v1^;aadA*;aadA2;strA.v1^;strB.v1	-	-	qnrA1^;qnrS1	-
GCF_023060505.1_ASM2306050v1_genomic	GCF_023060505.1	Brazil	-	-	0_0_197_0_17_0_9_1_0_0	SL147	CG147	Klebsiella pneumoniae	strong	119	147272	383619	5689943	no	-	ST147	0	2	8	12	-	0	-	0	-	0	-	0	-	0	-	wzi420	unknown (KL50)	unknown (K50)	?-+*	None	87.39%	KL50_05_wbaZ,KL50_06_wbaP,KL50_07_wcuU,KL50_08_wcuH,KL50_09_wzx,KL50_10	O3/O3a	O3/O3a	-	Good	97.71%	O3/O3a_01_manC,O3/O3a_02_manB	aac(3)-IIa.v1^;aac(6')-Ib-cr.v2;strA.v1^;strB.v1	-	-	qnrB1.v2^	-
GCF_023554495.1_ASM2355449v1_genomic	GCF_023554495.1	Chile	-	-	0_0_88_5_0_0_0_0_0_0	SL231	ND	Klebsiella pneumoniae	strong	15	5288551	5288551	5841932	no	-	ST1588	0	2	7	11	-	0	-	0	-	0	-	0	-	0	-	wzi194	KL108	unknown (KL108)	*	Very high	97.51%		O1/O2v2	O1	none	Very high	98.50%		aac(3)-IIa.v1^;aac(6')-Ib-cr.v2;strA.v1^;strB.v1	-	-	qnrB1.v2^	-
GCF_023572325.1_ASM2357232v1_genomic	GCF_023572325.1	Brazil	-	-	0_0_413_1_3_0_0_0_1_0	SL1229	CG1229	Klebsiella pneumoniae	strong	160	107528	632740	5837087	no	-	ST1229	0	2	11	18	-	0	-	0	-	0	-	0	-	0	-	wzi191	unknown (KL107)	unknown (KL107)	?-+	None	85.37%	KL107_05_wzb,KL107_06_wzc,KL107_07_wbaP,KL107_08,KL107_09,KL107_10,KL107_12,KL107_13,KL107_14,KL107_15	O5	O5	*	High	94.31%		aac(6')-Ib-cr.v2;aadA16*;aadA2	-	-	qnrS1	-
GCF_023701585.1_ASM2370158v1_genomic	GCF_023701585.1	Argentina	-	-	0_0_22_68_0_0_0_0_0_0	SL17	CG12392	Klebsiella pneumoniae	strong	161	181947	523212	5581104	no	-	ST18	0	2	5	6	-	0	-	0	-	0	-	0	-	0	-	wzi82	KL23	K23	?-	Good	99.95%	KL23_08_wcaJ	O1/O2v2	O2afg	none	Very high	98.44%		strA.v1;strB.v1	-	-	-	-
GCF_024494945.1_ASM2449494v1_genomic	GCF_024494945.1	Peru	-	-	0_0_548_0_0_0_0_1_0_0	SL10161	CG10486	Klebsiella pneumoniae	strong	108	146257	426284	5440795	no	-	ST1774	0	2	8	11	-	0	-	0	-	0	-	0	-	0	-	wzi275	unknown (KL107)	unknown (KL107)	?-+	None	89.00%	KL107_05_wzb,KL107_06_wzc,KL107_07_wbaP,KL107_08,KL107_09,KL107_10	O12	O12	none	Very high	98.09%		aadA2^;strA.v1*;strB.v1*	-	-	qnrS1	-
GCF_024495065.1_ASM2449506v1_genomic	GCF_024495065.1	Peru	-	-	0_0_388_1_5_0_3_0_0_0	SL25	CG25	Klebsiella pneumoniae	strong	94	129186	322219	5424762	no	-	ST25	0	2	6	8	-	0	-	0	-	0	-	0	-	0	-	wzi72	unknown (KL2)	unknown (K2)	?-	None	97.93%	KL2_06_wzc,KL2_07,KL2_08,KL2_09,KL2_10,KL2_11_wzx,KL2_13	O1/O2v2	O1	?	Good	99.21%		aadA2^;aadA^;aph3-Ia.v1^	-	-	qnrS1	-
GCF_024495515.1_ASM2449551v1_genomic	GCF_024495515.1	Peru	-	-	0_0_388_1_5_0_4_0_0_0	SL25	CG25	Klebsiella pneumoniae	strong	68	180303	371168	5430953	no	-	ST25	0	2	6	8	-	0	-	0	-	0	-	0	-	0	-	wzi72	unknown (KL2)	unknown (K2)	?-	None	98.25%	KL2_07,KL2_08,KL2_09,KL2_10,KL2_13	O1/O2v2	O1	?	Good	99.21%		aadA2^;aadA^;aph3-Ia.v1^	-	-	qnrS1	-
GCF_024813565.1_ASM2481356v1_genomic	GCF_024813565.1	Brazil	-	-	0_0_369_0_0_0_0_0_1_0	SL307	CG307	Klebsiella pneumoniae	strong	114	240950	594737	5526560	no	-	ST307	0	1	8	12	-	0	-	0	-	0	-	0	-	0	-	wzi173	unknown (KL102)	unknown (KL102)	?-	None	99.11%	KL102_07_wbaP,KL102_08_wzy,KL102_09,KL102_10,KL102_11,KL102_12,KL102_13,KL102_14,KL102_15_wzx	O1/O2v2	O2afg	?-	Good	98.45%	O1/O2v2_07_kfoC,O1/O2v2_08_gmlC	aac(3)-IIa.v1^;aac(6')-Ib-cr.v2;strA.v1^;strB.v1	-	-	qnrB1.v2^	-
GCF_024813735.1_ASM2481373v1_genomic	GCF_024813735.1	Brazil	-	-	0_0_105_0_3_0_1_0_43_0	SL258	CG340	Klebsiella pneumoniae	strong	200	131864	327499	5646196	no	-	ST11	1	1	9	12	ybt 10; ICEKp4	26-1LV	-	0	-	0	-	0	-	0	-	wzi75	KL105	unknown (KL105)	?-	Good	99.99%	KL105_12,KL105_13,KL105_15	O1/O2v2	O2afg	?	Good	98.44%		aac(6')-Ib-cr.v2;strA.v1*;strB.v1*	-	-	qnrB1.v2^	-
GCF_024813765.1_ASM2481376v1_genomic	GCF_024813765.1	Brazil	-	-	0_0_105_0_9_0_0_28_1_0	SL258	CG340	Klebsiella pneumoniae	strong	115	209728	456014	5326394	no	-	ST11	1	1	5	6	ybt 9; ICEKp3	183	-	0	-	0	-	0	-	0	-	wzi50	unknown (KL15)	unknown (K15)	?-	Low	99.71%	KL15_10_wcsR,KL15_12_wzy,KL15_14_wzx	O4	O4	?-	Good	99.66%	O4_06_glycosyltransferase	aac(6')-Ib-cr.v2	-	-	qnrS1	-
GCF_024814275.1_ASM2481427v1_genomic	GCF_024814275.1	Brazil	-	-	0_0_0_0_84_0_0_0_0_0	SL15	CG15	Klebsiella pneumoniae	strong	134	358848	637970	5872880	no	-	ST1045	0	3	10	14	-	0	-	0	-	0	-	0	-	0	-	wzi202	unknown (KL127)	unknown (KL127)	?-	None	99.74%	KL127_06_wzc,KL127_08_wctK,KL127_09_wzy,KL127_10,KL127_11,KL127_12_wcpJ,KL127_13	OL101	unknown (OL101)	*	High	94.84%		aac(3)-IIa.v1^;aac(6')-Ib-cr.v2;strA.v1^;strB.v1	-	-	qnrB1.v2^	-
GCF_025395495.1_ASM2539549v1_genomic	GCF_025395495.1	Brazil	-	-	0_0_19_1_14_0_0_0_0_0	SL889	CG889	Klebsiella pneumoniae	strong	113	166000	338995	5508542	no	-	ST889	0	0	3	3	-	0	-	0	-	0	-	0	-	0	-	wzi117	KL54	K54	none	Very high	99.49%		O1/O2v1	O1	none	Very high	98.18%		-	-	-	-	-
GCF_025395535.1_ASM2539553v1_genomic	GCF_025395535.1	Brazil	-	-	0_0_237_1_0_0_0_0_1_0	SL30	CG30	Klebsiella pneumoniae	strong	137	146237	440675	5552603	no	-	ST30	0	0	0	0	-	0	-	0	-	0	-	0	-	0	-	wzi64	KL64	K64	none	Very high	99.89%		O1/O2v1	O1	none	Very high	98.65%		-	-	-	-	-
GCF_025399395.1_ASM2539939v1_genomic	GCF_025399395.1	Argentina	-	-	0_0_105_0_0_0_26_0_0_0	SL258	CG340	Klebsiella pneumoniae	strong	136	158716	733629	5653752	no	-	ST11	0	2	11	18	-	0	-	0	-	0	-	0	-	0	-	wzi64	KL64	K64	none	Very high	99.99%		O1/O2v1	O2a	none	Very high	98.64%		aac(6')-Ib-cr.v2*;aadA*;strA.v1^;strB.v1	-	-	qnrB19^	-
GCF_025399535.1_ASM2539953v1_genomic	GCF_025399535.1	Argentina	-	-	0_0_105_0_0_0_27_0_0_0	SL258	CG340	Klebsiella pneumoniae	strong	144	205902	526697	5764098	no	-	ST11	0	2	10	18	-	0	-	0	-	0	-	0	-	0	-	wzi64	KL64	K64	none	Very high	99.99%		O1/O2v1	O2a	none	Very high	98.64%		aadA*;rmtD;strA.v1^;strB.v1	-	-	qnrB19^	-
GCF_025818935.1_ASM2581893v1_genomic	GCF_025818935.1	Trinidad and Tobago	-	-	0_0_0_0_2_0_168_0_0_0	SL15	CG15	Klebsiella pneumoniae	strong	106	282908	739856	5712383	no	-	ST15	0	1	8	13	-	0	-	0	-	0	-	0	-	0	-	wzi24	KL24	K24	-	High	99.99%	KL24_13_wcuG	O1/O2v1	O1	none	Very high	98.52%		aac(3)-IIa.v1^;aac(6')-Ib-cr.v2;strA.v1^;strB.v1	-	-	qnrB1.v2^	-
GCF_025818955.1_ASM2581895v1_genomic	GCF_025818955.1	Trinidad and Tobago	-	-	0_0_253_0_0_0_0_1_0_0	SL528	CG528	Klebsiella pneumoniae	strong	75	408917	1082608	5469627	no	-	ST528	0	0	0	0	-	0	-	0	-	0	-	0	-	0	-	wzi26	KL46	K46	?-*	Good	98.80%	KL46_19_manB	O3b	O3b	?-	Good	99.16%	O3b_02_manB	-	-	-	-	-
GCF_025819035.1_ASM2581903v1_genomic	GCF_025819035.1	Trinidad and Tobago	-	-	0_0_395_0_11_0_0_1_1_0	SL86	CG86	Klebsiella pneumoniae	strong	70	436854	719236	5428385	no	-	ST86	3	0	0	0	-	0	-	0	iuc 1	1	-	0	rmp 1; KpVP-1 (incomplete)	26-1LV	rmpA2_4*-47%	wzi2	KL2	K2	none	Very high	99.91%		O1/O2v1	O2a	none	Very high	98.46%		-	-	-	-	-
GCF_025819055.1_ASM2581905v1_genomic	GCF_025819055.1	Trinidad and Tobago	-	-	0_0_105_0_3_0_1_0_36_0	SL258	CG340	Klebsiella pneumoniae	strong	119	270013	505964	5592304	no	-	ST11	1	1	8	11	ybt 10; ICEKp4	26	-	0	-	0	-	0	-	0	-	wzi75	unknown (KL105)	unknown (KL105)	?-	Low	100.00%	KL105_11,KL105_12,KL105_13	O1/O2v2	O2afg	none	Very high	98.44%		aac(6')-Ib-cr.v2^;aph3-Ia.v1^	-	-	qnrB4	-
GCF_025819065.1_ASM2581906v1_genomic	GCF_025819065.1	Trinidad and Tobago	-	-	0_0_230_0_4_1_0_0_1_0	SL280	CG280	Klebsiella pneumoniae	strong	95	265046	559001	5477530	no	-	ST280	0	1	8	12	-	0	-	0	-	0	-	0	-	0	-	wzi82	KL23	K23	none	Very high	100.00%		O1/O2v2	O2afg	?	Good	98.44%		aac(3)-IIa.v1^;aac(6')-Ib-cr.v2;strA.v1^;strB.v1	-	-	qnrB1.v2^	-
GCF_025819195.1_ASM2581919v1_genomic	GCF_025819195.1	Trinidad and Tobago	-	-	0_0_371_2_1_0_0_0_0_0	SL10014	CG10176	Klebsiella pneumoniae	strong	120	302493	661598	5615092	no	-	ST194	0	0	0	0	-	0	-	0	-	0	-	0	-	0	-	wzi81	KL120	unknown (KL120)	none	Very high	97.64%		O1/O2v2	O1	none	Very high	99.05%		-	-	-	-	-
GCF_025819235.1_ASM2581923v1_genomic	GCF_025819235.1	Trinidad and Tobago	-	-	0_0_0_0_2_0_0_240_0_0	SL15	CG15	Klebsiella pneumoniae	strong	94	304658	739852	5688006	no	-	ST15	0	1	8	13	-	0	-	0	-	0	-	0	-	0	-	wzi24	KL24	K24	-	High	99.99%	KL24_14_wzy	O1/O2v1	O1	none	Very high	98.51%		aac(3)-IIa.v1^;aac(6')-Ib-cr.v2;strA.v1^;strB.v1	-	-	qnrB1.v2^	-
GCF_025819355.1_ASM2581935v1_genomic	GCF_025819355.1	Trinidad and Tobago	-	-	0_0_221_1_96_0_0_0_0_0	SL111	CG111	Klebsiella pneumoniae	strong	100	346604	539484	5418424	no	-	ST111	0	0	0	0	-	0	-	0	-	0	-	0	-	0	-	wzi350	KL113	unknown (KL113)	?*	Good	96.49%		O1/O2v2	O1	none	Very high	98.71%		-	-	-	-	-
GCF_026191975.1_ASM2619197v1_genomic	GCF_026191975.1	Brazil	-	-	0_0_105_0_3_0_28_1_3_0	SL258	CG340	Klebsiella pneumoniae	strong	85	163650	395514	5434325	no	-	ST11	1	2	8	8	ybt 10; ICEKp4	26	-	0	-	0	-	0	-	0	-	wzi75	KL105	unknown (KL105)	none	Very high	99.99%		O1/O2v2	O2afg	none	Very high	98.45%		strA.v1*;strB.v1*	-	-	-	-
GCF_026222835.1_ASM2622283v1_genomic	GCF_026222835.1	Brazil	-	-	0_0_105_0_9_0_0_28_1_0	SL258	CG340	Klebsiella pneumoniae	strong	214	137119	328643	5901657	no	-	ST11	1	2	10	14	ybt 9; ICEKp3	183	-	0	-	0	-	0	-	0	-	wzi50	KL15	K15	none	Very high	99.96%		O4	O4	none	Very high	99.65%		aac(3)-IIa.v1^	-	-	qnrS1	-
GCF_026222865.1_ASM2622286v1_genomic	GCF_026222865.1	Brazil	-	-	0_0_410_0_11_0_0_0_0_0	SL505	CG505	Klebsiella pneumoniae	strong	125	150488	705123	5578476	no	-	ST281	0	0	0	0	-	0	-	0	-	0	-	0	-	0	-	wzi329	KL64	K64	none	Very high	99.89%		O1/O2v1	O1	none	Very high	98.62%		-	-	-	-	-
GCF_026223155.1_ASM2622315v1_genomic	GCF_026223155.1	Brazil	-	-	0_0_541_4_0_0_0_0_0_0	SL10197	CG12437	Klebsiella pneumoniae	strong	110	161705	307875	5637090	no	-	ST464	0	2	6	11	-	0	-	0	-	0	-	0	-	0	-	wzi84	KL28	K28	none	Very high	99.40%		O1/O2v1	O2a	none	Very high	98.85%		aac(6')-Ib'.v1;sat-2;strA.v1^;strB.v1	-	-	-	-
GCF_026620175.1_ASM2662017v1_genomic	GCF_026620175.1	Brazil	-	-	0_0_22_21_2_0_0_0_0_0	SL17	CG10199	Klebsiella pneumoniae	strong	156	283197	639893	5806027	no	-	ST17	0	0	0	0	-	0	-	0	-	0	-	0	-	0	-	wzi454	unknown (KL66)	unknown (K66)	?-+*	Low	93.70%	KL66_02_cpsACP	O1/O2v2	O2afg	none	Very high	98.44%		-	-	-	-	-
GCF_028067495.1_ASM2806749v1_genomic	GCF_028067495.1	Trinidad and Tobago	-	-	0_0_105_0_9_0_0_0_0_0	SL258	CG340	Klebsiella pneumoniae	strong	118	202865	435844	5169575	no	-	ST11	1	2	2	1	ybt 9; ICEKp3	183-2LV	-	0	-	0	-	0	-	0	-	wzi50	unknown (KL50)	unknown (K50)	-	None	97.75%	KL50_04_wza,KL50_05_wbaZ,KL50_06_wbaP,KL50_07_wcuU,KL50_08_wcuH,KL50_09_wzx,KL50_10	unknown (OL102)	unknown (OL102)	-	None	73.84%	OL102_01_rfbB,OL102_02_rfbA,OL102_03_rfbD,OL102_04_rfbC,OL102_05_wbbL,OL102_06_rhamnan,OL102_07_wzm,OL102_08_wzt	-	-	-	-	-
GCF_029076025.1_ASM2907602v1_genomic	GCF_029076025.1	Brazil	-	-	0_0_105_0_0_0_1_4_0_0	SL258	CG340	Klebsiella pneumoniae	strong	6	5431010	5431010	5829273	no	-	ST11	2	1	7	8	ybt 0; ICEKp10	346	clb 3	17	-	0	-	0	-	0	-	-	KL64	K64	none	Very high	99.99%		O1/O2v1	O2a	none	Very high	98.62%		-	-	-	-	-
GCF_029079265.1_ASM2907926v1_genomic	GCF_029079265.1	Brazil	-	-	0_0_105_0_11_0_0_0_4_0	SL258	CG340	Klebsiella pneumoniae	strong	6	5315654	5315654	5686433	no	-	ST340-1LV	0	1	9	14	-	0	-	0	-	0	-	0	-	0	-	wzi143	KL151	unknown (KL151)	none	Very high	99.22%		O4	O4	none	Very high	99.67%		aac(3)-IIa.v1^;aac(6')-Ib-cr.v2;strA.v1^;strB.v1	-	-	qnrB1.v2^	-
GCF_029193615.1_ASM2919361v1_genomic	GCF_029193615.1	Chile	-	-	0_0_429_0_25_0_1_1_0_0	SL23	CG23	Klebsiella pneumoniae	strong	22	1661569	2341366	5825007	no	-	ST23	5	2	2	2	ybt 1; ICEKp10	47-1LV	clb 2	29	iuc 1	1	iro 1	2	rmp 1; KpVP-1	26	rmpA2_6-60%	wzi1	KL1	K1	none	Very high	99.99%		O1/O2v2	O1	none	Very high	99.12%		-	-	-	-	-
GCF_928375135.1_BB1542_assembly_hybrid_genomic	GCF_928375135.1	Venezuela	-	-	0_0_107_0_1_9_3_0_1_0	SL39	CG39	Klebsiella pneumoniae	strong	5	5300255	5300255	5588444	no	-	ST39	0	0	6	7	-	0	-	0	-	0	-	0	-	0	-	wzi83	KL23	K23	none	Very high	99.90%		O1/O2v2	O1	none	Very high	98.49%		rmtE*	-	-	qnrB19^	-
VA569	VA569	Chile	-	-	0_0_105_0_3_0_45_2_0_0	SL258	CG340	Klebsiella pneumoniae	strong	5	5584676	5584676	5710320	no	-	ST11	1	1	9	12	ybt 14; ICEKp5	327-1LV	-	0	-	0	-	0	-	0	-	wzi39	KL39	K39	none	Very high	98.79%		O3b	O3b	none	Very high	99.05%		aac(3)-IId^;aadA*;aadA5	-	-	-	-
GCF_003321425.1_ASM332142v1_genomic	GCF_003321425.1	Brazil	AA552-AI746	-	0_0_105_1_1_1_0_0_1_0	SL258	CG10268	Klebsiella pneumoniae	strong	414	28645	90770	5223368	no	-	ST437	0	3	7	6	-	0	-	0	-	0	-	0	-	0	-	wzi109	unknown (KL50)	unknown (K50)	?-*	None	94.04%	KL50_04_wza,KL50_05_wbaZ,KL50_06_wbaP,KL50_07_wcuU,KL50_08_wcuH,KL50_09_wzx,KL50_10	unknown (OL102)	unknown (OL102)	-	None	73.84%	OL102_01_rfbB,OL102_02_rfbA,OL102_03_rfbD,OL102_04_rfbC,OL102_05_wbbL,OL102_06_rhamnan,OL102_07_wzm,OL102_08_wzt	aadA2?;aph3-Ia.v1^	-	-	-	-
GCF_011037245.1_ASM1103724v1_genomic	GCF_011037245.1	Brazil	AA552-AI746	-	0_0_105_1_1_1_19_0_1_0	SL258	CG10268	Klebsiella pneumoniae	strong	99	140361	436833	5431585	no	-	ST437	0	2	6	5	-	0	-	0	-	0	-	0	-	0	-	wzi109	unknown (KL36)	unknown (K36)	?-	None	99.87%	KL36_07_wcaJ,KL36_08_wcaA,KL36_14_wcuM,KL36_15,KL36_16_wckT,KL36_17_wzx	O4	O4	none	Very high	99.73%		aph3-Ia.v1*?	-	-	-	-
GCF_011037345.1_ASM1103734v1_genomic	GCF_011037345.1	Brazil	AA552-AI746	-	0_0_105_1_1_1_0_0_3_0	SL258	CG10268	Klebsiella pneumoniae	strong	109	204568	839095	5413435	no	-	ST437	2	2	5	4	ybt 0; ICEKp10	346-1LV	clb 3	17-1LV	-	0	-	0	-	0	-	wzi109	KL36	K36	none	Very high	99.89%		O4	O4	none	Very high	99.72%		aph3-Ia.v1^	-	-	-	-
GCF_011037945.1_ASM1103794v1_genomic	GCF_011037945.1	Brazil	AA552-AI746	-	0_0_105_6_0_0_69_0_6_0	SL258	CG258	Klebsiella pneumoniae	strong	125	203677	468922	5812188	no	-	ST258	0	2	9	15	-	0	-	0	-	0	-	0	-	0	-	-	unknown (KL107)	unknown (KL107)	?-	None	99.99%	KL107_03_wzi,KL107_04_wza,KL107_05_wzb,KL107_06_wzc,KL107_07_wbaP	O1/O2v2	O2afg	none	Very high	98.38%		aac(3)-IId^;aadA2^;aph3-Ia.v1^;rmtB;sat-2;strA.v1^;strB.v1	-	-	-	-
GCF_011601045.1_ASM1160104v1_genomic	GCF_011601045.1	Brazil	AA552-AI746	-	0_0_105_6_0_0_69_0_0_0	SL258	CG258	Klebsiella pneumoniae	strong	165	129265	560122	5773191	no	-	ST258	0	2	10	15	-	0	-	0	-	0	-	0	-	0	-	wzi154	KL107	unknown (KL107)	none	Very high	99.99%		O1/O2v2	O2afg	?-	Good	98.38%	O1/O2v2_05_wbbN	aac(3)-IId^;aadA2^;aph3-Ia.v1^;rmtB;strA.v1^;strB.v1	-	-	-	-
GCF_013002785.1_ASM1300278v1_genomic	GCF_013002785.1	Brazil	AA552-AI746	-	0_0_105_0_24_0_0_0_3_0	SL258	CG340	Klebsiella pneumoniae	strong	150	112566	376658	5941659	no	-	ST11	2	2	8	7	ybt 17; ICEKp10	269	clb 3	19-2LV	-	0	-	0	-	0	-	wzi27	KL27	K27	none	Very high	99.99%		O1/O2v2	O2afg	none	Very high	98.41%		aph3-Ia.v1^	-	-	-	-
GCF_016055535.1_ASM1605553v1_genomic	GCF_016055535.1	Brazil	AA552-AI746	-	0_0_105_6_0_0_69_0_12_0	SL258	CG258	Klebsiella pneumoniae	strong	94	172116	778601	5725106	no	-	ST258	0	3	9	12	-	0	-	0	-	0	-	0	-	0	-	wzi154	KL107	unknown (KL107)	?-	Good	99.98%	KL107_10	O1/O2v2	O2afg	none	Very high	98.38%		aac(3)-IId^;aadA2^;aph3-Ia.v1^;rmtB;strA.v1^;strB.v1	-	-	-	-
GCF_018423715.1_ASM1842371v1_genomic	GCF_018423715.1	Brazil	AA552-AI746	-	0_0_105_0_0_0_3_0_1_0	SL258	CG340	Klebsiella pneumoniae	strong	115	249436	450347	5808417	no	-	ST11	0	2	7	9	-	0	-	0	-	0	-	0	-	0	-	wzi64	KL64	K64	?-	Good	99.99%	KL64_11_wcoU	O1/O2v1	O2a	none	Very high	98.64%		aac(6')-Iq;aadA	-	-	-	-
GCF_020615425.1_ASM2061542v1_genomic	GCF_020615425.1	Brazil	AA552-AI746	-	0_0_197_0_4_0_31_9_0_0	SL147	CG147	Klebsiella pneumoniae	strong	68	153501	486115	5778700	no	-	ST147	0	2	10	14	-	0	-	0	-	0	-	0	-	0	-	wzi64	KL64	K64	none	Perfect	100.00%		O1/O2v1	O2a	none	Very high	98.64%		aac(3)-IIa.v1;aac(6')-Iq;aadA	-	-	qnrS1	-
GCF_023061095.1_ASM2306109v1_genomic	GCF_023061095.1	Brazil	AA552-AI746	-	0_0_105_0_0_0_1_21_0_0	SL258	CG340	Klebsiella pneumoniae	strong	125	115510	270158	5590444	no	-	ST11	2	2	7	7	ybt 0; ICEKp10	346-1LV	clb 3 (truncated)	17-3LV	-	0	-	0	-	0	-	wzi64	unknown (KL107)	unknown (KL107)	?-+*	None	88.54%	KL107_05_wzb,KL107_06_wzc,KL107_07_wbaP,KL107_08,KL107_09,KL107_10	O1/O2v1	O2a	none	Very high	98.64%		-	-	-	-	-
GCF_002854135.1_ASM285413v1_genomic	GCF_002854135.1	Colombia	AA552-AI756	-	0_0_28_0_0_0_0_0_0_0	SL36	CG10169	Klebsiella pneumoniae	strong	64	181823	382108	5448161	no	-	ST36	0	2	3	3	-	0	-	0	-	0	-	0	-	0	-	wzi394	KL153	unknown (KL153)	+	Good	99.95%		O1/O2v2	O2afg	none	Very high	98.47%		aac(6')-Ib-cr.v2	-	-	-	-
GCF_002854215.1_ASM285421v1_genomic	GCF_002854215.1	Colombia	AA552-AI756	-	0_0_0_0_2_1_0_0_0_0	SL15	CG15	Klebsiella pneumoniae	strong	96	132128	361513	5547121	no	-	ST15	0	2	6	7	-	0	-	0	-	0	-	0	-	0	-	wzi24	KL24	K24	-	High	100.00%	KL24_14_wzy	O1/O2v1	O1	none	Very high	98.52%		aac(6')-Ib-cr.v2;aadA16*	-	-	qnrB19^	-
GCF_002854835.1_ASM285483v1_genomic	GCF_002854835.1	Colombia	AA552-AI756	-	0_0_23_1_4_0_0_0_0_0	SL22	CG22	Klebsiella pneumoniae	strong	66	230763	482759	5423389	no	-	ST22	0	2	3	3	-	0	-	0	-	0	-	0	-	0	-	wzi9	KL9	K9	none	Very high	99.99%		O1/O2v2	O2afg	none	Very high	98.42%		aac(6')-Ib-cr.v2	-	-	-	-
GCF_013169115.1_ASM1316911v1_genomic	GCF_013169115.1	Colombia	AA552-AI756	-	0_0_22_24_7_1_2_0_0_0	SL17	CG17	Klebsiella pneumoniae	strong	156	329535	509511	5501680	no	-	ST17	0	2	4	4	-	0	-	0	-	0	-	0	-	0	-	wzi141	unknown (KL25)	unknown (K25)	?-	None	99.12%	KL25_08_wzy,KL25_09_wfeD,KL25_11_wcuB,KL25_12_wzx	O5	O5	*	High	94.21%		aac(6')-Ib-cr.v2	-	-	-	-
GCF_013169865.1_ASM1316986v1_genomic	GCF_013169865.1	Colombia	AA552-AI756	-	0_0_219_0_0_0_0_1_0_0	SL502	CG502	Klebsiella pneumoniae	strong	219	63634	187599	5258162	no	-	ST502	0	2	3	3	-	0	-	0	-	0	-	0	-	0	-	wzi50	unknown (KL15)	unknown (K15)	?-	None	99.92%	KL15_08_wceN,KL15_09_wceM,KL15_10_wcsR,KL15_11_wcaN,KL15_13_wckI,KL15_14_wzx	O4	O4	?-	Good	99.61%	O4_03_hypothetical	aac(6')-Ib-cr.v2	-	-	-	-
GCF_013170105.1_ASM1317010v1_genomic	GCF_013170105.1	Colombia	AA552-AI756	-	0_0_29_5_0_0_0_0_2_0	SL268	CG433	Klebsiella pneumoniae	strong	65	265721	420622	5499417	no	-	ST433	0	2	6	7	-	0	-	0	-	0	-	0	-	0	-	wzi173	KL102	unknown (KL102)	none	Very high	99.98%		O1/O2v2	O2afg	none	Very high	98.43%		aac(6')-Ib-cr.v2;aadA16*	-	-	qnrB6^	-
GCF_013170165.1_ASM1317016v1_genomic	GCF_013170165.1	Colombia	AA552-AI756	-	0_0_0_0_23_1_6_0_0_0	SL15	CG15	Klebsiella pneumoniae	strong	219	74427	324735	5607275	no	-	ST15	0	2	7	7	-	0	-	0	-	0	-	0	-	0	-	wzi89	unknown (KL110)	unknown (KL110)	?-	None	99.52%	KL110_07_wcuE,KL110_08_wckV,KL110_09,KL110_14_wzy,KL110_15_wzx,KL110_16_wcpZ	O1/O2v1	O1	?-	Good	98.51%	O1/O2v1_04_glf	aac(6')-Ib-cr.v2	-	-	qnrB19^	-
GCF_013170325.1_ASM1317032v1_genomic	GCF_013170325.1	Colombia	AA552-AI756	-	0_0_28_0_0_0_0_1_0_0	SL26	CG10169	Klebsiella pneumoniae	strong	147	124583	392396	5726765	no	-	ST36	0	2	3	5	-	0	-	0	-	0	-	0	-	0	-	wzi394	KL153	unknown (KL153)	+	Good	99.96%		O1/O2v2	O2afg	none	Very high	98.47%		aac(6')-Ib-cr.v2;strA.v1;strB.v1	-	-	-	-
GCF_013170385.1_ASM1317038v1_genomic	GCF_013170385.1	Colombia	AA552-AI756	-	0_0_219_0_0_0_0_2_0_0	SL502	CG502	Klebsiella pneumoniae	strong	339	42320	143077	5284337	no	-	ST502	0	2	3	3	-	0	-	0	-	0	-	0	-	0	-	wzi50	unknown (KL107)	unknown (KL107)	?-+*	None	83.28%	KL107_05_wzb,KL107_06_wzc,KL107_07_wbaP,KL107_08,KL107_09,KL107_10,KL107_12,KL107_13,KL107_14,KL107_15	O4	O4	?-	Good	99.69%	O4_01_hydrolase,O4_03_hypothetical	aac(6')-Ib-cr.v2	-	-	-	-
GCF_013170405.1_ASM1317040v1_genomic	GCF_013170405.1	Colombia	AA552-AI756	-	0_0_219_0_0_0_0_3_0_0	SL502	CG502	Klebsiella pneumoniae	strong	257	70751	193274	5367952	no	-	ST502	0	2	3	6	-	0	-	0	-	0	-	0	-	0	-	wzi50	unknown (KL15)	unknown (K15)	?-	None	99.93%	KL15_08_wceN,KL15_09_wceM,KL15_10_wcsR,KL15_11_wcaN,KL15_12_wzy,KL15_13_wckI,KL15_14_wzx	O4	O4	?-	Good	99.69%	O4_01_hydrolase,O4_03_hypothetical,O4_06_glycosyltransferase	aac(6')-Ib-cr.v2;aac(6')-Ib-cr.v2	-	-	-	-
GCF_013170425.1_ASM1317042v1_genomic	GCF_013170425.1	Colombia	AA552-AI756	-	0_0_472_0_4_0_0_1_0_0	SL10209	CG10553	Klebsiella pneumoniae	strong	344	51134	163260	5438352	no	-	ST140	0	2	3	5	-	0	-	0	-	0	-	0	-	0	-	wzi306	unknown (KL107)	unknown (KL107)	?-*	None	90.81%	KL107_05_wzb,KL107_06_wzc,KL107_07_wbaP,KL107_08,KL107_09,KL107_10	unknown (O1/O2v2)	unknown (O2afg)	?-	None	98.41%	O1/O2v2_01_wzm,O1/O2v2_07_kfoC,O1/O2v2_08_gmlC	aac(6')-Ib-cr.v2;strA.v1;strB.v1	-	-	-	-
GCF_013170445.1_ASM1317044v1_genomic	GCF_013170445.1	Colombia	AA552-AI756	-	0_0_219_0_0_0_0_4_0_0	SL502	CG502	Klebsiella pneumoniae	strong	140	148286	394869	5453801	no	-	ST502	0	2	3	3	-	0	-	0	-	0	-	0	-	0	-	wzi50	KL15	K15	?-	Good	99.91%	KL15_10_wcsR,KL15_14_wzx	O4	O4	none	Very high	99.68%		aac(6')-Ib-cr.v2	-	-	-	-
GCF_013170455.1_ASM1317045v1_genomic	GCF_013170455.1	Colombia	AA552-AI756	-	0_0_219_0_0_0_0_5_0_0	SL502	CG502	Klebsiella pneumoniae	strong	278	75828	223274	5553481	no	-	ST502	0	2	3	3	-	0	-	0	-	0	-	0	-	0	-	wzi50	unknown (KL15)	unknown (K15)	?-	None	99.93%	KL15_08_wceN,KL15_09_wceM,KL15_10_wcsR,KL15_11_wcaN,KL15_13_wckI,KL15_14_wzx	O4	O4	?-	Good	99.69%	O4_01_hydrolase	aac(6')-Ib-cr.v2	-	-	-	-
GCF_013170505.1_ASM1317050v1_genomic	GCF_013170505.1	Colombia	AA552-AI756	-	0_0_472_0_4_0_0_0_1_0	SL10209	CG10553	Klebsiella pneumoniae	strong	146	109338	365004	5506617	no	-	ST140	0	2	3	5	-	0	-	0	-	0	-	0	-	0	-	wzi306	KL55	K55	?-*	Good	95.68%	KL55_13_wzx	O1/O2v2	O1	none	Very high	98.43%		aac(6')-Ib-cr.v2;strA.v1;strB.v1	-	-	-	-
GCF_013170535.1_ASM1317053v1_genomic	GCF_013170535.1	Colombia	AA552-AI756	-	0_0_219_0_0_0_0_6_0_0	SL502	CG502	Klebsiella pneumoniae	strong	128	157775	321164	5318791	no	-	ST502	0	2	3	3	-	0	-	0	-	0	-	0	-	0	-	wzi50	KL15	K15	none	Very high	99.92%		O4	O4	none	Very high	99.68%		aac(6')-Ib-cr.v2	-	-	-	-
GCF_013170565.1_ASM1317056v1_genomic	GCF_013170565.1	Colombia	AA552-AI756	-	0_0_219_0_0_0_0_7_0_0	SL502	CG502	Klebsiella pneumoniae	strong	138	137692	384460	5281462	no	-	ST502	0	2	3	3	-	0	-	0	-	0	-	0	-	0	-	wzi50	unknown (KL15)	unknown (K15)	?-	None	99.92%	KL15_08_wceN,KL15_10_wcsR,KL15_11_wcaN,KL15_13_wckI	O4	O4	none	Very high	99.68%		aac(6')-Ib-cr.v2	-	-	-	-
GCF_013170595.1_ASM1317059v1_genomic	GCF_013170595.1	Colombia	AA552-AI756	-	0_0_219_0_0_0_0_8_0_0	SL502	CG502	Klebsiella pneumoniae	strong	171	101431	394786	5274536	no	-	ST502	0	2	3	3	-	0	-	0	-	0	-	0	-	0	-	wzi50	unknown (KL15)	unknown (K15)	?-	None	99.92%	KL15_08_wceN,KL15_10_wcsR,KL15_11_wcaN,KL15_12_wzy,KL15_13_wckI,KL15_14_wzx	O4	O4	?-	Good	99.48%	O4_03_hypothetical,O4_06_glycosyltransferase	aac(6')-Ib-cr.v2	-	-	-	-
GCF_013170625.1_ASM1317062v1_genomic	GCF_013170625.1	Colombia	AA552-AI756	-	0_0_219_0_0_0_0_9_0_0	SL502	CG502	Klebsiella pneumoniae	strong	269	55101	194036	5268892	no	-	ST502	0	2	3	3	-	0	-	0	-	0	-	0	-	0	-	wzi50	unknown (KL15)	unknown (K15)	?-	None	99.73%	KL15_07_wcaJ,KL15_08_wceN,KL15_09_wceM,KL15_10_wcsR,KL15_11_wcaN,KL15_12_wzy,KL15_13_wckI,KL15_14_wzx	unknown (O4)	unknown (O4)	?-	Low	99.65%	O4_01_hydrolase,O4_03_hypothetical,O4_06_glycosyltransferase	aac(6')-Ib-cr.v2	-	-	-	-
GCF_013170645.1_ASM1317064v1_genomic	GCF_013170645.1	Colombia	AA552-AI756	-	0_0_219_0_0_0_0_10_0_0	SL502	CG502	Klebsiella pneumoniae	strong	156	153411	394704	5420705	no	-	ST502	0	2	3	3	-	0	-	0	-	0	-	0	-	0	-	wzi50	KL15	K15	?-	Good	99.79%	KL15_10_wcsR,KL15_13_wckI	O4	O4	none	Very high	99.68%		aac(6')-Ib-cr.v2	-	-	-	-
GCF_018359295.1_ASM1835929v1_genomic	GCF_018359295.1	Colombia	AA552-AI756	-	0_0_80_8_0_0_0_0_0_0	SL107	CG219	Klebsiella pneumoniae	strong	134	135486	332536	5625186	no	-	ST219	0	3	10	15	-	0	-	0	-	0	-	0	-	0	-	wzi177	unknown (KL114)	unknown (KL114)	?-	None	99.73%	KL114_07_wbaP,KL114_09_wciP,KL114_10_wzx,KL114_11_wcqZ,KL114_12_wcuQ,KL114_13,KL114_15	O1/O2v1	O1	?-	Good	98.55%	O1/O2v1_06_wbbO	aac(6')-Ib-cr.v2;aadA16*;aph3-Ia.v1^;rmtG;strA.v1*;strB.v1*	-	-	qnrS1	-
VA172	VA172	Chile	AA552-AI756	-	0_0_388_0_1_0_9_0_10_0	SL25	CG10224	Klebsiella pneumoniae	strong	3	5246520	5246520	5403938	no	-	ST25	0	2	8	14	-	0	-	0	-	0	-	0	-	0	-	wzi72	KL2	K2	none	Very high	98.41%		O1/O2v2	O2afg	none	Very high	99.20%		aac(6')-Ib-cr.v2;aadA*;aadA16*;strA.v1^;strB.v1	-	-	qnrB19^	-
VA684	VA684	Chile	AA552-AI756	-	0_0_410_0_3_0_1_0_0_0	SL505	CG505	Klebsiella pneumoniae	strong	7	5176823	5176823	5775575	no	-	ST505	0	2	4	4	-	0	-	0	-	0	-	0	-	0	-	wzi64	KL64	K64	none	Very high	99.91%		O1/O2v1	O1	none	Very high	98.64%		-	-	-	-	-
GCF_002104255.1_ASM210425v1_genomic	GCF_002104255.1	Brazil	-	AA274-AI067	0_0_105_0_11_0_12_0_0_0	SL258	CG340	Klebsiella pneumoniae	strong	290	48849	239032	5513021	no	-	ST340	0	2	9	14	-	0	-	0	-	0	-	0	-	0	-	wzi50	unknown (KL15)	unknown (K15)	?-	None	100.00%	KL15_08_wceN,KL15_09_wceM,KL15_10_wcsR,KL15_11_wcaN,KL15_13_wckI,KL15_14_wzx	O4	O4	none	Very high	99.66%		aac(3)-IIa.v1^;aac(6')-Ib-cr.v2;aph3-Ia.v1^;strA.v1*;strB.v1*	-	-	qnrB1.v2^	-
GCF_002154825.1_ASM215482v1_genomic	GCF_002154825.1	Brazil	-	AA274-AI067	0_0_105_0_11_0_5_0_0_0	SL258	CG340	Klebsiella pneumoniae	strong	96	175887	862076	5839001	no	-	ST340	0	3	8	13	-	0	-	0	-	0	-	0	-	0	-	wzi50	KL15	K15	none	Very high	99.75%		O4	O4	?-	Good	99.65%	O4_06_glycosyltransferase	aac(3)-IId^;aadA*;aadA2^	-	-	qnrB2.v1^	-
GCF_002192975.1_ASM219297v1_genomic	GCF_002192975.1	Brazil	-	AA274-AI067	0_0_105_0_11_0_6_0_0_0	SL258	CG340	Klebsiella pneumoniae	strong	779	11804	64153	5278119	no	-	ST340	0	1	7	12	-	0	-	0	-	0	-	0	-	0	-	-	unknown (KL107)	unknown (KL107)	?-	None	86.69%	KL107_03_wzi,KL107_04_wza,KL107_05_wzb,KL107_06_wzc,KL107_07_wbaP,KL107_08,KL107_09,KL107_10,KL107_12,KL107_13,KL107_14,KL107_15	unknown (OL102)	unknown (OL102)	-	None	73.84%	OL102_01_rfbB,OL102_02_rfbA,OL102_03_rfbD,OL102_04_rfbC,OL102_05_wbbL,OL102_06_rhamnan,OL102_07_wzm,OL102_08_wzt	aac(3)-IId^;aadA2^;aph(3')-VIa*;strB.v1*	-	-	qnrB19^	-
GCF_002851175.1_ASM285117v1_genomic	GCF_002851175.1	Colombia	-	AA274-AI067	0_0_105_10_0_0_0_0_0_0	SL258	CG833	Klebsiella pneumoniae	strong	119	125960	250561	5702473	no	-	ST833	0	1	8	13	-	0	-	0	-	0	-	0	-	0	-	wzi19	KL19	K19	*	High	94.91%		O1/O2v2	O2afg	none	Very high	99.99%		aac(3)-IV;aadA5*;ant(2'')-Ia*;aph(4)-Ia;strB.v1	-	-	qnrB19^	-
GCF_002853825.1_ASM285382v1_genomic	GCF_002853825.1	Colombia	-	AA274-AI067	0_0_22_24_10_0_0_0_0_0	SL17	CG17	Klebsiella pneumoniae	strong	97	132851	435167	5428224	no	-	ST17	0	1	7	9	-	0	-	0	-	0	-	0	-	0	-	wzi141	KL25	K25	-	High	99.16%	KL25_09_wfeD	O5	O5	*	High	94.21%		aac(6')-Ian;aadA10*?	-	-	qnrB19^	-
GCF_003095615.1_ASM309561v1_genomic	GCF_003095615.1	Brazil	-	AA274-AI067	0_0_152_0_14_0_0_0_0_0	SL442	CG442	Klebsiella pneumoniae	strong	942	11510	70853	5731300	no	-	ST442	1	3	8	13	ybt 0; ICEKp5 (truncated)	223-2LV	-	0	-	0	-	0	-	0	-	wzi154	KL107	unknown (KL107)	?	Good	99.35%		O1/O2v2	O2afg	-	High	98.31%	O1/O2v2_09_gmlB	aac(6')-Ib'.v1*;aadA*;aadA2^;aph3-Ia.v1^;rmtG;sat-2	-	-	-	-
GCF_003321315.1_ASM332131v1_genomic	GCF_003321315.1	Brazil	-	AA274-AI067	0_0_105_0_0_0_9_0_0_0	SL258	CG340	Klebsiella pneumoniae	strong	613	22401	79456	6171738	no	-	ST11	2	3	8	12	ybt 0; ICEKp10 (incomplete)	346-2LV	clb 3 (incomplete)	17-1LV	-	0	-	0	-	0	-	-	unknown (KL107)	unknown (KL107)	?-+*	None	88.56%	KL107_03_wzi,KL107_04_wza,KL107_05_wzb,KL107_06_wzc,KL107_07_wbaP,KL107_08,KL107_09,KL107_10	O1/O2v1	O2a	?	Good	98.64%		aac(3)-IIa.v1;aadA2^;aph(3')-VIa*;aph3-Ia.v1^;strA.v1	-	-	-	-
GCF_003321385.1_ASM332138v1_genomic	GCF_003321385.1	Brazil	-	AA274-AI067	0_0_105_0_11_0_0_12_0_0	SL258	CG340	Klebsiella pneumoniae	strong	358	36436	148663	5586238	no	-	ST340	1	1	8	15	ybt 9; ICEKp3 (truncated)	419-2LV	-	0	-	0	-	0	-	0	-	wzi50	KL15	K15	?-	Good	99.79%	KL15_10_wcsR	O4	O4	none	Very high	99.66%		aac(3)-IId^;aadA2^;aph3-Ia.v1^;strA.v1;strB.v1	-	-	qnrB19^	-
GCF_003574335.1_ASM357433v1_genomic	GCF_003574335.1	Uruguay	-	AA274-AI067	0_0_105_6_0_0_0_93_0_0	SL258	CG258	Klebsiella pneumoniae	strong	95	203938	347613	5448179	no	-	ST258	0	3	7	10	-	0	-	0	-	0	-	0	-	0	-	wzi29	KL106	unknown (KL106)	?	Good	99.99%		O1/O2v2	O2afg	none	Very high	98.48%		aac(3)-IV;aac(6')-Ib'.v1;aadA2;aadA^;aph(4)-Ia;aph3-Ia.v1^	-	-	-	-
GCF_003576025.1_ASM357602v1_genomic	GCF_003576025.1	Brazil	-	AA274-AI067	0_0_105_0_11_0_10_0_0_0	SL258	CG340	Klebsiella pneumoniae	strong	139	128013	348817	5735932	no	-	ST340	0	2	8	11	-	0	-	0	-	0	-	0	-	0	-	wzi50	KL15	K15	none	Very high	99.76%		O4	O4	none	Very high	99.66%		aac(3)-IId^;aadA*;sat-2	-	-	qnrE1	-
GCF_004284565.1_ASM428456v1_genomic	GCF_004284565.1	Brazil	-	AA274-AI067	0_0_105_0_11_3_0_0_0_0	SL258	CG340	Klebsiella pneumoniae	strong	157	78215	414930	5394491	no	-	ST340	0	0	8	13	-	0	-	0	-	0	-	0	-	0	-	wzi50	KL15	K15	none	Very high	99.99%		O4	O4	?-	Good	99.66%	O4_06_glycosyltransferase	aac(3)-IId^;aadA2^;aph3-Ia.v1^;strA.v1*;strB.v1*	-	-	qnrB19^	-
GCF_011037455.1_ASM1103745v1_genomic	GCF_011037455.1	Brazil	-	AA274-AI067	0_0_105_0_0_0_1_8_0_0	SL258	CG340	Klebsiella pneumoniae	strong	131	222270	519488	5826090	no	-	ST11	2	3	6	4	ybt 0; ICEKp10	346	clb 3	17	-	0	-	0	-	0	-	wzi64	KL64	K64	?-	Good	99.99%	KL64_07_wzx,KL64_13_wcsF	O1/O2v1	O2a	none	Very high	98.64%		aph(3')-VIa*	-	-	-	-
GCF_011037475.1_ASM1103747v1_genomic	GCF_011037475.1	Brazil	-	AA274-AI067	0_0_105_0_9_0_0_28_1_0	SL258	CG340	Klebsiella pneumoniae	strong	121	138898	351153	5620346	no	-	ST11	1	2	8	13	ybt 9; ICEKp3	183	-	0	-	0	-	0	-	0	-	wzi50	unknown (KL15)	unknown (K15)	?-	None	99.82%	KL15_08_wceN,KL15_09_wceM,KL15_10_wcsR,KL15_11_wcaN	O4	O4	none	Very high	99.66%		aac(3)-IIa.v1^;aac(6')-Ib-cr.v2;aadA2^;aph3-Ia.v1^	-	-	qnrS1	-
GCF_011037575.1_ASM1103757v1_genomic	GCF_011037575.1	Brazil	-	AA274-AI067	0_0_105_0_9_0_0_28_1_0	SL258	CG340	Klebsiella pneumoniae	strong	94	212196	458648	5517548	no	-	ST11	1	2	8	12	ybt 9; ICEKp3	183	-	0	-	0	-	0	-	0	-	wzi50	KL15	K15	?-	Good	99.78%	KL15_10_wcsR	O4	O4	none	Very high	99.66%		aac(3)-IIa.v1^;aac(6')-Ib-cr.v2;aadA2^;sat-2	-	-	qnrS1	-
GCF_014451255.1_ASM1445125v1_genomic	GCF_014451255.1	Brazil	-	AA274-AI067	0_0_105_1_1_1_3_1_0_0	SL258	CG10268	Klebsiella pneumoniae	strong	117	127208	391464	5594900	no	-	ST437	0	2	10	14	-	0	-	0	-	0	-	0	-	0	-	wzi109	KL36	K36	?-	Good	99.89%	KL36_08_wcaA	O4	O4	none	Very high	99.73%		aac(3)-IId^;aac(6')-Ib-cr.v2;aph3-Ia.v1^	-	-	-	-
GCF_014500865.1_ASM1450086v1_genomic	GCF_014500865.1	Brazil	-	AA274-AI067	0_0_0_0_2_0_125_1_0_0	SL15	CG15	Klebsiella pneumoniae	strong	101	239511	584374	5664529	no	-	ST15	0	1	8	10	-	0	-	0	-	0	-	0	-	0	-	wzi151	KL48	K48	?-*	Good	94.76%	KL48_12_wckU	O1/O2v1	O1	none	Very high	98.02%		aac(6')-Ib-cr.v2;strA.v1^;strB.v1	-	-	qnrB1.v2^	-
GCF_015666525.1_ASM1566652v1_genomic	GCF_015666525.1	Brazil	-	AA274-AI067	0_0_124_0_0_2_0_0_0_0	SL874	CG874	Klebsiella pneumoniae	strong	148	111381	361088	5882172	no	-	ST874	0	2	6	11	-	0	-	0	-	0	-	0	-	0	-	wzi24	unknown (KL24)	unknown (K24)	?-	None	99.99%	KL24_06_wzc,KL24_07_wcuD,KL24_11_wcaJ,KL24_12_wcuE,KL24_13_wcuG,KL24_14_wzy,KL24_15_wzx	O1/O2v1	O1	?-	Good	98.52%	O1/O2v1_05_wbbN	aac(3)-IIa.v1^;aac(6')-Ib-cr.v2;aadA5;rmtC	-	-	qnrB1.v2^	-
GCF_016054805.1_ASM1605480v1_genomic	GCF_016054805.1	Brazil	-	AA274-AI067	0_0_105_0_9_0_0_56_0_0	SL258	CG340	Klebsiella pneumoniae	strong	232	59363	204447	5487759	no	-	ST11	1	3	9	12	ybt 9; ICEKp3	183	-	0	-	0	-	0	-	0	-	wzi50	unknown (KL107)	unknown (KL107)	?-+*	None	83.24%	KL107_05_wzb,KL107_06_wzc,KL107_07_wbaP,KL107_08,KL107_09,KL107_10,KL107_12,KL107_13,KL107_14,KL107_15	O4	O4	?-	Good	99.66%	O4_03_hypothetical	aac(3)-IIa.v1^;aac(6')-Ib-cr.v2*;aadA*;aadA2^	-	-	qnrS1	-
GCF_016054995.1_ASM1605499v1_genomic	GCF_016054995.1	Brazil	-	AA274-AI067	0_0_124_0_0_4_0_0_0_0	SL874	CG874	Klebsiella pneumoniae	strong	198	95362	245717	5905662	no	-	ST874	0	3	8	11	-	0	-	0	-	0	-	0	-	0	-	wzi24	unknown (KL24)	unknown (K24)	?-	None	99.87%	KL24_06_wzc,KL24_08_wcuC,KL24_09_wcuV,KL24_11_wcaJ,KL24_13_wcuG	O1/O2v1	O2a	?-	Good	98.53%	O1/O2v1_05_wbbN	aac(3)-IIa.v1^;aac(6')-Ib-cr.v2;aadA5;rmtC	-	-	qnrB1.v2^	-
GCF_016055635.1_ASM1605563v1_genomic	GCF_016055635.1	Brazil	-	AA274-AI067	0_0_197_0_0_0_20_0_0_0	SL147	CG147	Klebsiella pneumoniae	strong	107	192153	535045	5708663	no	-	ST273	1	3	9	8	ybt 9; ICEKp3	183	-	0	-	0	-	0	-	0	-	wzi174	KL74	K74	?-+	Good	98.86%	KL74_11_wzy,KL74_18_manB	O3b	O3b	?-*	Good	91.72%	O3b_02_manB	aac(6')-Ib-cr.v2;aadA2^	-	-	-	-
GCF_016056105.1_ASM1605610v1_genomic	GCF_016056105.1	Brazil	-	AA274-AI067	0_0_105_1_1_1_3_2_0_0	SL258	CG10268	Klebsiella pneumoniae	strong	85	170239	373611	5518147	no	-	ST437	0	3	11	12	-	0	-	0	-	0	-	0	-	0	-	wzi109	KL36	K36	?-	Good	99.89%	KL36_16_wckT	O4	O4	none	Very high	99.73%		aac(3)-IId^;aac(6')-Ib-cr.v2	-	-	-	-
GCF_018109905.1_ASM1810990v1_genomic	GCF_018109905.1	Brazil	-	AA274-AI067	0_0_0_0_2_0_75_2_0_0	SL15	CG15	Klebsiella pneumoniae	strong	99	182002	438375	5479561	no	-	ST15	1	1	6	7	ybt 10; ICEKp4	445-3LV	-	0	-	0	-	0	-	0	-	wzi24	KL24	K24	none	Very high	100.00%		O1/O2v1	O1	none	Very high	98.52%		aac(3)-IIa.v1^;aac(6')-Ib-cr.v2	-	-	qnrB1.v2^	-
GCF_018359525.1_ASM1835952v1_genomic	GCF_018359525.1	Colombia	-	AA274-AI067	0_0_1_1_0_1_1_0_5_0	SL14	CG14	Klebsiella pneumoniae	strong	155	161164	482238	5814155	no	-	ST14	1	2	8	12	ybt 10; ICEKp4	106-1LV	-	0	-	0	-	0	-	0	-	wzi2	KL2	K2	?-	Good	99.74%	KL2_10	O1/O2v1	O1	none	Very high	99.99%		aac(3)-IIa.v1;aac(6')-Il;aadA1.v1;aadA2^;strA.v1;strB.v1	-	-	-	-
GCF_018423645.1_ASM1842364v1_genomic	GCF_018423645.1	Brazil	-	AA274-AI067	0_0_105_1_1_1_19_1_0_0	SL258	CG10268	Klebsiella pneumoniae	strong	128	219936	840298	6095298	no	-	ST437	0	2	10	20	-	0	-	0	-	0	-	0	-	0	-	wzi109	KL36	K36	?	Good	99.89%		O4	O4	none	Very high	99.73%		aac(3)-IIa.v1;aph3-Ia.v1^;strA.v1^;strB.v1	-	-	-	-
GCF_019837225.1_ASM1983722v1_genomic	GCF_019837225.1	Brazil	-	AA274-AI067	0_0_105_0_85_0_0_0_0_0	SL258	CG340	Klebsiella pneumoniae	strong	138	108716	338071	5427472	no	-	ST340	0	1	9	12	-	0	-	0	-	0	-	0	-	0	-	wzi211	KL109	unknown (KL109)	none	Very high	99.70%		O1/O2v2	O2afg	none	Very high	98.42%		aac(3)-IId^;aadA2^;strA.v1*;strB.v1*	-	-	-	-
GCF_020589615.1_ASM2058961v1_genomic	GCF_020589615.1	Brazil	-	AA274-AI067	0_0_105_0_11_0_12_0_0_0	SL258	CG340	Klebsiella pneumoniae	strong	104	203669	517438	5485955	no	-	ST340	0	2	9	17	-	0	-	0	-	0	-	0	-	0	-	wzi50	KL15	K15	none	Very high	99.90%		O4	O4	none	Very high	99.66%		aac(3)-IIa.v1^;aac(6')-Ib-cr.v2;aadA2^;aph3-Ia.v1^;strA.v1*;strB.v1*	-	-	qnrB1.v2^	-
GCF_020589635.1_ASM2058963v1_genomic	GCF_020589635.1	Brazil	-	AA274-AI067	0_0_105_0_11_0_12_0_0_0	SL258	CG340	Klebsiella pneumoniae	strong	139	142304	327293	5415407	no	-	ST340	0	1	8	14	-	0	-	0	-	0	-	0	-	0	-	wzi50	KL15	K15	none	Very high	99.85%		O4	O4	none	Very high	99.66%		aac(3)-IIa.v1^;aac(6')-Ib-cr.v2;aadA2^;strA.v1*;strB.v1*	-	-	qnrB1.v2^	-
GCF_002104175.1_ASM210417v1_genomic	GCF_002104175.1	Brazil	AA552-AI746	AA274-AI067	0_0_105_0_11_0_6_0_0_0	SL258	CG340	Klebsiella pneumoniae	strong	232	67130	220715	5535843	no	-	ST340	0	2	8	14	-	0	-	0	-	0	-	0	-	0	-	wzi50	unknown (KL15)	unknown (K15)	?-	None	99.83%	KL15_08_wceN,KL15_10_wcsR,KL15_11_wcaN,KL15_13_wckI,KL15_14_wzx	O4	O4	none	Very high	99.66%		aac(3)-IId^;aadA2^;aph(3')-VIa*;strB.v1*	-	-	qnrB19^	-
GCF_002104365.1_ASM210436v1_genomic	GCF_002104365.1	Brazil	AA552-AI746	AA274-AI067	0_0_105_0_11_0_12_0_1_0	SL258	CG340	Klebsiella pneumoniae	strong	359	35390	140868	5527590	no	-	ST340	0	2	4	3	-	0	-	0	-	0	-	0	-	0	-	wzi50	unknown (KL15)	unknown (K15)	?-	None	99.87%	KL15_08_wceN,KL15_09_wceM,KL15_10_wcsR,KL15_11_wcaN,KL15_13_wckI,KL15_14_wzx	O4	O4	none	Very high	99.66%		aph3-Ia.v1^	-	-	-	-
GCF_002529065.1_ASM252906v1_genomic	GCF_002529065.1	Brazil	AA552-AI746	AA274-AI067	0_0_105_0_0_0_7_0_0_0	SL258	CG340	Klebsiella pneumoniae	strong	503	24919	98309	5785947	no	-	ST11	2	2	4	3	ybt 0; ICEKp10	346	clb 3	17	-	0	-	0	-	0	-	wzi64	KL64	K64	?-	Good	99.99%	KL64_12_wcoT	O1/O2v1	O2a	none	Very high	98.64%		-	-	-	-	-
GCF_002854055.1_ASM285405v1_genomic	GCF_002854055.1	Colombia	AA552-AI746	AA274-AI067	0_0_108_4_0_0_0_0_0_0	SL12	CG979	Klebsiella pneumoniae	strong	150	122976	349197	5920235	no	-	ST979	0	2	1	1	-	0	-	0	-	0	-	0	-	0	-	wzi162	KL122	unknown (KL122)	?	Good	99.95%		O1/O2v2	O1	none	Very high	98.48%		-	-	-	-	-
GCF_003284835.1_ASM328483v1_genomic	GCF_003284835.1	Brazil	AA552-AI746	AA274-AI067	0_0_105_0_0_0_0_0_0_0	SL258	CG340	Klebsiella pneumoniae	strong	634	17235	71250	5821340	no	-	ST11	2	3	8	8	ybt 0; ICEKp10	346-2LV	clb 3	17	-	0	-	0	-	0	-	wzi64	unknown (KL64)	unknown (K64)	?-	None	99.89%	KL64_07_wzx,KL64_08_wcoV,KL64_11_wcoU,KL64_12_wcoT	O1/O2v1	O2a	none	Very high	98.64%		aac(3)-IIa.v1;aac(6')-Ib10*	-	-	-	-
GCF_003321255.1_ASM332125v1_genomic	GCF_003321255.1	Brazil	AA552-AI746	AA274-AI067	0_0_105_0_11_0_12_0_2_0	SL258	CG340	Klebsiella pneumoniae	strong	492	27083	123844	5650737	no	-	ST340	0	3	10	13	-	0	-	0	-	0	-	0	-	0	-	wzi50	unknown (KL15)	unknown (K15)	?-+	None	99.86%	KL15_08_wceN,KL15_09_wceM,KL15_10_wcsR,KL15_11_wcaN,KL15_12_wzy,KL15_13_wckI,KL15_14_wzx,KL15_16_ugd	O4	O4	?	Good	99.66%		aac(6')-Ib-cr.v2;aph3-Ia.v1^;strA.v1*;strB.v1*	-	-	qnrB1.v2^	-
GCF_003321305.1_ASM332130v1_genomic	GCF_003321305.1	Brazil	AA552-AI746	AA274-AI067	0_0_105_0_11_0_6_0_1_0	SL258	CG340	Klebsiella pneumoniae	strong	462	23883	98922	5582976	no	-	ST340	0	3	9	13	-	0	-	0	-	0	-	0	-	0	-	wzi50	KL15	K15	?-	Good	99.84%	KL15_08_wceN,KL15_10_wcsR,KL15_11_wcaN	O4	O4	none	Very high	99.66%		aac(3)-IId^;aadA2^;strB.v1*	-	-	qnrB19^	-
GCF_003321335.1_ASM332133v1_genomic	GCF_003321335.1	Brazil	AA552-AI746	AA274-AI067	0_0_105_0_11_0_6_0_0_0	SL258	CG340	Klebsiella pneumoniae	strong	512	22881	150456	5571015	no	-	ST340	0	3	9	13	-	0	-	0	-	0	-	0	-	0	-	wzi50	KL15	K15	?-	Good	99.85%	KL15_10_wcsR	O4	O4	none	Very high	99.66%		aac(3)-IId^;aadA2^;strB.v1*	-	-	qnrB19^	-
GCF_003321375.1_ASM332137v1_genomic	GCF_003321375.1	Brazil	AA552-AI746	AA274-AI067	0_0_105_0_11_0_6_0_0_0	SL258	CG340	Klebsiella pneumoniae	strong	473	24417	168363	5577271	no	-	ST340	0	3	9	13	-	0	-	0	-	0	-	0	-	0	-	wzi50	unknown (KL15)	unknown (K15)	?-	None	99.83%	KL15_08_wceN,KL15_09_wceM,KL15_10_wcsR,KL15_13_wckI	O4	O4	none	Very high	99.66%		aac(3)-IId^;aadA2^;strB.v1*	-	-	qnrB19^	-
GCF_003326295.1_ASM332629v1_genomic	GCF_003326295.1	Brazil	AA552-AI746	AA274-AI067	0_0_105_0_0_3_0_0_0_0	SL258	CG340	Klebsiella pneumoniae	strong	152	218433	464981	6155743	no	-	ST11	2	2	9	9	ybt 0; ICEKp10	346	clb 3 (incomplete) (truncated)	17-3LV	-	0	-	0	-	0	-	wzi64	KL64	K64	none	Very high	99.96%		O1/O2v1	O2a	none	Very high	98.64%		aac(3)-IIa.v1	-	-	-	-
GCF_003327585.1_ASM332758v1_genomic	GCF_003327585.1	Brazil	AA552-AI746	AA274-AI067	0_0_105_0_11_0_0_4_0_0	SL258	CG340	Klebsiella pneumoniae	strong	375	40040	143344	5436540	no	-	ST340	0	3	8	9	-	0	-	0	-	0	-	0	-	0	-	wzi50	KL15	K15	?-	Good	99.80%	KL15_10_wcsR	O4	O4	none	Very high	99.66%		aadA2^;aph(3')-VIa*;aph3-Ia.v1^	-	-	-	-
GCF_006517515.1_ASM651751v1_genomic	GCF_006517515.1	Brazil	AA552-AI746	AA274-AI067	0_0_105_0_9_0_0_28_1_0	SL258	CG340	Klebsiella pneumoniae	strong	194	145562	361462	5533047	no	-	ST11	1	1	9	12	ybt 9; ICEKp3	183-1LV	-	0	-	0	-	0	-	0	-	wzi50	KL15	K15	-	High	99.77%	KL15_08_wceN,KL15_13_wckI,KL15_14_wzx	O4	O4	none	Very high	99.66%		aac(3)-IIa.v1^;aac(6')-Ib-cr.v2;aadA2^;aph3-Ia.v1^	-	-	qnrS1	-
GCF_011037495.1_ASM1103749v1_genomic	GCF_011037495.1	Brazil	AA552-AI746	AA274-AI067	0_0_105_0_0_0_1_9_0_0	SL258	CG340	Klebsiella pneumoniae	strong	175	170244	445354	5937904	no	-	ST11	2	2	7	6	ybt 0; ICEKp10	346	clb 3 (truncated)	17-1LV	-	0	-	0	-	0	-	wzi64	KL64	K64	?-	Good	99.99%	KL64_08_wcoV,KL64_12_wcoT	O1/O2v1	O2a	?-	Good	98.64%	O1/O2v1_03_wbbM	-	-	-	-	-
GCF_011037555.1_ASM1103755v1_genomic	GCF_011037555.1	Brazil	AA552-AI746	AA274-AI067	0_0_105_0_9_0_0_28_1_0	SL258	CG340	Klebsiella pneumoniae	strong	216	114932	288542	5539661	no	-	ST11	1	2	8	10	ybt 9; ICEKp3	183	-	0	-	0	-	0	-	0	-	wzi50	KL15	K15	?-	Good	99.97%	KL15_09_wceM,KL15_10_wcsR,KL15_13_wckI	O4	O4	?-	Good	99.66%	O4_06_glycosyltransferase	aac(3)-IIa.v1^;aac(6')-Ib-cr.v2;aadA2^	-	-	qnrS1	-
GCF_011037715.1_ASM1103771v1_genomic	GCF_011037715.1	Brazil	AA552-AI746	AA274-AI067	0_0_105_0_0_0_1_4_0_0	SL258	CG340	Klebsiella pneumoniae	strong	110	209336	412368	5807916	no	-	ST11	2	2	3	2	ybt 0; ICEKp10	346	clb 3	17	-	0	-	0	-	0	-	wzi64	KL64	K64	?-	Good	99.97%	KL64_12_wcoT	O1/O2v1	O2a	none	Very high	98.64%		-	-	-	-	-
GCF_012955905.1_ASM1295590v1_genomic	GCF_012955905.1	Brazil	AA552-AI746	AA274-AI067	0_0_105_0_9_0_0_28_1_0	SL258	CG340	Klebsiella pneumoniae	strong	170	158227	364985	5565413	no	-	ST11	1	2	10	13	ybt 9; ICEKp3	183	-	0	-	0	-	0	-	0	-	wzi50	KL15	K15	?-	Good	99.83%	KL15_10_wcsR	O4	O4	none	Very high	99.66%		aac(6')-Ib-cr.v2;aadA2^;aph3-Ia.v1^	-	-	qnrS1	-
GCF_013303005.1_ASM1330300v1_genomic	GCF_013303005.1	Brazil	AA552-AI746	AA274-AI067	0_0_105_0_9_0_0_28_0_0	SL258	CG340	Klebsiella pneumoniae	strong	9	5230931	5230931	5630899	no	-	ST11	1	2	9	13	ybt 9; ICEKp3	183	-	0	-	0	-	0	-	0	-	wzi50	KL15	K15	none	Very high	99.95%		O4	O4	none	Very high	99.65%		aac(3)-IIa.v1^;aac(6')-Ib-cr.v2;aadA2^;aph3-Ia.v1^	-	-	qnrS1	-
GCF_018423625.1_ASM1842362v1_genomic	GCF_018423625.1	Brazil	AA552-AI746	AA274-AI067	0_0_105_0_0_0_1_18_0_0	SL258	CG340	Klebsiella pneumoniae	strong	97	224672	554224	5877886	no	-	ST11	2	2	8	8	ybt 0; ICEKp10	346	clb 3	17	-	0	-	0	-	0	-	wzi64	KL64	K64	?-+	Good	99.96%	KL64_04_wza,KL64_16_wcaJ	O1/O2v1	O2a	?-	Good	98.64%	O1/O2v1_06_wbbO	aac(3)-IIa.v1	-	-	-	-
GCF_018423815.1_ASM1842381v1_genomic	GCF_018423815.1	Brazil	AA552-AI746	AA274-AI067	0_0_105_1_1_1_0_0_0_0	SL258	CG10268	Klebsiella pneumoniae	strong	73	231105	402165	5473833	no	-	ST437	0	3	7	7	-	0	-	0	-	0	-	0	-	0	-	wzi109	KL36	K36	?-	Good	99.89%	KL36_04_wza	O4	O4	none	Very high	99.72%		aadA2;aph3-Ia.v1^	-	-	qnrB1.v1	-
VA32	VA32	Chile	AA552-AI756	AA274-AI067	0_0_105_0_9_0_0_28_1_0	SL258	CG340	Klebsiella pneumoniae	strong	6	5286517	5286517	5730142	no	-	ST11	1	2	10	24	ybt 9; ICEKp3	183	-	0	-	0	-	0	-	0	-	wzi50	KL15	K15	none	Very high	99.78%		O4	O4	none	Very high	99.65%		aac(6')-Ib-cr.v2;aac(6')-Ib-cr.v2;aadA16*;aadA2^;aph3-Ia.v1^;strA.v1^;strB.v1	-	-	qnrB19^;qnrB6^	-
VA681	VA681	Chile	AA552-AI756	AA274-AI067	0_0_105_0_9_0_0_28_1_0	SL258	CG340	Klebsiella pneumoniae	strong	6	5250844	5250844	5554568	no	-	ST11	1	2	10	17	ybt 9; ICEKp3	183-1LV	-	0	-	0	-	0	-	0	-	wzi50	KL15	K15	none	Very high	99.73%		O4	O4	none	Very high	99.66%		aac(3)-IIa.v1^;aac(6')-Ib-cr.v2;aac(6')-Ib-cr.v2;aadA16*;aadA2^;aph3-Ia.v1^	-	-	qnrB6^	-
GCF_002854275.1_ASM285427v1_genomic	GCF_002854275.1	Colombia	-	AA274-AI068	0_0_105_6_0_0_17_16_8_0	SL258	CG258	Klebsiella pneumoniae	strong	139	107210	340285	5767820	no	-	ST258	2	3	8	10	ybt 17; ICEKp10 (truncated)	265	clb 3	19	-	0	-	0	-	0	-	wzi154	KL107	unknown (KL107)	none	Very high	99.99%		O1/O2v2	O2afg	none	Very high	98.38%		aac(3)-IV;aadA2;aadA^;aph(4)-Ia	-	-	-	-
GCF_002854295.1_ASM285429v1_genomic	GCF_002854295.1	Colombia	-	AA274-AI068	0_0_105_6_0_0_17_16_0_0	SL258	CG258	Klebsiella pneumoniae	strong	128	154629	833671	5832594	no	-	ST258	2	2	7	10	ybt 17; ICEKp10 (truncated)	265	clb 3	19	-	0	-	0	-	0	-	wzi154	KL107	unknown (KL107)	none	Very high	99.99%		O1/O2v2	O2afg	none	Very high	98.38%		aac(3)-IV;aadA^;aph(4)-Ia	-	-	-	-
GCF_002854335.1_ASM285433v1_genomic	GCF_002854335.1	Colombia	-	AA274-AI068	0_0_105_6_0_0_17_16_9_0	SL258	CG258	Klebsiella pneumoniae	strong	166	98037	475460	5824619	no	-	ST258	2	3	7	8	ybt 17; ICEKp10 (truncated)	265	clb 3	19	-	0	-	0	-	0	-	wzi154	KL107	unknown (KL107)	none	Very high	99.99%		O1/O2v2	O2afg	none	Very high	98.38%		aac(3)-IV;aph(4)-Ia	-	-	-	-
GCF_002854415.1_ASM285441v1_genomic	GCF_002854415.1	Colombia	-	AA274-AI068	0_0_105_6_0_0_17_16_2_0	SL258	CG258	Klebsiella pneumoniae	strong	95	160279	778773	5820363	no	-	ST258	2	2	6	9	ybt 17; ICEKp10 (truncated)	265-1LV	clb 3	19	-	0	-	0	-	0	-	wzi154	KL107	unknown (KL107)	none	Very high	99.99%		O1/O2v2	O2afg	none	Very high	98.38%		aac(3)-IV;aadA2;aadA^;aph(4)-Ia	-	-	-	-
GCF_002854435.1_ASM285443v1_genomic	GCF_002854435.1	Colombia	-	AA274-AI068	0_0_105_6_0_0_17_41_0_0	SL258	CG258	Klebsiella pneumoniae	strong	101	146998	833657	5817944	no	-	ST258	2	3	7	9	ybt 17; ICEKp10 (truncated)	265	clb 3 (truncated)	19-1LV	-	0	-	0	-	0	-	wzi154	KL107	unknown (KL107)	none	Very high	99.99%		O1/O2v2	O2afg	none	Very high	98.38%		aac(3)-IV;aadA^;aph(4)-Ia	-	-	-	-
GCF_002854465.1_ASM285446v1_genomic	GCF_002854465.1	Colombia	-	AA274-AI068	0_0_105_6_0_0_17_16_0_0	SL258	CG258	Klebsiella pneumoniae	strong	108	154465	554670	5877788	no	-	ST258	2	2	7	10	ybt 17; ICEKp10 (truncated)	265	clb 3	19	-	0	-	0	-	0	-	wzi154	KL107	unknown (KL107)	none	Very high	99.99%		O1/O2v2	O2afg	none	Very high	98.38%		aac(3)-IV;aadA^;aph(4)-Ia	-	-	-	-
GCF_002854495.1_ASM285449v1_genomic	GCF_002854495.1	Colombia	-	AA274-AI068	0_0_105_6_0_0_17_16_0_0	SL258	CG258	Klebsiella pneumoniae	strong	101	154629	833671	5828301	no	-	ST258	2	2	7	10	ybt 17; ICEKp10 (truncated)	265	clb 3	19	-	0	-	0	-	0	-	wzi154	KL107	unknown (KL107)	none	Very high	99.99%		O1/O2v2	O2afg	none	Very high	98.38%		aac(3)-IV;aadA^;aph(4)-Ia	-	-	-	-
GCF_002854735.1_ASM285473v1_genomic	GCF_002854735.1	Colombia	-	AA274-AI068	0_0_105_6_0_0_17_16_1_0	SL258	CG258	Klebsiella pneumoniae	strong	112	135203	616072	5783467	no	-	ST258	2	2	6	12	ybt 17; ICEKp10 (truncated)	265-2LV	clb 3	19-1LV	-	0	-	0	-	0	-	wzi154	KL107	unknown (KL107)	none	Very high	99.98%		O1/O2v2	O2afg	none	Very high	98.38%		aac(3)-IV;aadA^;aph(4)-Ia;strA.v1*;strB.v1	-	-	-	-
GCF_002854975.1_ASM285497v1_genomic	GCF_002854975.1	Colombia	-	AA274-AI068	0_0_105_6_0_0_17_16_0_0	SL258	CG258	Klebsiella pneumoniae	strong	99	203708	619284	5826712	no	-	ST258	2	2	7	9	ybt 17; ICEKp10 (truncated)	265	clb 3	19	-	0	-	0	-	0	-	wzi154	KL107	unknown (KL107)	none	Very high	99.99%		O1/O2v2	O2afg	none	Very high	98.38%		rmtG	-	-	-	-
GCF_002854995.1_ASM285499v1_genomic	GCF_002854995.1	Colombia	-	AA274-AI068	0_0_105_6_0_0_17_16_4_0	SL258	CG258	Klebsiella pneumoniae	strong	92	199054	690727	5751136	no	-	ST258	2	2	6	8	ybt 17; ICEKp10 (truncated)	265	clb 3	19	-	0	-	0	-	0	-	wzi154	KL107	unknown (KL107)	none	Very high	99.99%		O1/O2v2	O2afg	none	Very high	98.38%		aac(3)-IV;aadA^	-	-	-	-
GCF_002855035.1_ASM285503v1_genomic	GCF_002855035.1	Colombia	-	AA274-AI068	0_0_105_6_0_0_17_16_0_0	SL258	CG258	Klebsiella pneumoniae	strong	111	154629	551836	5862172	no	-	ST258	2	2	6	9	ybt 17; ICEKp10 (truncated)	265	clb 3	19	-	0	-	0	-	0	-	wzi154	KL107	unknown (KL107)	none	Very high	99.99%		O1/O2v2	O2afg	none	Very high	98.38%		aac(3)-IV;aadA^;aph(4)-Ia	-	-	-	-
GCF_002855075.1_ASM285507v1_genomic	GCF_002855075.1	Colombia	-	AA274-AI068	0_0_105_6_0_0_17_16_3_0	SL258	CG258	Klebsiella pneumoniae	strong	176	92388	280823	5909844	no	-	ST258	2	3	9	10	ybt 17; ICEKp10 (truncated)	265-1LV	clb 3	19	-	0	-	0	-	0	-	wzi154	KL107	unknown (KL107)	none	Very high	99.99%		O1/O2v2	O2afg	none	Very high	98.38%		aac(3)-IV;aadA^;aph(4)-Ia	-	-	-	-
GCF_002855115.1_ASM285511v1_genomic	GCF_002855115.1	Colombia	-	AA274-AI068	0_0_105_6_0_0_17_16_0_0	SL258	CG258	Klebsiella pneumoniae	strong	98	203710	833661	5884865	no	-	ST258	2	2	7	13	ybt 17; ICEKp10 (truncated)	265	clb 3	19	-	0	-	0	-	0	-	wzi154	KL107	unknown (KL107)	none	Very high	99.98%		O1/O2v2	O2afg	none	Very high	98.38%		aac(3)-IV;aadA^;aph(4)-Ia;rmtG	-	-	-	-
GCF_002855195.1_ASM285519v1_genomic	GCF_002855195.1	Colombia	-	AA274-AI068	0_0_105_6_0_0_17_16_0_0	SL258	CG258	Klebsiella pneumoniae	strong	104	182856	833671	5872008	no	-	ST258	2	2	6	9	ybt 17; ICEKp10 (truncated)	265	clb 3	19	-	0	-	0	-	0	-	wzi154	KL107	unknown (KL107)	none	Very high	99.99%		O1/O2v2	O2afg	none	Very high	98.38%		aac(3)-IV;aadA^;aph(4)-Ia	-	-	-	-
GCF_016801375.1_ASM1680137v1_genomic	GCF_016801375.1	Colombia	-	AA274-AI068	0_0_105_6_0_0_17_722_0_0	SL258	CG258	Klebsiella pneumoniae	strong	6	5501536	5501536	6102548	no	-	ST258	2	2	7	12	ybt 17; ICEKp10 (truncated)	265-1LV	clb 3 (truncated)	19-2LV	-	0	-	0	-	0	-	wzi154	KL107	unknown (KL107)	none	Very high	99.99%		unknown (OL102)	unknown (OL102)	-*	None	88.02%	OL102_05_wbbL,OL102_06_rhamnan,OL102_07_wzm,OL102_08_wzt	aac(3)-IV;aac(6')-Ib'.v1;aadA2;aadA^;aph(4)-Ia	-	-	-	-
GCF_018359195.1_ASM1835919v1_genomic	GCF_018359195.1	Colombia	-	AA274-AI068	0_0_105_6_0_0_17_689_1_0	SL258	CG258	Klebsiella pneumoniae	strong	190	107179	356234	5875845	no	-	ST258	2	2	7	11	ybt 17; ICEKp10 (truncated)	265	clb 3	19-1LV	-	0	-	0	-	0	-	wzi154	unknown (KL107)	unknown (KL107)	?-	None	99.98%	KL107_09,KL107_10	O1/O2v2	O2afg	none	Very high	98.38%		aac(3)-IV;aadA2;aadA^;aph(4)-Ia	-	-	-	-
GCF_018359205.1_ASM1835920v1_genomic	GCF_018359205.1	Colombia	-	AA274-AI068	0_0_105_6_0_0_17_689_1_0	SL258	CG258	Klebsiella pneumoniae	strong	159	154478	390989	5881947	no	-	ST258	2	2	7	12	ybt 17; ICEKp10 (truncated)	265	clb 3	19-1LV	-	0	-	0	-	0	-	wzi154	unknown (KL107)	unknown (KL107)	?-	Low	99.99%	KL107_10	O1/O2v2	O2afg	?-	Good	98.38%	O1/O2v2_01_wzm,O1/O2v2_06_wbbO,O1/O2v2_08_gmlC	aac(3)-IV;aac(6')-Ib'.v1;aadA2;aadA^;aph(4)-Ia	-	-	-	-
GCF_018359255.1_ASM1835925v1_genomic	GCF_018359255.1	Colombia	-	AA274-AI068	0_0_105_6_0_0_17_689_1_0	SL258	CG258	Klebsiella pneumoniae	strong	179	124889	340673	5872951	no	-	ST258	2	2	7	10	ybt 17; ICEKp10 (truncated)	265	clb 3	19-1LV	-	0	-	0	-	0	-	wzi154	unknown (KL107)	unknown (KL107)	?-	None	99.99%	KL107_09,KL107_10	O1/O2v2	O2afg	?	Good	98.35%		aac(3)-IV;aadA2;aph(4)-Ia	-	-	-	-
GCF_018359385.1_ASM1835938v1_genomic	GCF_018359385.1	Colombia	-	AA274-AI068	0_0_105_6_0_0_17_16_6_0	SL258	CG258	Klebsiella pneumoniae	strong	123	213716	520406	5797929	no	-	ST258	2	3	7	9	ybt 17; ICEKp10 (truncated)	265	clb 3	19	-	0	-	0	-	0	-	wzi154	KL107	unknown (KL107)	?	Good	99.99%		O1/O2v2	O2afg	none	Very high	98.38%		aac(3)-IV;aadA2^;aadA^;aph(4)-Ia	-	-	-	-
GCF_018359405.1_ASM1835940v1_genomic	GCF_018359405.1	Colombia	-	AA274-AI068	0_0_105_6_0_0_17_16_6_0	SL258	CG258	Klebsiella pneumoniae	strong	124	209763	619560	5797605	no	-	ST258	2	3	7	9	ybt 17; ICEKp10 (truncated)	265	clb 3	19	-	0	-	0	-	0	-	wzi154	KL107	unknown (KL107)	?-	Good	99.99%	KL107_10	O1/O2v2	O2afg	none	Very high	98.38%		aac(3)-IV;aadA2^;aadA^;aph(4)-Ia	-	-	-	-
GCF_018359425.1_ASM1835942v1_genomic	GCF_018359425.1	Colombia	-	AA274-AI068	0_0_105_6_0_0_17_16_6_0	SL258	CG258	Klebsiella pneumoniae	strong	149	203291	454008	5794926	no	-	ST258	2	3	7	8	ybt 17; ICEKp10 (truncated)	265	clb 3	19	-	0	-	0	-	0	-	wzi154	unknown (KL107)	unknown (KL107)	?-	None	99.99%	KL107_09,KL107_10	O1/O2v2	O2afg	?-	Good	98.37%	O1/O2v2_01_wzm,O1/O2v2_07_kfoC	aac(3)-IV;aadA^;aph(4)-Ia	-	-	-	-
GCF_018359545.1_ASM1835954v1_genomic	GCF_018359545.1	Colombia	-	AA274-AI068	0_0_105_6_0_0_17_16_0_0	SL258	CG258	Klebsiella pneumoniae	strong	133	205124	739354	5855136	no	-	ST258	2	2	7	9	ybt 17; ICEKp10 (truncated)	265	clb 3	19	-	0	-	0	-	0	-	wzi154	KL107	unknown (KL107)	?	Good	99.98%		O1/O2v2	O2afg	none	Very high	98.38%		aac(3)-IV;aadA^;aph(4)-Ia	-	-	-	-
GCF_002854865.1_ASM285486v1_genomic	GCF_002854865.1	Colombia	AA552-AI756	AA274-AI068	0_0_105_6_0_0_17_16_6_0	SL258	CG258	Klebsiella pneumoniae	strong	110	164189	518182	5860358	no	-	ST258	2	2	7	11	ybt 17; ICEKp10 (truncated)	265	clb 3	19	-	0	-	0	-	0	-	wzi154	KL107	unknown (KL107)	none	Very high	99.99%		O1/O2v2	O2afg	none	Very high	98.38%		aac(3)-IV;aadA16*;aadA2;aadA^;aph(4)-Ia	-	-	-	-
GCF_001718175.1_ASM171817v1_genomic	GCF_001718175.1	Brazil	-	AA274-AI073	0_0_105_0_11_0_0_8_0_0	SL258	CG340	Klebsiella pneumoniae	strong	82	244587	391239	5504176	no	-	ST340	0	1	9	18	-	0	-	0	-	0	-	0	-	0	-	wzi143	KL151	unknown (KL151)	?-	Good	99.24%	KL151_08_wcaJ,KL151_12	O4	O4	none	Very high	99.67%		aac(3)-IId^;aadA2^;aph3-Ia.v1^;strA.v1;strB.v1	-	-	qnrS1	-
GCF_002850805.1_ASM285080v1_genomic	GCF_002850805.1	Colombia	-	AA274-AI073	0_0_1_1_0_1_1_0_0_0	SL14	CG14	Klebsiella pneumoniae	strong	56	367481	695090	5618316	no	-	ST14	1	2	9	13	ybt 10; ICEKp4	106-1LV	-	0	-	0	-	0	-	0	-	wzi2	KL2	K2	none	Very high	99.74%		O1/O2v1	O1	none	Very high	99.99%		aac(3)-IIa.v1;aac(6')-Il;aadA1.v1;aadA2^;strA.v1;strB.v1	-	-	-	-
GCF_002850885.1_ASM285088v1_genomic	GCF_002850885.1	Colombia	-	AA274-AI073	0_0_1_1_0_1_1_0_0_3	SL14	CG14	Klebsiella pneumoniae	strong	94	165269	353428	5501347	no	-	ST14	1	1	10	12	ybt 10; ICEKp4	106	-	0	-	0	-	0	-	0	-	wzi2	KL2	K2	none	Very high	99.74%		O1/O2v1	O1	none	Very high	99.99%		aac(3)-IIa.v1;aac(6')-Il;aadA1.v1;aadA2^;strB.v1	-	-	-	-
GCF_002850935.1_ASM285093v1_genomic	GCF_002850935.1	Colombia	-	AA274-AI073	0_0_1_1_0_1_1_0_0_1	SL14	CG14	Klebsiella pneumoniae	strong	78	239141	443710	5509491	no	-	ST14	1	0	8	11	ybt 10; ICEKp4	106	-	0	-	0	-	0	-	0	-	wzi2	KL2	K2	none	Very high	99.74%		O1/O2v1	O1	none	Very high	99.99%		aac(3)-IIa.v1;aac(6')-Il;aadA1.v1;aadA2^;strB.v1	-	-	-	-
GCF_002851435.1_ASM285143v1_genomic	GCF_002851435.1	Colombia	-	AA274-AI073	0_0_1_1_0_1_1_0_2_0	SL14	CG14	Klebsiella pneumoniae	strong	59	349792	623981	5629532	no	-	ST14	0	2	8	14	-	0	-	0	-	0	-	0	-	0	-	wzi2	KL2	K2	none	Very high	99.74%		O1/O2v1	O1	none	Very high	99.99%		aac(3)-IIa.v1;aac(6')-Il;aadA1.v1;aadA5*;ant(2'')-Ia*;strA.v1;strB.v1	-	-	-	-
GCF_002851555.1_ASM285155v1_genomic	GCF_002851555.1	Colombia	-	AA274-AI073	0_0_1_1_0_1_1_0_2_0	SL14	CG14	Klebsiella pneumoniae	strong	74	219836	680962	5571377	no	-	ST14	1	0	8	12	ybt 10; ICEKp4	106	-	0	-	0	-	0	-	0	-	wzi2	KL2	K2	none	Very high	99.74%		O1/O2v1	O1	none	Very high	99.99%		aac(3)-IIa.v1;aac(6')-Il;aadA1.v1;aadA2^;strA.v1;strB.v1	-	-	-	-
GCF_002854575.1_ASM285457v1_genomic	GCF_002854575.1	Colombia	-	AA274-AI073	0_0_1_1_0_1_1_0_0_0	SL14	CG14	Klebsiella pneumoniae	strong	100	137846	341336	5539811	no	-	ST14	1	2	4	4	ybt 10; ICEKp4	106-1LV	-	0	-	0	-	0	-	0	-	wzi2	KL2	K2	none	Very high	99.74%		O1/O2v1	O1	none	Very high	99.99%		strA.v1;strB.v1	-	-	-	-
GCF_002855255.1_ASM285525v1_genomic	GCF_002855255.1	Colombia	-	AA274-AI073	0_0_1_1_0_1_1_0_0_0	SL14	CG14	Klebsiella pneumoniae	strong	32	367412	742938	5556699	no	-	ST14	1	2	4	4	ybt 10; ICEKp4	106-1LV	-	0	-	0	-	0	-	0	-	wzi2	KL2	K2	none	Very high	99.74%		O1/O2v1	O1	none	Very high	99.99%		strA.v1;strB.v1	-	-	-	-
GCF_002855295.1_ASM285529v1_genomic	GCF_002855295.1	Colombia	-	AA274-AI073	0_0_1_1_0_1_1_0_0_0	SL14	CG14	Klebsiella pneumoniae	strong	72	180777	680956	5604791	no	-	ST14	1	2	9	13	ybt 10; ICEKp4	106-1LV	-	0	-	0	-	0	-	0	-	wzi2	KL2	K2	none	Very high	99.74%		O1/O2v1	O1	none	Very high	99.99%		aac(3)-IIa.v1;aac(6')-Il;aadA1.v1;aadA2^;strA.v1;strB.v1	-	-	-	-
GCF_002887435.2_ASM288743v2_genomic	GCF_002887435.2	Brazil	-	AA274-AI073	0_0_105_0_11_0_0_13_0_0	SL258	CG340	Klebsiella pneumoniae	strong	95	204698	476118	5384359	no	-	ST340	0	1	6	9	-	0	-	0	-	0	-	0	-	0	-	wzi143	KL151	unknown (KL151)	none	Very high	99.23%		O4	O4	none	Very high	99.67%		aac(3)-IId^;aadA2^;aph3-Ia.v1^	-	-	qnrB19^	-
GCF_003095475.1_ASM309547v1_genomic	GCF_003095475.1	Brazil	-	AA274-AI073	0_0_388_1_32_0_0_0_0_0	SL25	CG25	Klebsiella pneumoniae	strong	840	12744	64542	5534561	no	-	ST25	1	1	5	6	ybt 9; ICEKp3 (truncated)	173-3LV	-	0	-	0	-	0	-	0	-	wzi72	KL2	K2	?-	Good	98.38%	KL2_07,KL2_09	O1/O2v2	O1	none	Very high	99.19%		aac(6')-Ib'.v1*;aadA*	-	-	qnrE1	-
GCF_022359595.1_ASM2235959v1_genomic	GCF_022359595.1	Brazil	-	AA274-AI073	0_0_98_0_6_1_1_1_0_0	SL13	CG10022	Klebsiella pneumoniae	strong	85	253440	761716	5474780	no	-	ST13	1	0	4	4	ybt 10; ICEKp4	21	-	0	-	0	-	0	-	0	-	wzi40	KL3	K3	?-	Good	99.98%	KL3_12	O1/O2v2	O1	none	Very high	98.73%		aadA1.v1^	-	-	-	-
GCF_025399355.1_ASM2539935v1_genomic	GCF_025399355.1	Argentina	-	AA274-AI073	0_0_105_0_37_0_0_0_5_0	SL258	CG340	Klebsiella pneumoniae	strong	219	170572	548821	5612400	no	-	ST11	0	3	9	12	-	0	-	0	-	0	-	0	-	0	-	wzi39	KL39	K39	?-+	Good	98.73%	KL39_18_manC,KL39_19_manB	O3b	O3b	?-	Good	99.05%	O3b_01_manC,O3b_02_manB	aac(3)-IIa.v1;aac(6')-Ib'.v1;aadA^;aph(4)-Ia;aph3-Ia.v1^	-	-	-	-
GCF_025399375.1_ASM2539937v1_genomic	GCF_025399375.1	Argentina	-	AA274-AI073	0_0_105_0_9_0_0_28_6_0	SL258	CG340	Klebsiella pneumoniae	strong	150	157077	484227	5576408	no	-	ST11	1	2	3	2	ybt 9; ICEKp3	183	-	0	-	0	-	0	-	0	-	wzi50	KL15	K15	none	Very high	99.78%		O4	O4	?-	Good	99.66%	O4_02_hypothetical	aph3-Ia.v1^	-	-	-	-
GCF_011037315.1_ASM1103731v1_genomic	GCF_011037315.1	Brazil	AA552-AI746	AA274-AI073	0_0_105_1_1_1_19_0_0_0	SL258	CG10268	Klebsiella pneumoniae	strong	95	274582	839214	5525849	no	-	ST437	0	2	7	7	-	0	-	0	-	0	-	0	-	0	-	wzi109	KL36	K36	?	Good	99.89%		O4	O4	none	Very high	99.73%		aac(6')-Ib-cr.v2;aph3-Ia.v1*?	-	-	-	-
GCF_012955925.1_ASM1295592v1_genomic	GCF_012955925.1	Brazil	AA552-AI746	AA274-AI073	0_0_105_0_76_0_0_0_0_0	SL258	CG340	Klebsiella pneumoniae	strong	112	209799	483850	5347396	no	-	ST340	0	2	5	4	-	0	-	0	-	0	-	0	-	0	-	wzi50	unknown (KL15)	unknown (K15)	?-	None	99.74%	KL15_08_wceN,KL15_10_wcsR,KL15_13_wckI,KL15_14_wzx	O4	O4	none	Very high	99.66%		aph(3')-VIa*	-	-	-	-
GCF_014323715.1_ASM1432371v1_genomic	GCF_014323715.1	Brazil	AA552-AI746	AA274-AI073	0_0_105_0_0_0_1_13_0_0	SL258	CG340	Klebsiella pneumoniae	strong	67	222022	540417	5871659	no	-	ST11	2	2	3	2	ybt 0; ICEKp10	346	clb 3	17	-	0	-	0	-	0	-	wzi64	KL64	K64	?	Good	99.97%		O1/O2v1	O2a	none	Very high	98.64%		-	-	-	-	-
GCF_018423665.1_ASM1842366v1_genomic	GCF_018423665.1	Brazil	AA552-AI746	AA274-AI073	0_0_105_0_0_0_1_19_0_0	SL258	CG340	Klebsiella pneumoniae	strong	62	291697	402517	5872332	no	-	ST11	2	3	4	2	ybt 0; ICEKp10	346	clb 3	17	-	0	-	0	-	0	-	wzi64	KL64	K64	?-	Good	99.97%	KL64_11_wcoU,KL64_16_wcaJ	O1/O2v1	O2a	?-	Good	98.64%	O1/O2v1_06_wbbO	-	-	-	-	-
GCF_001701915.1_ASM170191v1_genomic	GCF_001701915.1	Brazil	-	AA275-AI074	0_0_105_1_1_1_7_0_0_0	SL258	CG10268	Klebsiella pneumoniae	strong	96	189593	712021	5561640	no	-	ST437	0	2	8	7	-	0	-	0	-	0	-	0	-	0	-	wzi109	KL36	K36	none	Very high	99.89%		O4	O4	none	Very high	99.72%		aac(6')-Ib-cr.v2	-	-	-	-
GCF_002104185.1_ASM210418v1_genomic	GCF_002104185.1	Brazil	-	AA275-AI074	0_0_105_6_0_0_69_0_1_0	SL258	CG258	Klebsiella pneumoniae	strong	263	56162	190923	5757931	no	-	ST258	0	3	10	15	-	0	-	0	-	0	-	0	-	0	-	wzi154	KL107	unknown (KL107)	?	Good	99.99%		O1/O2v2	O2afg	none	Very high	98.38%		aac(3)-IId^;aadA2^;rmtB;sat-2;strA.v1^;strB.v1	-	-	-	-
GCF_002104295.1_ASM210429v1_genomic	GCF_002104295.1	Brazil	-	AA275-AI074	0_0_105_6_0_0_69_0_1_0	SL258	CG258	Klebsiella pneumoniae	strong	333	46431	132691	5759097	no	-	ST258	0	3	10	15	-	0	-	0	-	0	-	0	-	0	-	wzi154	KL107	unknown (KL107)	?-	Good	99.99%	KL107_08,KL107_09	O1/O2v2	O2afg	none	Very high	98.38%		aac(3)-IId^;aadA2^;rmtB;sat-2;strA.v1^;strB.v1	-	-	-	-
GCF_002119885.1_ASM211988v1_genomic	GCF_002119885.1	Colombia	-	AA275-AI074	0_0_105_6_0_0_17_58_0_0	SL258	CG258	Klebsiella pneumoniae	strong	172	134961	350958	5648615	no	-	ST512	0	2	7	8	-	0	-	0	-	0	-	0	-	0	-	wzi154	KL107	unknown (KL107)	?	Good	100.00%		O1/O2v2	O2afg	none	Very high	98.38%		aac(6')-Ib'.v1;aadA2;aph3-Ia.v1^	-	-	-	-
GCF_002119895.1_ASM211989v1_genomic	GCF_002119895.1	Colombia	-	AA275-AI074	0_0_105_6_0_0_26_0_0_0	SL258	CG258	Klebsiella pneumoniae	strong	175	130067	426016	5693470	no	-	ST512	0	2	7	7	-	0	-	0	-	0	-	0	-	0	-	wzi154	KL107	unknown (KL107)	?	Good	99.98%		O1/O2v2	O2afg	none	Very high	98.38%		aac(6')-Ib'.v1;aadA2	-	-	-	-
GCF_002119955.1_ASM211995v1_genomic	GCF_002119955.1	Colombia	-	AA275-AI074	0_0_1_1_0_1_1_0_0_2	SL14	CG14	Klebsiella pneumoniae	strong	123	239065	448276	5725002	no	-	ST14	1	2	9	13	ybt 10; ICEKp4	106-1LV	-	0	-	0	-	0	-	0	-	wzi2	KL2	K2	?-	Good	99.74%	KL2_08,KL2_10	O1/O2v1	O1	none	Very high	99.99%		aac(3)-IIa.v1;aac(6')-Il;aadA1.v1;aadA2^;strA.v1;strB.v1	-	-	-	-
GCF_002120065.1_ASM212006v1_genomic	GCF_002120065.1	Colombia	-	AA275-AI074	0_0_105_6_0_0_77_0_0_0	SL258	CG258	Klebsiella pneumoniae	strong	155	137619	327803	5580015	no	-	ST868	0	2	7	8	-	0	-	0	-	0	-	0	-	0	-	wzi154	KL107	unknown (KL107)	none	Very high	100.00%		O1/O2v2	O2afg	none	Very high	98.37%		aac(6')-Ib'.v1;aadA2;aph3-Ia.v1^	-	-	-	-
GCF_002120105.1_ASM212010v1_genomic	GCF_002120105.1	Colombia	-	AA275-AI074	0_0_105_6_0_0_17_57_0_0	SL258	CG258	Klebsiella pneumoniae	strong	159	130067	440987	5646111	no	-	ST512	0	2	7	8	-	0	-	0	-	0	-	0	-	0	-	wzi154	KL107	unknown (KL107)	?	Good	99.99%		O1/O2v2	O2afg	none	Very high	98.38%		aac(6')-Ib'.v1;aadA2;aph3-Ia.v1^	-	-	-	-
GCF_002251715.1_ASM225171v1_genomic	GCF_002251715.1	Brazil	-	AA275-AI074	0_0_105_1_1_1_4_1_0_0	SL258	CG10268	Klebsiella pneumoniae	strong	122	205410	470002	5573909	no	-	ST437	0	3	11	13	-	0	-	0	-	0	-	0	-	0	-	wzi109	unknown (KL36)	unknown (K36)	?-	None	99.88%	KL36_05_wzb,KL36_06_wzc	unknown (O4)	unknown (O4)	?-	None	99.76%	O4_02_hypothetical	aac(3)-IId^;aac(6')-Ib-cr.v2;aph3-Ia.v1^	mcr-1.1	-	-	-
GCF_002850875.1_ASM285087v1_genomic	GCF_002850875.1	Colombia	-	AA275-AI074	0_0_22_30_0_0_0_0_0_0	SL17	CG1440	Klebsiella pneumoniae	strong	79	239135	898049	5483960	no	-	ST1440	0	1	8	15	-	0	-	0	-	0	-	0	-	0	-	wzi19	KL19	K19	*	High	94.93%		O1/O2v2	O2afg	none	Very high	98.41%		aac(3)-IIa.v1^;aac(6')-Ib-cr.v2;aadA^;aph3-Ia.v1^;strB.v1	-	-	qnrB19^	-
GCF_002851395.1_ASM285139v1_genomic	GCF_002851395.1	Colombia	-	AA275-AI074	0_0_107_2_0_0_0_0_0_0	SL39	CG10195	Klebsiella pneumoniae	strong	103	143887	371420	5499460	no	-	ST39	0	1	5	8	-	0	-	0	-	0	-	0	-	0	-	wzi452	KL149	unknown (KL149)	none	Very high	97.69%		O1/O2v2	O1	none	Very high	99.01%		aac(3)-IIa.v1;strB.v1	-	-	-	-
GCF_002851475.1_ASM285147v1_genomic	GCF_002851475.1	Colombia	-	AA275-AI074	0_0_137_0_1_0_0_0_0_0	SL29	CG1271	Klebsiella pneumoniae	strong	150	87631	235802	5439470	no	-	ST1271	0	0	9	12	-	0	-	0	-	0	-	0	-	0	-	wzi84	KL28	K28	none	Very high	99.00%		O1/O2v2	O1	none	Very high	99.40%		aadA2^;aadA5;strA.v1;strB.v1	-	-	qnrB5*	-
GCF_002851515.1_ASM285151v1_genomic	GCF_002851515.1	Colombia	-	AA275-AI074	0_0_250_0_4_0_0_0_0_0	SL292	CG292	Klebsiella pneumoniae	strong	76	288793	643372	5506585	no	-	ST292	1	0	6	10	ybt 10; ICEKp4	91-1LV	-	0	-	0	-	0	-	0	-	wzi50	KL51	K51	none	Very high	99.99%		O3b	O3b	none	Very high	99.08%		aac(3)-IIa.v1^;aac(6')-Ib-cr.v2;aadA5	-	-	-	-
GCF_002854015.1_ASM285401v1_genomic	GCF_002854015.1	Colombia	-	AA275-AI074	0_0_1_1_0_1_1_0_1_0	SL14	CG14	Klebsiella pneumoniae	strong	95	342856	664624	5722291	no	-	ST14	1	2	9	13	ybt 10; ICEKp4	106-1LV	-	0	-	0	-	0	-	0	-	wzi2	KL2	K2	none	Very high	99.74%		O1/O2v1	O1	none	Very high	99.99%		aac(3)-IIa.v1;aac(6')-Il;aadA1.v1;aadA2^;strA.v1;strB.v1	-	-	-	-
GCF_002854235.1_ASM285423v1_genomic	GCF_002854235.1	Colombia	-	AA275-AI074	0_0_105_6_0_0_17_42_0_0	SL258	CG258	Klebsiella pneumoniae	strong	113	137178	833671	5910048	no	-	ST258	2	3	9	13	ybt 17; ICEKp10 (truncated)	265	clb 3	19	-	0	-	0	-	0	-	wzi154	KL107	unknown (KL107)	none	Very high	99.99%		O1/O2v2	O2afg	none	Very high	98.38%		aac(3)-IV;aadA2;aadA^;aph(4)-Ia	-	-	-	-
GCF_002854375.1_ASM285437v1_genomic	GCF_002854375.1	Colombia	-	AA275-AI074	0_0_105_6_0_0_17_16_7_0	SL258	CG258	Klebsiella pneumoniae	strong	98	146485	833669	5804419	no	-	ST258	2	2	5	9	ybt 17; ICEKp10 (truncated)	265	clb 3	19	-	0	-	0	-	0	-	wzi154	KL107	unknown (KL107)	none	Very high	99.99%		unknown (OL102)	unknown (OL102)	-*	None	88.02%	OL102_05_wbbL,OL102_06_rhamnan,OL102_07_wzm,OL102_08_wzt	aac(3)-IV;aac(6')-Ib-cr.v1^;aadA2;aadA^;aph(4)-Ia	-	-	-	-
GCF_002854385.1_ASM285438v1_genomic	GCF_002854385.1	Colombia	-	AA275-AI074	0_0_105_6_0_0_17_16_0_0	SL258	CG258	Klebsiella pneumoniae	strong	90	203710	833673	5753277	no	-	ST258	2	3	9	11	ybt 17; ICEKp10 (truncated)	265	clb 3	19	-	0	-	0	-	0	-	wzi154	KL107	unknown (KL107)	none	Very high	99.99%		O1/O2v2	O2afg	none	Very high	98.38%		aac(3)-IV;aadA^;aph(4)-Ia	-	-	-	-
GCF_002854455.1_ASM285445v1_genomic	GCF_002854455.1	Colombia	-	AA275-AI074	0_0_105_6_0_0_17_53_1_0	SL258	CG258	Klebsiella pneumoniae	strong	97	201895	839239	5692551	no	-	ST512	0	2	6	7	-	0	-	0	-	0	-	0	-	0	-	wzi154	KL107	unknown (KL107)	none	Very high	100.00%		O1/O2v2	O2afg	none	Very high	98.38%		aac(6')-Ib'.v1;aadA2;aph3-Ia.v1^	-	-	-	-
GCF_002854525.1_ASM285452v1_genomic	GCF_002854525.1	Colombia	-	AA275-AI074	0_0_105_6_0_0_17_53_1_0	SL258	CG258	Klebsiella pneumoniae	strong	83	203708	839239	5693076	no	-	ST512	0	2	7	8	-	0	-	0	-	0	-	0	-	0	-	wzi154	KL107	unknown (KL107)	none	Very high	100.00%		O1/O2v2	O2afg	none	Very high	98.38%		aac(6')-Ib'.v1;aadA2^;aph3-Ia.v1^	-	-	-	-
GCF_002854585.1_ASM285458v1_genomic	GCF_002854585.1	Colombia	-	AA275-AI074	0_0_158_8_0_0_7_0_0_0	SL45	CG45	Klebsiella pneumoniae	strong	166	115728	337422	5810732	no	-	ST45-1LV	1	1	7	9	ybt 10; ICEKp4	78	-	0	-	0	-	0	-	0	-	wzi101	KL24	K24	none	Very high	99.01%		O1/O2v1	O2a	none	Very high	98.76%		aac(3)-IIa.v1;strB.v1	-	-	qnrB19^	-
GCF_002855045.1_ASM285504v1_genomic	GCF_002855045.1	Colombia	-	AA275-AI074	0_0_105_6_0_0_17_16_0_0	SL258	CG258	Klebsiella pneumoniae	strong	83	202977	619271	5879989	no	-	ST258	2	2	8	9	ybt 17; ICEKp10 (truncated)	265	clb 3	19	-	0	-	0	-	0	-	wzi154	KL107	unknown (KL107)	none	Very high	99.99%		O1/O2v2	O2afg	none	Very high	98.38%		aac(6')-Ib-cr.v2;aadA2^;rmtE*	-	-	-	-
GCF_002855125.1_ASM285512v1_genomic	GCF_002855125.1	Colombia	-	AA275-AI074	0_0_105_6_0_0_17_16_0_0	SL258	CG258	Klebsiella pneumoniae	strong	102	146358	456986	5816288	no	-	ST258	2	2	7	10	ybt 17; ICEKp10 (truncated)	265	clb 3	19	-	0	-	0	-	0	-	wzi154	KL107	unknown (KL107)	none	Very high	99.99%		O1/O2v2	O2afg	none	Very high	98.38%		aac(3)-IV;aadA^;aph(4)-Ia	-	-	-	-
GCF_002855215.1_ASM285521v1_genomic	GCF_002855215.1	Colombia	-	AA275-AI074	0_0_105_6_0_0_17_56_0_0	SL258	CG258	Klebsiella pneumoniae	strong	90	203708	543764	5714025	no	-	ST512	0	2	7	7	-	0	-	0	-	0	-	0	-	0	-	wzi154	KL107	unknown (KL107)	none	Very high	100.00%		O1/O2v2	O2afg	none	Very high	98.38%		aac(6')-Ib'.v1;aph3-Ia.v1^	-	-	-	-
GCF_002951595.1_ASM295159v1_genomic	GCF_002951595.1	Brazil	-	AA275-AI074	0_0_105_1_1_1_0_1_0_0	SL258	CG10268	Klebsiella pneumoniae	strong	3	5368065	5368065	5708729	no	-	ST437	0	2	9	11	-	0	-	0	-	0	-	0	-	0	-	wzi109	KL36	K36	none	Very high	99.89%		O4	O4	none	Very high	99.73%		aac(6')-Ib-cr.v2;aadA2;aph3-Ia.v1^	-	-	-	-
GCF_003095495.1_ASM309549v1_genomic	GCF_003095495.1	Brazil	-	AA275-AI074	0_0_105_6_0_0_373_0_0_0	SL258	CG258	Klebsiella pneumoniae	strong	676	16918	71716	5800539	no	-	ST258	0	3	10	16	-	0	-	0	-	0	-	0	-	0	-	wzi154	KL107	unknown (KL107)	?	Good	99.94%		O1/O2v2	O2afg	?	Good	98.38%		aac(3)-IId^;aadA2^;aph3-Ia.v1^;rmtB;sat-2;strA.v1^;strB.v1	-	-	-	-
GCF_003095515.1_ASM309551v1_genomic	GCF_003095515.1	Brazil	-	AA275-AI074	0_0_105_6_0_0_374_0_0_0	SL258	CG258	Klebsiella pneumoniae	strong	919	12473	62492	5785750	no	-	ST258	0	3	10	16	-	0	-	0	-	0	-	0	-	0	-	wzi154	KL107	unknown (KL107)	?	Good	99.99%		O1/O2v2	O2afg	none	Very high	98.20%		aac(3)-IId^;aadA2^;aph3-Ia.v1^;rmtB;sat-2;strA.v1^;strB.v1	-	-	-	-
GCF_003321135.1_ASM332113v1_genomic	GCF_003321135.1	Brazil	-	AA275-AI074	0_0_105_6_0_0_69_0_2_0	SL258	CG258	Klebsiella pneumoniae	strong	170	203938	786404	5776121	no	-	ST258	0	3	11	16	-	0	-	0	-	0	-	0	-	0	-	wzi154	KL107	unknown (KL107)	?	Good	99.99%		O1/O2v2	O2afg	none	Very high	98.38%		aac(3)-IId^;aadA2^;rmtB;sat-2;strA.v1^;strB.v1	-	-	-	-
GCF_003321235.1_ASM332123v1_genomic	GCF_003321235.1	Brazil	-	AA275-AI074	0_0_105_0_24_0_3_0_0_0	SL258	CG340	Klebsiella pneumoniae	strong	734	15937	75996	5974003	no	-	ST11	2	1	9	10	ybt 17; ICEKp10	269-1LV	clb 3 (truncated)	19-2LV	-	0	-	0	-	0	-	wzi27	unknown (KL107)	unknown (KL107)	?-+	None	85.18%	KL107_03_wzi,KL107_05_wzb,KL107_06_wzc,KL107_07_wbaP,KL107_08,KL107_09,KL107_10,KL107_12,KL107_13,KL107_14,KL107_15	O1/O2v2	O2afg	?-	Good	98.39%	O1/O2v2_02_wzt	aac(3)-IIa.v1;aadA2^;aph3-Ia.v1^	-	-	qnrE1	-
GCF_003326285.1_ASM332628v1_genomic	GCF_003326285.1	Brazil	-	AA275-AI074	0_0_105_6_7_0_0_0_0_0	SL258	CG258	Klebsiella pneumoniae	strong	157	167899	469382	5770041	no	-	ST258	0	3	11	17	-	0	-	0	-	0	-	0	-	0	-	wzi154	KL107	unknown (KL107)	none	Very high	99.99%		O1/O2v2	O2afg	none	Very high	98.38%		aac(3)-IId^;aadA2^;aph3-Ia.v1^;rmtB;sat-2;strA.v1^;strB.v1	-	-	-	-
GCF_003326305.1_ASM332630v1_genomic	GCF_003326305.1	Brazil	-	AA275-AI074	0_0_105_6_0_0_70_0_0_0	SL258	CG258	Klebsiella pneumoniae	strong	170	203938	786404	5778279	no	-	ST258	0	3	11	17	-	0	-	0	-	0	-	0	-	0	-	wzi154	KL107	unknown (KL107)	none	Very high	99.99%		O1/O2v2	O2afg	none	Very high	98.38%		aac(3)-IId^;aadA2^;aph3-Ia.v1^;rmtB;sat-2;strA.v1^;strB.v1	-	-	-	-
GCF_003326315.1_ASM332631v1_genomic	GCF_003326315.1	Brazil	-	AA275-AI074	0_0_105_6_0_0_69_1_0_0	SL258	CG258	Klebsiella pneumoniae	strong	173	168055	786403	5777221	no	-	ST258	0	3	11	17	-	0	-	0	-	0	-	0	-	0	-	wzi154	KL107	unknown (KL107)	?	Good	99.99%		O1/O2v2	O2afg	none	Very high	98.38%		aac(3)-IId^;aadA2^;aph3-Ia.v1^;rmtB;sat-2;strA.v1^;strB.v1	-	-	-	-
GCF_003326365.1_ASM332636v1_genomic	GCF_003326365.1	Brazil	-	AA275-AI074	0_0_105_6_0_15_0_0_0_0	SL258	CG258	Klebsiella pneumoniae	strong	156	203938	786404	5773337	no	-	ST258	0	3	11	17	-	0	-	0	-	0	-	0	-	0	-	wzi154	KL107	unknown (KL107)	none	Very high	99.99%		O1/O2v2	O2afg	none	Very high	98.37%		aac(3)-IId^;aadA2^;aph3-Ia.v1^;rmtB;sat-2;strA.v1^;strB.v1	-	-	-	-
GCF_003326375.1_ASM332637v1_genomic	GCF_003326375.1	Brazil	-	AA275-AI074	0_0_105_1_2_0_0_0_0_0	SL258	CG10268	Klebsiella pneumoniae	strong	158	209648	839817	5628566	no	-	ST437	0	3	10	10	-	0	-	0	-	0	-	0	-	0	-	wzi109	KL36	K36	none	Very high	99.89%		O4	O4	none	Very high	99.71%		aac(6')-Ib-cr.v2;aadA2;aph3-Ia.v1^	-	-	-	-
GCF_009928565.1_ASM992856v1_genomic	GCF_009928565.1	Argentina	-	AA275-AI074	0_0_105_6_0_0_378_0_0_0	SL258	CG258	Klebsiella pneumoniae	strong	76	325366	503282	5709778	no	-	ST258	0	2	10	17	-	0	-	0	-	0	-	0	-	0	-	-	unknown (KL106)	unknown (KL106)	?-	None	99.98%	KL106_03_wzi,KL106_17	O1/O2v2	O2afg	none	Very high	98.48%		aac(3)-IV;aac(6')-Ib'.v1;aadA2;aadA2^;aadA^;aph(4)-Ia;aph3-Ia.v1^	-	-	-	-
GCF_011008795.1_ASM1100879v1_genomic	GCF_011008795.1	Chile	-	AA275-AI074	0_0_105_0_20_1_0_0_0_0	SL258	CG340	Klebsiella pneumoniae	strong	179	120023	355466	5729885	no	-	ST11	0	1	9	10	-	0	-	0	-	0	-	0	-	0	-	wzi230	KL81	K81	?-	Good	97.55%	KL81_18_rmlA,KL81_19_rmlD,KL81_20_rmlC	OL101	unknown (OL101)	?-+*	Good	92.18%	OL101_02_rfbA,OL101_03_rfbD,OL101_04_rfbC	aac(3)-IIa.v1;aadA2^;strA.v1*;strB.v1*	-	-	-	-
GCF_011037335.1_ASM1103733v1_genomic	GCF_011037335.1	Brazil	-	AA275-AI074	0_0_105_1_1_7_0_0_0_0	SL258	CG10268	Klebsiella pneumoniae	strong	108	183752	655464	5734210	no	-	ST437	0	3	10	10	-	0	-	0	-	0	-	0	-	0	-	wzi109	KL36	K36	?-	Good	99.89%	KL36_14_wcuM	O4	O4	none	Very high	99.73%		aac(6')-Ib-cr.v2;aph(3')-VIa*;aph3-Ia.v1*?	-	-	-	-
GCF_011037515.1_ASM1103751v1_genomic	GCF_011037515.1	Brazil	-	AA275-AI074	0_0_105_0_0_0_1_10_0_0	SL258	CG340	Klebsiella pneumoniae	strong	113	216160	518342	5834172	no	-	ST11	2	2	8	8	ybt 0; ICEKp10	346	clb 3	17	-	0	-	0	-	0	-	wzi64	KL64	K64	?	Good	99.97%		O1/O2v1	O2a	none	Very high	98.61%		aac(3)-IIa.v1	-	-	-	-
GCF_011037535.1_ASM1103753v1_genomic	GCF_011037535.1	Brazil	-	AA275-AI074	0_0_105_0_0_0_1_1_2_0	SL258	CG340	Klebsiella pneumoniae	strong	200	170244	350623	6099598	no	-	ST11	2	2	9	13	ybt 0; ICEKp10	346-1LV	clb 3	17	-	0	-	0	-	0	-	wzi64	KL64	K64	?-	Good	100.00%	KL64_12_wcoT	O1/O2v1	O2a	?-	Good	98.64%	O1/O2v1_02_wzt	aac(3)-IIa.v1;aph(6)-Id.v2?;aph3-Ia.v1^;strA.v1^	-	-	-	-
GCF_011037615.1_ASM1103761v1_genomic	GCF_011037615.1	Brazil	-	AA275-AI074	0_0_105_0_0_0_1_1_1_0	SL258	CG340	Klebsiella pneumoniae	strong	169	195579	467175	5866776	no	-	ST11	2	2	8	10	ybt 0; ICEKp10	346	clb 3	17	-	0	-	0	-	0	-	-	unknown (KL64)	unknown (K64)	?-	None	99.06%	KL64_01_galF,KL64_02_cpsACP,KL64_03_wzi,KL64_04_wza,KL64_05_wzb,KL64_06_wzc,KL64_07_wzx,KL64_11_wcoU,KL64_12_wcoT	O1/O2v1	O2a	?	Good	98.64%		aac(3)-IIa.v1;aadA2^;aph3-Ia.v1^	-	-	-	-
GCF_011037635.1_ASM1103763v1_genomic	GCF_011037635.1	Brazil	-	AA275-AI074	0_0_105_0_0_0_1_12_0_0	SL258	CG340	Klebsiella pneumoniae	strong	693	88611	326739	6377866	no	-	ST11	2	2	8	11	ybt 0; ICEKp10	346	clb 3	17	-	0	-	0	-	0	-	wzi154	unknown (KL64)	unknown (K64)	?-+*	None	95.09%	KL64_05_wzb,KL64_06_wzc,KL64_07_wzx,KL64_11_wcoU,KL64_12_wcoT	O1/O2v1	O2a	?-	Good	98.50%	O1/O2v1_03_wbbM,O1/O2v1_04_glf,O1/O2v1_05_wbbN	aac(3)-IIa.v1;aadA2^;aph3-Ia.v1^;rmtB;sat-2	-	-	-	-
GCF_011037655.1_ASM1103765v1_genomic	GCF_011037655.1	Brazil	-	AA275-AI074	0_0_105_0_0_0_1_7_0_0	SL258	CG340	Klebsiella pneumoniae	strong	195	107646	330562	6069771	no	-	ST11	2	2	9	11	ybt 0; ICEKp10	346	clb 3	17	-	0	-	0	-	0	-	wzi64	KL64	K64	?-	Good	100.00%	KL64_11_wcoU,KL64_12_wcoT	O1/O2v1	O2a	none	Very high	98.64%		aac(3)-IIa.v1;aadA2^;aph3-Ia.v1^	-	-	-	-
GCF_011037685.1_ASM1103768v1_genomic	GCF_011037685.1	Brazil	-	AA275-AI074	0_0_105_0_9_0_19_0_0_0	SL258	CG340	Klebsiella pneumoniae	strong	935	69118	341457	6302721	no	-	ST11	1	2	9	16	ybt 9; ICEKp3	183	-	0	-	0	-	0	-	0	-	wzi154	KL15	K15	?	Good	99.78%		O4	O4	?-	Good	99.66%	O4_06_glycosyltransferase	aac(6')-Ib-cr.v2;aadA2^;aph3-Ia.v1*;rmtB;sat-2	-	-	qnrS1	-
GCF_011037865.1_ASM1103786v1_genomic	GCF_011037865.1	Brazil	-	AA275-AI074	0_0_105_6_0_0_69_0_0_0	SL258	CG258	Klebsiella pneumoniae	strong	120	137155	468922	5974887	no	-	ST258	0	2	10	16	-	0	-	0	-	0	-	0	-	0	-	wzi154	KL107	unknown (KL107)	none	Very high	99.99%		O1/O2v2	O2afg	none	Very high	98.38%		aac(3)-IId^;aadA2^;aph3-Ia.v1^;rmtB;sat-2;strA.v1^;strB.v1	-	-	-	-
GCF_011037885.1_ASM1103788v1_genomic	GCF_011037885.1	Brazil	-	AA275-AI074	0_0_105_6_0_0_69_0_0_0	SL258	CG258	Klebsiella pneumoniae	strong	159	112310	328779	5982071	no	-	ST258	0	2	10	16	-	0	-	0	-	0	-	0	-	0	-	wzi154	KL107	unknown (KL107)	none	Very high	99.99%		O1/O2v2	O2afg	none	Very high	98.38%		aac(3)-IId^;aadA2^;aph3-Ia.v1^;rmtB;sat-2;strA.v1^;strB.v1	-	-	-	-
GCF_011037955.1_ASM1103795v1_genomic	GCF_011037955.1	Brazil	-	AA275-AI074	0_0_105_6_0_0_69_0_8_0	SL258	CG258	Klebsiella pneumoniae	strong	192	92164	248302	5775188	no	-	ST258	0	2	10	16	-	0	-	0	-	0	-	0	-	0	-	wzi154	KL107	unknown (KL107)	?	Good	99.99%		O1/O2v2	O2afg	?-	Good	98.38%	O1/O2v2_06_wbbO	aac(3)-IId^;aadA2^;aph3-Ia.v1^;rmtB;sat-2;strA.v1^;strB.v1	-	-	-	-
GCF_011037995.1_ASM1103799v1_genomic	GCF_011037995.1	Brazil	-	AA275-AI074	0_0_105_6_0_0_69_0_0_0	SL258	CG258	Klebsiella pneumoniae	strong	170	135147	468922	5981238	no	-	ST258	0	2	9	13	-	0	-	0	-	0	-	0	-	0	-	wzi154	KL107	unknown (KL107)	?	Good	99.99%		O1/O2v2	O2afg	none	Very high	98.38%		aac(3)-IId^;aadA2^;aph3-Ia.v1^;sat-2;strA.v1^;strB.v1	-	-	-	-
GCF_011038035.1_ASM1103803v1_genomic	GCF_011038035.1	Brazil	-	AA275-AI074	0_0_105_6_0_0_69_0_0_0	SL258	CG258	Klebsiella pneumoniae	strong	248	157434	468910	5933215	no	-	ST258	0	2	10	15	-	0	-	0	-	0	-	0	-	0	-	wzi154	KL107	unknown (KL107)	?-	Good	99.94%	KL107_07_wbaP	O1/O2v2	O2afg	none	Very high	98.38%		aac(3)-IId^;aadA2^;rmtB;sat-2;strA.v1^;strB.v1	-	-	-	-
GCF_011038095.1_ASM1103809v1_genomic	GCF_011038095.1	Brazil	-	AA275-AI074	0_0_105_6_0_0_69_0_10_0	SL258	CG258	Klebsiella pneumoniae	strong	115	162893	370987	5774262	no	-	ST258	0	2	10	15	-	0	-	0	-	0	-	0	-	0	-	wzi154	KL107	unknown (KL107)	?	Good	99.99%		O1/O2v2	O2afg	none	Very high	98.38%		aac(3)-IId^;aadA2^;aph3-Ia.v1^;rmtB;sat-2;strA.v1^;strB.v1	-	-	-	-
GCF_011038115.1_ASM1103811v1_genomic	GCF_011038115.1	Brazil	-	AA275-AI074	0_0_105_6_0_0_69_0_11_0	SL258	CG258	Klebsiella pneumoniae	strong	122	137155	328779	5768050	no	-	ST258	0	2	10	16	-	0	-	0	-	0	-	0	-	0	-	wzi154	KL107	unknown (KL107)	none	Very high	99.98%		O1/O2v2	O2afg	?-	Good	98.38%	O1/O2v2_06_wbbO	aac(3)-IId^;aadA2^;aph3-Ia.v1^;rmtB;sat-2;strA.v1^;strB.v1	-	-	-	-
GCF_011038135.1_ASM1103813v1_genomic	GCF_011038135.1	Brazil	-	AA275-AI074	0_0_105_6_0_0_69_0_0_0	SL258	CG258	Klebsiella pneumoniae	strong	132	135785	328779	5769912	no	-	ST258	0	2	10	15	-	0	-	0	-	0	-	0	-	0	-	wzi154	KL107	unknown (KL107)	?-	Good	99.98%	KL107_09	O1/O2v2	O2afg	none	Very high	98.38%		aac(3)-IId^;aadA2^;aph3-Ia.v1^;rmtB;sat-2;strA.v1^;strB.v1	-	-	-	-
GCF_012102535.1_ASM1210253v1_genomic	GCF_012102535.1	Brazil	-	AA275-AI074	0_0_322_0_1_0_1_0_0_0	SL2121	CG2121	Klebsiella pneumoniae	strong	183	262034	801908	5966347	no	-	ST2121	0	0	3	3	-	0	-	0	-	0	-	0	-	0	-	wzi212	KL113	unknown (KL113)	none	Very high	99.97%		O1/O2v2	O1	none	Very high	98.77%		aadA2	-	-	-	-
GCF_012955865.1_ASM1295586v1_genomic	GCF_012955865.1	Brazil	-	AA275-AI074	0_0_105_0_0_11_0_0_0_0	SL258	CG340	Klebsiella pneumoniae	strong	168	204116	619533	5892877	no	-	ST11	2	2	7	7	ybt 0; ICEKp10	346-2LV	clb 3	17-3LV	-	0	-	0	-	0	-	wzi64	KL64	K64	?-	Good	99.96%	KL64_11_wcoU,KL64_12_wcoT	O1/O2v1	O2a	none	Very high	98.64%		aac(3)-IIa.v1	-	-	-	-
GCF_012955875.1_ASM1295587v1_genomic	GCF_012955875.1	Brazil	-	AA275-AI074	0_0_105_0_0_0_25_0_0_0	SL258	CG340	Klebsiella pneumoniae	strong	160	184429	859484	5885377	no	-	ST11	2	2	7	7	ybt 0; ICEKp10	346-1LV	clb 3	17-1LV	-	0	-	0	-	0	-	wzi64	KL64	K64	?-	Good	99.97%	KL64_06_wzc,KL64_12_wcoT	O1/O2v1	O2a	none	Very high	98.64%		aac(3)-IIa.v1	-	-	-	-
GCF_012956625.1_ASM1295662v1_genomic	GCF_012956625.1	Brazil	-	AA275-AI074	0_0_105_6_0_0_69_3_0_0	SL258	CG258	Klebsiella pneumoniae	strong	162	172352	351027	5726425	no	-	ST258	0	1	9	14	-	0	-	0	-	0	-	0	-	0	-	wzi154	KL107	unknown (KL107)	none	Very high	99.98%		O1/O2v2	O2afg	none	Very high	98.38%		aac(3)-IId^;aadA2^;aph3-Ia.v1^;rmtB;strA.v1^;strB.v1	-	-	-	-
GCF_012956645.1_ASM1295664v1_genomic	GCF_012956645.1	Brazil	-	AA275-AI074	0_0_105_6_0_0_380_0_0_0	SL258	CG258	Klebsiella pneumoniae	strong	139	203938	627720	5683201	no	-	ST258	0	1	9	13	-	0	-	0	-	0	-	0	-	0	-	wzi154	KL107	unknown (KL107)	none	Very high	99.98%		O1/O2v2	O2afg	none	Very high	98.38%		aadA2^;aph3-Ia.v1^;rmtB;strA.v1^;strB.v1	-	-	-	-
GCF_013169765.1_ASM1316976v1_genomic	GCF_013169765.1	Colombia	-	AA275-AI074	0_0_105_6_0_0_17_53_75_0	SL258	CG258	Klebsiella pneumoniae	strong	178	160820	527151	5709639	no	-	ST512	0	2	7	7	-	0	-	0	-	0	-	0	-	0	-	wzi154	KL107	unknown (KL107)	?	Good	99.99%		O1/O2v2	O2afg	none	Very high	98.38%		aac(6')-Ib'.v1;aph3-Ia.v1^	-	-	-	-
GCF_013169775.1_ASM1316977v1_genomic	GCF_013169775.1	Colombia	-	AA275-AI074	0_0_105_6_0_0_17_16_0_0	SL258	CG258	Klebsiella pneumoniae	strong	157	149529	434726	5935595	no	-	ST258	2	2	7	10	ybt 17; ICEKp10 (truncated)	265	clb 3	19	-	0	-	0	-	0	-	wzi154	KL107	unknown (KL107)	?-	Good	97.61%	KL107_12	O1/O2v2	O2afg	?-	Good	98.38%	O1/O2v2_08_gmlC	aac(3)-IV;aac(6')-Ib'.v1*;aph(4)-Ia	-	-	-	-
GCF_013170115.1_ASM1317011v1_genomic	GCF_013170115.1	Colombia	-	AA275-AI074	0_0_105_6_0_0_17_53_65_0	SL258	CG258	Klebsiella pneumoniae	strong	238	90387	240741	5650458	no	-	ST512	0	2	7	7	-	0	-	0	-	0	-	0	-	0	-	wzi154	unknown (KL107)	unknown (KL107)	?-	None	99.99%	KL107_09,KL107_10	O1/O2v2	O2afg	?	Good	98.39%		aac(6')-Ib'.v1;aph3-Ia.v1^	-	-	-	-
GCF_013170205.1_ASM1317020v1_genomic	GCF_013170205.1	Colombia	-	AA275-AI074	0_0_105_6_0_0_17_53_76_0	SL258	CG258	Klebsiella pneumoniae	strong	125	164821	394735	5550617	no	-	ST512	0	2	7	7	-	0	-	0	-	0	-	0	-	0	-	wzi154	KL107	unknown (KL107)	?	Good	100.00%		O1/O2v2	O2afg	none	Very high	98.37%		aac(6')-Ib'.v1;aph3-Ia.v1^	-	-	-	-
GCF_014323625.1_ASM1432362v1_genomic	GCF_014323625.1	Brazil	-	AA275-AI074	0_0_105_6_0_0_17_182_0_0	SL258	CG258	Klebsiella pneumoniae	strong	81	212151	449829	5681016	no	-	ST512	1	2	7	7	ybt 10; ICEKp4	28	-	0	-	0	-	0	-	0	-	wzi154	KL107	unknown (KL107)	none	Very high	100.00%		O1/O2v2	O2afg	-	High	98.34%	O1/O2v2_06_wbbO	aac(6')-Ib'.v1;aadA2^	-	-	-	-
GCF_014451135.1_ASM1445113v1_genomic	GCF_014451135.1	Brazil	-	AA275-AI074	0_0_220_0_0_0_11_0_0_0	SL152	CG152	Klebsiella pneumoniae	strong	149	188060	331690	5434786	no	-	ST152	0	1	9	16	-	0	-	0	-	0	-	0	-	0	-	wzi110	KL149	unknown (KL149)	none	Very high	99.98%		O4	O4	?	Good	99.70%		aac(3)-IIa.v1^;aac(6')-Ib-cr.v2;aadA16*;strA.v1^;strB.v1	-	-	qnrB6^	-
GCF_014451175.1_ASM1445117v1_genomic	GCF_014451175.1	Brazil	-	AA275-AI074	0_0_220_0_0_0_12_0_0_0	SL152	CG152	Klebsiella pneumoniae	strong	116	241071	355444	5501345	no	-	ST152	1	3	11	16	ybt 10; ICEKp4	325	-	0	-	0	-	0	-	0	-	wzi110	KL149	unknown (KL149)	none	Very high	99.98%		O4	O4	none	Very high	99.71%		aac(3)-IIa.v1^;aac(6')-Ib-cr.v2;aadA16*;strA.v1^;strB.v1	-	-	qnrB6^	-
GCF_014451185.1_ASM1445118v1_genomic	GCF_014451185.1	Brazil	-	AA275-AI074	0_0_220_0_8_0_0_0_0_0	SL152	CG152	Klebsiella pneumoniae	strong	154	86361	302194	5481315	no	-	ST152	1	1	10	17	ybt 10; ICEKp4	325	-	0	-	0	-	0	-	0	-	wzi110	KL149	unknown (KL149)	none	Very high	99.98%		O4	O4	none	Very high	99.70%		aac(3)-IIa.v1^;aac(6')-Ib-cr.v2;aac(6')-Ib-cr.v2;aadA16*;strA.v1^;strB.v1	-	-	qnrB6^	-
GCF_015666325.1_ASM1566632v1_genomic	GCF_015666325.1	Brazil	-	AA275-AI074	0_0_105_0_0_0_13_0_0_0	SL258	CG340	Klebsiella pneumoniae	strong	206	86418	284612	5719010	no	-	ST11	2	3	9	8	ybt 0; ICEKp10	346	clb 3	17	-	0	-	0	-	0	-	wzi64	unknown (KL107)	unknown (KL107)	?-+*	None	88.14%	KL107_05_wzb,KL107_06_wzc,KL107_07_wbaP,KL107_08,KL107_09,KL107_10	unknown (O1/O2v1)	unknown (O2a)	?-	None	98.68%	O1/O2v1_01_wzm,O1/O2v1_06_wbbO	aac(3)-IIa.v1	-	-	-	-
GCF_015666395.1_ASM1566639v1_genomic	GCF_015666395.1	Brazil	-	AA275-AI074	0_0_0_0_37_1_0_1_0_0	SL15	CG15	Klebsiella pneumoniae	strong	97	203868	420948	5610776	no	-	ST15	1	2	7	12	ybt 9; ICEKp3	183-2LV	-	0	-	0	-	0	-	0	-	wzi24	KL24	K24	?-	Good	99.96%	KL24_09_wcuV,KL24_14_wzy	O1/O2v1	O1	none	Very high	98.52%		aadA*;aph(3')-VI;strA.v1*;strB.v1*	-	-	qnrS1	-
GCF_015666415.1_ASM1566641v1_genomic	GCF_015666415.1	Brazil	-	AA275-AI074	0_0_105_0_0_0_13_0_0_0	SL258	CG340	Klebsiella pneumoniae	strong	132	152994	377398	5803634	no	-	ST11	2	3	9	9	ybt 0; ICEKp10	346	clb 3	17	-	0	-	0	-	0	-	wzi64	KL64	K64	?-	Good	99.97%	KL64_12_wcoT	O1/O2v1	O2a	?	Good	98.64%		aac(3)-IIa.v1	-	-	-	-
GCF_015666445.1_ASM1566644v1_genomic	GCF_015666445.1	Brazil	-	AA275-AI074	0_0_105_0_0_0_13_0_0_0	SL258	CG340	Klebsiella pneumoniae	strong	141	117297	357218	5834810	no	-	ST11	2	3	9	9	ybt 0; ICEKp10	346	clb 3	17	-	0	-	0	-	0	-	wzi64	unknown (KL64)	unknown (K64)	?-	None	99.96%	KL64_07_wzx,KL64_10_wzy,KL64_11_wcoU,KL64_12_wcoT	O1/O2v1	O2a	none	Very high	98.64%		aac(3)-IIa.v1	-	-	-	-
GCF_016055235.1_ASM1605523v1_genomic	GCF_016055235.1	Brazil	-	AA275-AI074	0_0_105_0_0_0_13_0_0_0	SL258	CG340	Klebsiella pneumoniae	strong	137	117550	410210	5875118	no	-	ST11	2	3	9	9	ybt 0; ICEKp10	346	clb 3	17	-	0	-	0	-	0	-	wzi64	KL64	K64	none	Very high	99.97%		O1/O2v1	O2a	none	Very high	98.64%		aac(3)-IIa.v1	-	-	-	-
GCF_016055495.1_ASM1605549v1_genomic	GCF_016055495.1	Brazil	-	AA275-AI074	0_0_105_6_0_0_69_0_0_0	SL258	CG258	Klebsiella pneumoniae	strong	94	157688	786010	5908759	no	-	ST258	0	2	10	16	-	0	-	0	-	0	-	0	-	0	-	wzi154	KL107	unknown (KL107)	none	Very high	99.99%		O1/O2v2	O2afg	none	Very high	98.38%		aac(3)-IId^;aadA2^;aph3-Ia.v1^;rmtB;sat-2;strA.v1^;strB.v1	-	-	-	-
GCF_016055695.1_ASM1605569v1_genomic	GCF_016055695.1	Brazil	-	AA275-AI074	0_0_105_0_0_0_13_0_0_0	SL258	CG340	Klebsiella pneumoniae	strong	108	170497	521013	5876618	no	-	ST11	2	3	9	9	ybt 0; ICEKp10	346	clb 3 (incomplete)	17-1LV	-	0	-	0	-	0	-	wzi64	KL64	K64	?-	Good	99.92%	KL64_10_wzy,KL64_12_wcoT	O1/O2v1	O2a	none	Very high	98.64%		aac(3)-IIa.v1	-	-	-	-
GCF_016055995.1_ASM1605599v1_genomic	GCF_016055995.1	Brazil	-	AA275-AI074	0_0_105_0_0_0_1_17_0_0	SL258	CG340	Klebsiella pneumoniae	strong	132	119400	435231	5845408	no	-	ST11	2	2	11	13	ybt 0; ICEKp10	346	clb 3	17	-	0	-	0	-	0	-	wzi64	unknown (KL64)	unknown (K64)	?-	None	99.96%	KL64_07_wzx,KL64_10_wzy,KL64_11_wcoU,KL64_12_wcoT,KL64_13_wcsF	O1/O2v1	O2a	?-	Good	98.60%	O1/O2v1_01_wzm,O1/O2v1_06_wbbO	aac(3)-IIa.v1;aph(3')-VIa*	-	-	-	-
GCF_016805565.1_ASM1680556v1_genomic	GCF_016805565.1	Ecuador	-	AA275-AI074	0_0_105_6_43_0_0_0_1_0	SL258	CG258	Klebsiella pneumoniae	strong	300	57870	255975	5796054	no	-	ST258	1	2	9	15	ybt 10; ICEKp4	28	-	0	-	0	-	0	-	0	-	-	unknown (KL74)	unknown (K74)	?-	None	97.00%	KL74_01_galF,KL74_02_cpsACP,KL74_03_wzi,KL74_04_wza,KL74_05_wzb,KL74_06_wzc,KL74_07_wbaP,KL74_08_wcuD,KL74_09_wcuE,KL74_10_wbaZ,KL74_11_wzy,KL74_12,KL74_13_wzx,KL74_15_wcoW,KL74_18_manB	unknown (OL104)	unknown (OL104)	?-*	Low	92.49%	OL104_02_manB,OL104_06_wbdA	aac(3)-IV;aac(6')-Ib'.v1;aadA^;aph(4)-Ia;aph3-Ia.v1^	-	fosA3	-	-
GCF_016805585.1_ASM1680558v1_genomic	GCF_016805585.1	Ecuador	-	AA275-AI074	0_0_105_6_43_0_2_0_0_0	SL258	CG258	Klebsiella pneumoniae	strong	283	64511	244932	5823441	no	-	ST258	1	2	8	13	ybt 10; ICEKp4	28-3LV	-	0	-	0	-	0	-	0	-	-	unknown (KL74)	unknown (K74)	?-	None	97.00%	KL74_01_galF,KL74_02_cpsACP,KL74_03_wzi,KL74_04_wza,KL74_05_wzb,KL74_06_wzc,KL74_07_wbaP,KL74_08_wcuD,KL74_09_wcuE,KL74_10_wbaZ,KL74_11_wzy,KL74_12,KL74_13_wzx,KL74_15_wcoW	O3b	O3b	?*	Good	91.68%		aac(3)-IV;aac(6')-Ib'.v1;aph(4)-Ia;aph3-Ia.v1^	-	-	-	-
GCF_016805625.1_ASM1680562v1_genomic	GCF_016805625.1	Ecuador	-	AA275-AI074	0_0_105_6_43_0_0_4_0_0	SL258	CG258	Klebsiella pneumoniae	strong	350	57864	201862	5663861	no	-	ST258	1	2	8	15	ybt 10; ICEKp4 (truncated)	28-1LV	-	0	-	0	-	0	-	0	-	-	unknown (KL74)	unknown (K74)	?-+	None	98.40%	KL74_01_galF,KL74_02_cpsACP,KL74_03_wzi,KL74_04_wza,KL74_06_wzc,KL74_08_wcuD,KL74_09_wcuE,KL74_11_wzy,KL74_12,KL74_13_wzx,KL74_14_wcuL,KL74_15_wcoW,KL74_17_manC,KL74_18_manB	unknown (OL104)	unknown (OL104)	?-*	None	92.42%	OL104_01_manC,OL104_02_manB,OL104_03_wzm,OL104_06_wbdA	aac(3)-IV;aac(6')-Ib'.v1;aph(4)-Ia;aph3-Ia.v1^;strA.v1*;strB.v1	-	-	-	-
GCF_016805765.1_ASM1680576v1_genomic	GCF_016805765.1	Ecuador	-	AA275-AI074	0_0_105_6_43_0_0_1_1_0	SL258	CG258	Klebsiella pneumoniae	strong	138	142765	458812	5705294	no	-	ST258	1	2	7	12	ybt 10; ICEKp4 (truncated)	28-1LV	-	0	-	0	-	0	-	0	-	wzi174	KL74	K74	?-	Good	98.95%	KL74_11_wzy,KL74_12	O3b	O3b	?*	Good	91.68%		aac(3)-IV;aac(6')-Ib'.v1;aadA^;aph(4)-Ia;aph3-Ia.v1^	-	-	-	-
GCF_016805785.1_ASM1680578v1_genomic	GCF_016805785.1	Ecuador	-	AA275-AI074	0_0_105_6_43_0_0_5_0_0	SL258	CG258	Klebsiella pneumoniae	strong	133	137478	440168	5705335	no	-	ST258	1	2	8	14	ybt 10; ICEKp4 (truncated)	28-1LV	-	0	-	0	-	0	-	0	-	wzi174	KL74	K74	?	Good	98.94%		OL104	unknown (OL104)	?*	Good	92.54%		aac(3)-IV;aac(6')-Ib'.v1;aadA^;aph(4)-Ia;aph3-Ia.v1^;strB.v1	-	-	-	-
GCF_016836965.1_ASM1683696v1_genomic	GCF_016836965.1	Paraguay	-	AA275-AI074	0_0_0_0_2_58_0_0_0_0	SL15	CG15	Klebsiella pneumoniae	strong	100	215110	764386	5572427	no	-	ST15-1LV	0	1	7	11	-	0	-	0	-	0	-	0	-	0	-	wzi24	KL24	K24	-	High	99.98%	KL24_13_wcuG	O1/O2v1	O1	none	Very high	98.51%		aadA2;aph(3')-Ia*?;strA.v1^;strB.v1	-	-	-	-
GCF_016837025.1_ASM1683702v1_genomic	GCF_016837025.1	Paraguay	-	AA275-AI074	0_0_158_7_1_2_1_0_0_0	SL45	CG2719	Klebsiella pneumoniae	strong	102	366298	954070	5485841	no	-	ST914	0	1	4	5	-	0	-	0	-	0	-	0	-	0	-	wzi81	unknown (KL81)	unknown (K81)	?+	None	99.22%		OL101	unknown (OL101)	*	High	94.90%		aadA^	-	-	-	-
GCF_016887985.1_ASM1688798v1_genomic	GCF_016887985.1	Paraguay	-	AA275-AI074	0_0_158_7_1_2_2_0_0_0	SL45	CG2719	Klebsiella pneumoniae	strong	102	153490	494762	5479834	no	-	ST914	0	1	4	5	-	0	-	0	-	0	-	0	-	0	-	wzi81	unknown (KL107)	unknown (KL107)	?-+	None	89.03%	KL107_05_wzb,KL107_06_wzc,KL107_07_wbaP,KL107_08,KL107_09,KL107_10,KL107_14,KL107_15	OL101	unknown (OL101)	?-+	Good	94.90%	OL101_03_rfbD,OL101_04_rfbC,OL101_09_glycosylhydrolase	aadA^	-	-	-	-
GCF_018359185.1_ASM1835918v1_genomic	GCF_018359185.1	Colombia	-	AA275-AI074	0_0_95_1_3_0_2_0_0_0	SL1082	CG1082	Klebsiella pneumoniae	strong	170	144689	391497	5872104	no	-	ST129	1	2	9	12	ybt 10; ICEKp4	106	-	0	-	0	-	0	-	0	-	wzi105	unknown (KL108)	unknown (KL108)	?-	None	99.99%	KL108_07_wzxC,KL108_08,KL108_11,KL108_18_rfbp,KL108_19_wcaM	O1/O2v2	O1	?-	Good	98.97%	O1/O2v2_08_gmlC	aac(6')-Ib-cr.v2;strA.v1^;strB.v1	-	-	-	-
GCF_018359245.1_ASM1835924v1_genomic	GCF_018359245.1	Colombia	-	AA275-AI074	0_0_95_1_3_0_3_0_0_0	SL1082	CG1082	Klebsiella pneumoniae	strong	158	183871	390517	5760777	no	-	ST129	1	2	9	11	ybt 10; ICEKp4	106	-	0	-	0	-	0	-	0	-	wzi105	unknown (KL108)	unknown (KL108)	?-	None	99.98%	KL108_08,KL108_11,KL108_18_rfbp,KL108_19_wcaM	O1/O2v2	O1	?-	Good	98.97%	O1/O2v2_08_gmlC	aac(6')-Ib-cr.v2;strA.v1^;strB.v1	-	-	-	-
GCF_018359445.1_ASM1835944v1_genomic	GCF_018359445.1	Colombia	-	AA275-AI074	0_0_105_6_0_0_17_16_0_0	SL258	CG258	Klebsiella pneumoniae	strong	151	154843	455852	5830289	no	-	ST258	2	2	7	10	ybt 17; ICEKp10 (truncated)	265	clb 3	19	-	0	-	0	-	0	-	wzi154	KL107	unknown (KL107)	?-	Good	99.98%	KL107_09	O1/O2v2	O2afg	?-	Good	98.38%	O1/O2v2_01_wzm	aac(3)-IV;aac(6')-Ib'.v1;aph(4)-Ia	-	-	-	-
GCF_018359455.1_ASM1835945v1_genomic	GCF_018359455.1	Colombia	-	AA275-AI074	0_0_105_6_0_0_17_16_35_0	SL258	CG258	Klebsiella pneumoniae	strong	276	65619	197425	5730421	no	-	ST258	2	2	6	8	ybt 17; ICEKp10 (truncated)	265	clb 3	19	-	0	-	0	-	0	-	wzi154	unknown (KL107)	unknown (KL107)	?-	None	99.99%	KL107_07_wbaP,KL107_09,KL107_10	unknown (O1/O2v1)	unknown (O2a)	?-+	None	95.33%	O1/O2v1_01_wzm,O1/O2v1_06_wbbO,O1/O2v1_07_kfoC	aac(3)-IV;aadA2^;aph(4)-Ia	-	-	-	-
GCF_018359485.1_ASM1835948v1_genomic	GCF_018359485.1	Colombia	-	AA275-AI074	0_0_1_1_0_1_1_0_0_6	SL14	CG14	Klebsiella pneumoniae	strong	143	196643	641442	5799605	no	-	ST14	1	2	8	12	ybt 10; ICEKp4	106-1LV	-	0	-	0	-	0	-	0	-	wzi2	KL2	K2	?-	Good	99.74%	KL2_07,KL2_10,KL2_13	O1/O2v1	O1	none	Very high	99.99%		aac(3)-IIa.v1;aac(6')-Il;aadA1.v1;aadA2^;strA.v1;strB.v1	-	-	-	-
GCF_018359585.1_ASM1835958v1_genomic	GCF_018359585.1	Colombia	-	AA275-AI074	0_0_105_6_0_0_17_16_0_0	SL258	CG258	Klebsiella pneumoniae	strong	147	179111	548441	5784840	no	-	ST258	2	3	7	10	ybt 17; ICEKp10 (truncated)	265	clb 3	19	-	0	-	0	-	0	-	wzi154	KL107	unknown (KL107)	?-	Good	99.99%	KL107_10	O1/O2v2	O2afg	none	Very high	98.38%		aac(3)-IV;aadA2^;aadA^;aph(4)-Ia	-	-	-	-
GCF_018359605.1_ASM1835960v1_genomic	GCF_018359605.1	Colombia	-	AA275-AI074	0_0_105_6_0_0_17_16_0_0	SL258	CG258	Klebsiella pneumoniae	strong	209	203938	523613	5872770	no	-	ST258	2	2	6	11	ybt 17; ICEKp10 (truncated)	265	clb 3	19	-	0	-	0	-	0	-	wzi154	KL107	unknown (KL107)	?	Good	99.99%		O1/O2v2	O2afg	none	Very high	98.38%		aac(3)-IV;aac(6')-Ib'.v1;aadA^;aph(4)-Ia	-	-	qnrB19^	-
GCF_018359625.1_ASM1835962v1_genomic	GCF_018359625.1	Colombia	-	AA275-AI074	0_0_105_6_0_0_17_16_0_0	SL258	CG258	Klebsiella pneumoniae	strong	224	164994	833920	5894930	no	-	ST258	2	2	6	11	ybt 17; ICEKp10 (truncated)	265	clb 3	19	-	0	-	0	-	0	-	wzi154	KL107	unknown (KL107)	?-	Good	99.99%	KL107_10	O1/O2v2	O2afg	none	Very high	98.38%		aac(3)-IV;aadA2^;aadA^;aph(4)-Ia	-	-	qnrB19^	-
GCF_018423705.1_ASM1842370v1_genomic	GCF_018423705.1	Brazil	-	AA275-AI074	0_0_105_1_1_1_0_0_0_0	SL258	CG10268	Klebsiella pneumoniae	strong	78	231105	523290	5604442	no	-	ST437	0	3	11	12	-	0	-	0	-	0	-	0	-	0	-	wzi109	KL36	K36	none	Very high	99.89%		O4	O4	none	Very high	99.72%		aac(6')-Ib-cr.v2;aadA2;aph3-Ia.v1^	-	-	-	-
GCF_018423775.1_ASM1842377v1_genomic	GCF_018423775.1	Brazil	-	AA275-AI074	0_0_105_1_1_1_0_0_0_0	SL258	CG10268	Klebsiella pneumoniae	strong	76	203876	523290	5569047	no	-	ST437	0	3	11	12	-	0	-	0	-	0	-	0	-	0	-	wzi109	KL36	K36	none	Very high	99.89%		O4	O4	none	Very high	99.72%		aac(6')-Ib-cr.v2;aadA2;aph3-Ia.v1^	-	-	-	-
GCF_018423865.1_ASM1842386v1_genomic	GCF_018423865.1	Brazil	-	AA275-AI074	0_0_105_1_1_5_0_2_0_0	SL258	CG10268	Klebsiella pneumoniae	strong	81	298896	839960	5777432	no	-	ST437	2	2	10	10	ybt 0; ICEKp10	346-1LV	clb 3	17-1LV	-	0	-	0	-	0	-	wzi109	KL36	K36	none	Very high	99.89%		O4	O4	none	Very high	99.73%		aac(6')-Ib-cr.v2;aph3-Ia.v1^	-	-	-	-
GCF_018423905.1_ASM1842390v1_genomic	GCF_018423905.1	Brazil	-	AA275-AI074	0_0_105_1_1_1_0_0_4_0	SL258	CG10268	Klebsiella pneumoniae	strong	79	269718	523290	5588595	no	-	ST437	0	2	10	11	-	0	-	0	-	0	-	0	-	0	-	wzi109	KL36	K36	?	Good	99.89%		O4	O4	none	Very high	99.71%		aac(6')-Ib-cr.v2;aadA2	-	-	-	-
GCF_018423915.1_ASM1842391v1_genomic	GCF_018423915.1	Brazil	-	AA275-AI074	0_0_105_1_1_1_4_0_1_0	SL258	CG10268	Klebsiella pneumoniae	strong	55	349488	839960	5540427	no	-	ST437	0	2	9	10	-	0	-	0	-	0	-	0	-	0	-	wzi109	KL36	K36	none	Very high	99.89%		O4	O4	none	Very high	99.73%		aac(3)-IId^;aph3-Ia.v1^	-	-	-	-
GCF_021020725.1_ASM2102072v1_genomic	GCF_021020725.1	Brazil	-	AA275-AI074	0_0_105_1_1_7_0_1_0_0	SL258	CG10268	Klebsiella pneumoniae	strong	123	146501	338445	5531853	no	-	ST437	0	2	10	11	-	0	-	0	-	0	-	0	-	0	-	wzi109	KL36	K36	?-	Good	99.89%	KL36_07_wcaJ	O4	O4	none	Very high	99.73%		aac(6')-Ib-cr.v2;aph3-Ia.v1^	-	-	qnrB1.v2^	-
GCF_021020745.1_ASM2102074v1_genomic	GCF_021020745.1	Brazil	-	AA275-AI074	0_0_105_6_0_0_69_0_0_0	SL258	CG258	Klebsiella pneumoniae	strong	131	133610	327864	5893785	no	-	ST258	2	2	10	16	ybt 17; ICEKp10	289	clb 3	17-1LV	-	0	-	0	-	0	-	wzi154	KL107	unknown (KL107)	none	Very high	99.99%		O1/O2v2	O2afg	none	Very high	98.38%		aac(3)-IId^;aadA2^;aph3-Ia.v1^;rmtB;sat-2;strA.v1^;strB.v1	-	-	-	-
GCF_021020815.1_ASM2102081v1_genomic	GCF_021020815.1	Brazil	-	AA275-AI074	0_0_105_6_0_0_69_0_13_0	SL258	CG258	Klebsiella pneumoniae	strong	143	141239	328333	5814099	no	-	ST258	1	2	9	16	ybt 10; ICEKp4	26-1LV	-	0	-	0	-	0	-	0	-	wzi154	KL107	unknown (KL107)	none	Very high	99.99%		O1/O2v2	O2afg	none	Very high	98.38%		aac(3)-IId^;aadA2^;aph3-Ia.v1^;rmtB;sat-2;strA.v1^;strB.v1	-	-	-	-
GCF_021020835.1_ASM2102083v1_genomic	GCF_021020835.1	Brazil	-	AA275-AI074	0_0_105_6_0_0_69_0_0_0	SL258	CG258	Klebsiella pneumoniae	strong	128	137331	328333	5892849	no	-	ST258	2	3	11	16	ybt 17; ICEKp10	289	clb 3	17-1LV	-	0	-	0	-	0	-	wzi154	KL107	unknown (KL107)	none	Very high	99.99%		O1/O2v2	O2afg	none	Very high	98.38%		aac(3)-IId^;aadA2^;aph3-Ia.v1^;rmtB;sat-2;strA.v1^;strB.v1	-	-	-	-
GCF_021020855.1_ASM2102085v1_genomic	GCF_021020855.1	Brazil	-	AA275-AI074	0_0_105_6_0_0_69_0_0_0	SL258	CG258	Klebsiella pneumoniae	strong	133	152205	328333	5892556	no	-	ST258	2	2	10	16	ybt 17; ICEKp10	289	clb 3	17-1LV	-	0	-	0	-	0	-	wzi154	KL107	unknown (KL107)	none	Very high	99.99%		O1/O2v2	O2afg	none	Very high	98.38%		aac(3)-IId^;aadA2^;aph3-Ia.v1^;rmtB;sat-2;strA.v1^;strB.v1	-	-	-	-
GCF_021020865.1_ASM2102086v1_genomic	GCF_021020865.1	Brazil	-	AA275-AI074	0_0_105_0_3_0_64_0_0_0	SL258	CG340	Klebsiella pneumoniae	strong	742	45266	172915	6193685	no	-	ST11	1	3	11	25	ybt 10; ICEKp4 (incomplete)	26-2LV	-	0	-	0	-	0	-	0	-	wzi154	unknown (KL105)	unknown (KL105)	?-	None	97.44%	KL105_01_galF,KL105_18_rmlB,KL105_19,KL105_20,KL105_22_ugd	O1/O2v2	O2afg	none	Very high	98.45%		aac(3)-IId^;aac(6')-Ib'.v1*;aadA*;aadA2^;aph3-Ia.v1^;rmtB;sat-2;strA.v1*	-	-	qnrB1.v2^;qnrE1	-
GCF_021020915.1_ASM2102091v1_genomic	GCF_021020915.1	Brazil	-	AA275-AI074	0_0_105_6_0_0_69_0_14_0	SL258	CG258	Klebsiella pneumoniae	strong	140	137330	328450	5794502	no	-	ST258	1	2	9	16	ybt 10; ICEKp4	26-1LV	-	0	-	0	-	0	-	0	-	wzi154	KL107	unknown (KL107)	none	Very high	99.99%		O1/O2v2	O2afg	none	Very high	98.38%		aac(3)-IId^;aadA2^;aph3-Ia.v1^;rmtB;sat-2;strA.v1^;strB.v1	-	-	-	-
GCF_021020935.1_ASM2102093v1_genomic	GCF_021020935.1	Brazil	-	AA275-AI074	0_0_105_6_0_0_69_0_15_0	SL258	CG258	Klebsiella pneumoniae	strong	143	137330	282685	5843551	no	-	ST258	1	2	9	16	ybt 10; ICEKp4	26-1LV	-	0	-	0	-	0	-	0	-	wzi154	KL107	unknown (KL107)	?-	Good	99.97%	KL107_06_wzc	O1/O2v2	O2afg	none	Very high	98.38%		aac(3)-IId^;aadA2^;aph3-Ia.v1^;rmtB;sat-2;strA.v1^;strB.v1	-	-	-	-
GCF_021020955.1_ASM2102095v1_genomic	GCF_021020955.1	Brazil	-	AA275-AI074	0_0_105_6_0_0_69_0_0_0	SL258	CG258	Klebsiella pneumoniae	strong	137	129843	328333	5893380	no	-	ST258	2	3	11	16	ybt 17; ICEKp10	289	clb 3	17-1LV	-	0	-	0	-	0	-	wzi154	KL107	unknown (KL107)	none	Very high	99.99%		O1/O2v2	O2afg	none	Very high	98.38%		aac(3)-IId^;aadA2^;aph3-Ia.v1^;rmtB;sat-2;strA.v1^;strB.v1	-	-	-	-
GCF_021021015.1_ASM2102101v1_genomic	GCF_021021015.1	Brazil	-	AA275-AI074	0_0_105_6_0_0_69_0_0_0	SL258	CG258	Klebsiella pneumoniae	strong	131	152204	328333	5893639	no	-	ST258	2	2	10	16	ybt 17; ICEKp10	289	clb 3	17-1LV	-	0	-	0	-	0	-	wzi154	KL107	unknown (KL107)	none	Very high	99.99%		O1/O2v2	O2afg	none	Very high	98.38%		aac(3)-IId^;aadA2^;aph3-Ia.v1^;rmtB;sat-2;strA.v1^;strB.v1	-	-	-	-
GCF_021021035.1_ASM2102103v1_genomic	GCF_021021035.1	Brazil	-	AA275-AI074	0_0_105_6_0_0_69_0_0_0	SL258	CG258	Klebsiella pneumoniae	strong	130	157591	328333	5894373	no	-	ST258	2	2	10	16	ybt 17; ICEKp10	289	clb 3	17-1LV	-	0	-	0	-	0	-	wzi154	KL107	unknown (KL107)	none	Very high	99.99%		O1/O2v2	O2afg	none	Very high	98.38%		aac(3)-IId^;aadA2^;aph3-Ia.v1^;rmtB;sat-2;strA.v1^;strB.v1	-	-	-	-
GCF_021021075.1_ASM2102107v1_genomic	GCF_021021075.1	Brazil	-	AA275-AI074	0_0_105_6_0_0_69_0_0_0	SL258	CG258	Klebsiella pneumoniae	strong	126	137331	328333	5892482	no	-	ST258	2	3	11	16	ybt 17; ICEKp10	289	clb 3	17-1LV	-	0	-	0	-	0	-	wzi154	KL107	unknown (KL107)	none	Very high	99.99%		O1/O2v2	O2afg	none	Very high	98.38%		aac(3)-IId^;aadA2^;aph3-Ia.v1^;rmtB;sat-2;strA.v1^;strB.v1	-	-	-	-
GCF_021021095.1_ASM2102109v1_genomic	GCF_021021095.1	Brazil	-	AA275-AI074	0_0_105_6_0_0_69_0_0_0	SL258	CG258	Klebsiella pneumoniae	strong	127	137331	560255	5893427	no	-	ST258	2	3	11	16	ybt 17; ICEKp10	289	clb 3	17-1LV	-	0	-	0	-	0	-	wzi154	KL107	unknown (KL107)	none	Very high	99.99%		O1/O2v2	O2afg	none	Very high	98.38%		aac(3)-IId^;aadA2^;aph3-Ia.v1^;rmtB;sat-2;strA.v1^;strB.v1	-	-	-	-
GCF_021021115.1_ASM2102111v1_genomic	GCF_021021115.1	Brazil	-	AA275-AI074	0_0_105_6_0_0_69_0_0_0	SL258	CG258	Klebsiella pneumoniae	strong	127	152204	324749	5889834	no	-	ST258	2	3	11	16	ybt 17; ICEKp10	289	clb 3	17-1LV	-	0	-	0	-	0	-	wzi154	unknown (KL107)	unknown (KL107)	?-	Low	98.87%	KL107_01_galF,KL107_02_cpsACP	O1/O2v2	O2afg	none	Very high	98.38%		aac(3)-IId^;aadA2^;aph3-Ia.v1^;rmtB;sat-2;strA.v1^;strB.v1	-	-	-	-
GCF_021021155.1_ASM2102115v1_genomic	GCF_021021155.1	Brazil	-	AA275-AI074	0_0_105_6_0_0_69_0_16_0	SL258	CG258	Klebsiella pneumoniae	strong	148	141239	328450	5858396	no	-	ST258	1	2	9	20	ybt 10; ICEKp4	26-1LV	-	0	-	0	-	0	-	0	-	wzi154	KL107	unknown (KL107)	none	Very high	99.99%		O1/O2v2	O2afg	none	Very high	98.38%		aac(3)-IId^;aac(6')-Ib'.v1*;aadA*;aadA2^;aph3-Ia.v1^;rmtB;sat-2;strA.v1^;strB.v1	-	-	qnrE1	-
GCF_021021175.1_ASM2102117v1_genomic	GCF_021021175.1	Brazil	-	AA275-AI074	0_0_105_6_0_0_69_0_0_0	SL258	CG258	Klebsiella pneumoniae	strong	128	152204	328333	5893670	no	-	ST258	2	2	10	16	ybt 17; ICEKp10	289	clb 3	17-1LV	-	0	-	0	-	0	-	wzi154	KL107	unknown (KL107)	none	Very high	99.99%		O1/O2v2	O2afg	none	Very high	98.38%		aac(3)-IId^;aadA2^;aph3-Ia.v1^;rmtB;sat-2;strA.v1^;strB.v1	-	-	-	-
GCF_021021255.1_ASM2102125v1_genomic	GCF_021021255.1	Brazil	-	AA275-AI074	0_0_105_6_0_0_69_0_0_0	SL258	CG258	Klebsiella pneumoniae	strong	129	152204	303639	5883239	no	-	ST258	2	3	11	16	ybt 17; ICEKp10	289	clb 3	17-1LV	-	0	-	0	-	0	-	wzi154	KL107	unknown (KL107)	none	Very high	99.99%		unknown (OL102)	unknown (OL102)	-*	None	88.02%	OL102_05_wbbL,OL102_06_rhamnan,OL102_07_wzm,OL102_08_wzt	aac(3)-IId^;aadA2^;aph3-Ia.v1^;rmtB;sat-2;strA.v1^;strB.v1	-	-	-	-
GCF_021206795.1_ASM2120679v1_genomic	GCF_021206795.1	Brazil	-	AA275-AI074	0_0_22_27_0_0_0_124_0_0	SL17	CG16	Klebsiella pneumoniae	strong	130	293368	712081	5803071	no	-	ST16	1	2	7	6	ybt 9; ICEKp3	183	-	0	-	0	-	0	-	0	-	wzi50	KL51	K51	?-	Good	99.91%	KL51_09_wzy,KL51_11_wcpA	O3b	O3b	none	Very high	99.08%		aadA2^	-	-	-	-
GCF_023059265.1_ASM2305926v1_genomic	GCF_023059265.1	Brazil	-	AA275-AI074	0_0_105_6_0_0_17_0_98_0	SL258	CG258	Klebsiella pneumoniae	strong	142	135145	351631	5586485	no	-	ST258	0	2	7	7	-	0	-	0	-	0	-	0	-	0	-	wzi154	unknown (KL107)	unknown (KL107)	?-	Low	99.99%	KL107_09,KL107_10	O1/O2v2	O2afg	?	Good	98.35%		aac(6')-Ib'.v1;aadA2^	-	-	-	-
GCF_023060075.1_ASM2306007v1_genomic	GCF_023060075.1	Brazil	-	AA275-AI074	0_0_105_6_0_0_17_731_0_0	SL258	CG258	Klebsiella pneumoniae	strong	143	154589	495794	5611746	no	-	ST258	0	2	7	6	-	0	-	0	-	0	-	0	-	0	-	wzi154	unknown (KL107)	unknown (KL107)	?-	None	99.99%	KL107_07_wbaP,KL107_08,KL107_09,KL107_10	O1/O2v2	O2afg	none	Very high	98.37%		aadA2^	-	-	-	-
GCF_023060155.1_ASM2306015v1_genomic	GCF_023060155.1	Brazil	-	AA275-AI074	0_0_105_0_11_0_0_33_0_0	SL258	CG340	Klebsiella pneumoniae	strong	123	144677	454825	5649105	no	-	ST340	0	2	11	17	-	0	-	0	-	0	-	0	-	0	-	wzi50	unknown (KL15)	unknown (K15)	?-	None	99.98%	KL15_08_wceN,KL15_09_wceM,KL15_10_wcsR,KL15_11_wcaN,KL15_12_wzy,KL15_13_wckI,KL15_14_wzx	O4	O4	?-	Good	99.66%	O4_06_glycosyltransferase	aac(3)-IId^;aadA*;aadA2^;aph3-Ia.v1^	-	-	qnrB2.v1^	-
GCF_023060995.1_ASM2306099v1_genomic	GCF_023060995.1	Brazil	-	AA275-AI074	0_0_105_6_0_0_17_0_99_0	SL258	CG258	Klebsiella pneumoniae	strong	169	115348	285365	5558608	no	-	ST258	0	2	7	6	-	0	-	0	-	0	-	0	-	0	-	wzi154	unknown (KL107)	unknown (KL107)	?-	None	99.99%	KL107_08,KL107_09,KL107_10	unknown (O1/O2v2)	unknown (O2afg)	?-	None	98.19%	O1/O2v2_06_wbbO,O1/O2v2_07_kfoC,O1/O2v2_08_gmlC	aadA2^	-	-	-	-
GCF_023061015.1_ASM2306101v1_genomic	GCF_023061015.1	Brazil	-	AA275-AI074	0_0_105_6_0_0_69_0_0_0	SL258	CG258	Klebsiella pneumoniae	strong	113	170502	358857	5707295	no	-	ST258	0	2	10	15	-	0	-	0	-	0	-	0	-	0	-	wzi154	unknown (KL107)	unknown (KL107)	?-	None	99.99%	KL107_06_wzc,KL107_07_wbaP,KL107_08,KL107_09,KL107_10	unknown (OL102)	unknown (OL102)	-*	None	88.02%	OL102_05_wbbL,OL102_06_rhamnan,OL102_07_wzm,OL102_08_wzt	aac(3)-IId^;aadA2^;rmtB;sat-2;strA.v1^;strB.v1	-	-	-	-
GCF_023221815.1_ASM2322181v1_genomic	GCF_023221815.1	Argentina	-	AA275-AI074	0_0_105_0_37_0_1_0_0_0	SL258	CG340	Klebsiella pneumoniae	strong	174	164011	361877	5716658	no	-	ST11	2	2	7	11	ybt 20; ICEKp10	220-2LV	clb 3	64	-	0	-	0	-	0	-	wzi39	KL39	K39	-	High	98.76%	KL39_02_cpsACP	O3b	O3b	none	Very high	99.05%		aac(6')-Ib'.v1;aadA2;aadA^;aph3-Ia.v1^	-	-	-	-
GCF_023221835.1_ASM2322183v1_genomic	GCF_023221835.1	Argentina	-	AA275-AI074	0_0_105_0_37_0_1_0_0_0	SL258	CG340	Klebsiella pneumoniae	strong	177	144441	355691	5717941	no	-	ST11	2	1	8	12	ybt 20; ICEKp10	220-2LV	clb 3	64	-	0	-	0	-	0	-	wzi39	KL39	K39	-	High	98.76%	KL39_02_cpsACP	O3b	O3b	?-	Good	99.05%	O3b_08_wbdC	aac(6')-Ib'.v1;aadA2;aadA^;aph3-Ia.v1^	-	-	-	-
GCF_023221875.1_ASM2322187v1_genomic	GCF_023221875.1	Argentina	-	AA275-AI074	0_0_105_0_37_0_1_0_0_0	SL258	CG340	Klebsiella pneumoniae	strong	174	159601	361877	5717718	no	-	ST11	2	2	8	12	ybt 20; ICEKp10	220-2LV	clb 3	64	-	0	-	0	-	0	-	wzi39	KL39	K39	-	High	98.76%	KL39_02_cpsACP	O3b	O3b	?-	Good	99.05%	O3b_08_wbdC	aac(6')-Ib'.v1;aadA2;aadA^;aph3-Ia.v1^	-	-	-	-
GCF_023572385.1_ASM2357238v1_genomic	GCF_023572385.1	Brazil	-	AA275-AI074	0_0_105_0_0_0_13_0_0_0	SL258	CG340	Klebsiella pneumoniae	strong	139	119196	392935	5817436	no	-	ST11	2	3	9	8	ybt 0; ICEKp10	346	clb 3	17	-	0	-	0	-	0	-	wzi64	unknown (KL64)	unknown (K64)	?-	None	99.95%	KL64_06_wzc,KL64_07_wzx,KL64_08_wcoV,KL64_09,KL64_10_wzy,KL64_11_wcoU,KL64_12_wcoT,KL64_13_wcsF	O1/O2v1	O2a	none	Very high	98.64%		aac(3)-IIa.v1	-	-	-	-
GCF_024534275.1_ASM2453427v1_genomic	GCF_024534275.1	Argentina	-	AA275-AI074	0_0_105_0_9_0_0_28_3_0	SL258	CG340	Klebsiella pneumoniae	strong	150	157077	484227	5576408	no	-	ST11	1	2	3	2	ybt 9; ICEKp3	183	-	0	-	0	-	0	-	0	-	wzi50	KL15	K15	none	Very high	99.78%		O4	O4	?-	Good	99.66%	O4_02_hypothetical	aph3-Ia.v1^	-	-	-	-
GCF_024534295.1_ASM2453429v1_genomic	GCF_024534295.1	Argentina	-	AA275-AI074	0_0_105_6_0_0_0_0_2_0	SL258	CG258	Klebsiella pneumoniae	strong	150	176763	541318	5659950	no	-	ST258	0	2	8	14	-	0	-	0	-	0	-	0	-	0	-	wzi29	KL106	unknown (KL106)	?	Good	100.00%		O1/O2v2	O2afg	none	Very high	98.48%		aac(3)-IV;aac(6')-Ib'.v1;aadA2^;aadA^;aph(4)-Ia;aph3-Ia.v1^	-	-	-	-
GCF_024734055.1_ASM2473405v1_genomic	GCF_024734055.1	Argentina	-	AA275-AI074	0_0_105_0_11_0_0_24_0_0	SL258	CG340	Klebsiella pneumoniae	strong	153	163785	492706	5531618	no	-	ST340	1	2	10	11	ybt 9; ICEKp3	345	-	0	-	0	-	0	-	0	-	wzi50	KL15	K15	none	Very high	99.98%		O4	O4	none	Very high	99.66%		aac(3)-IId^;aac(6')-Ib-cr.v2^;aph3-Ia.v1^	-	-	-	-
GCF_024742235.1_ASM2474223v1_genomic	GCF_024742235.1	Argentina	-	AA275-AI074	0_0_105_0_9_0_0_28_4_0	SL258	CG340	Klebsiella pneumoniae	strong	118	182982	360239	5549428	no	-	ST11	1	2	8	14	ybt 9; ICEKp3	183	-	0	-	0	-	0	-	0	-	wzi50	KL15	K15	none	Very high	99.78%		O4	O4	none	Very high	99.66%		aac(6')-Ib-cr.v2;aadA2^;aph(3')-IIIa;aph3-Ia.v1^;rmtB	-	-	qnrS1	-
GCF_024742255.1_ASM2474225v1_genomic	GCF_024742255.1	Argentina	-	AA275-AI074	0_0_105_0_9_0_0_28_5_0	SL258	CG340	Klebsiella pneumoniae	strong	127	270394	366155	5566232	no	-	ST11	1	2	9	14	ybt 9; ICEKp3	183	-	0	-	0	-	0	-	0	-	wzi50	KL15	K15	none	Very high	99.78%		O4	O4	none	Very high	99.66%		aac(6')-Ib-cr.v2;aadA2^;aph3-Ia.v1^;rmtB	-	-	qnrS1	-
GCF_024813815.1_ASM2481381v1_genomic	GCF_024813815.1	Brazil	-	AA275-AI074	0_0_105_0_9_0_0_28_1_0	SL258	CG340	Klebsiella pneumoniae	strong	170	167949	351625	5565042	no	-	ST11	1	2	7	9	ybt 9; ICEKp3	183-1LV	-	0	-	0	-	0	-	0	-	wzi50	unknown (KL15)	unknown (K15)	?-	None	99.97%	KL15_08_wceN,KL15_09_wceM,KL15_10_wcsR,KL15_11_wcaN,KL15_12_wzy,KL15_13_wckI,KL15_14_wzx	O4	O4	?-	Good	99.65%	O4_03_hypothetical	aac(3)-IIa.v1^;aac(6')-Ib-cr.v2	-	-	qnrS1	-
GCF_024813855.1_ASM2481385v1_genomic	GCF_024813855.1	Brazil	-	AA275-AI074	0_0_105_1_1_1_4_4_0_0	SL258	CG10268	Klebsiella pneumoniae	strong	106	231105	518104	5494071	no	-	ST437	0	2	10	12	-	0	-	0	-	0	-	0	-	0	-	wzi109	KL36	K36	?-	Good	99.86%	KL36_07_wcaJ,KL36_16_wckT	O4	O4	-	High	99.68%	O4_03_hypothetical	aac(6')-Ib-cr.v2;aph3-Ia.v1^	-	-	-	-
GCF_024813875.1_ASM2481387v1_genomic	GCF_024813875.1	Brazil	-	AA275-AI074	0_0_105_0_11_0_0_0_3_0	SL258	CG340	Klebsiella pneumoniae	strong	156	166193	362893	5501110	no	-	ST340	0	2	10	14	-	0	-	0	-	0	-	0	-	0	-	wzi50	unknown (KL15)	unknown (K15)	?-	None	99.97%	KL15_08_wceN,KL15_09_wceM,KL15_10_wcsR,KL15_11_wcaN,KL15_13_wckI	O4	O4	?	Good	99.65%		aac(3)-IId^;aac(6')-Ib-cr.v2;aadA2^;aph3-Ia.v1^	-	-	qnrB2.v1^	-
GCF_025399265.1_ASM2539926v1_genomic	GCF_025399265.1	Argentina	-	AA275-AI074	0_0_105_6_0_0_0_0_2_0	SL258	CG258	Klebsiella pneumoniae	strong	150	176763	541318	5659950	no	-	ST258	0	2	8	14	-	0	-	0	-	0	-	0	-	0	-	wzi29	KL106	unknown (KL106)	?	Good	100.00%		O1/O2v2	O2afg	none	Very high	98.48%		aac(3)-IV;aac(6')-Ib'.v1;aadA2^;aadA^;aph(4)-Ia;aph3-Ia.v1^	-	-	-	-
GCF_025399555.1_ASM2539955v1_genomic	GCF_025399555.1	Argentina	-	AA275-AI074	0_0_105_0_37_0_0_0_6_0	SL258	CG340	Klebsiella pneumoniae	strong	193	203355	548625	5612328	no	-	ST11	0	3	9	12	-	0	-	0	-	0	-	0	-	0	-	wzi39	KL39	K39	none	Very high	98.75%		O3b	O3b	?	Good	99.04%		aac(3)-IIa.v1;aac(6')-Ib'.v1;aadA^;aph(4)-Ia;aph3-Ia.v1^	-	-	-	-
GCF_027890995.1_ASM2789099v1_genomic	GCF_027890995.1	Brazil	-	AA275-AI074	0_0_105_0_0_0_1_0_3_0	SL258	CG340	Klebsiella pneumoniae	strong	112	189529	519340	5846505	no	-	ST11	2	2	5	5	ybt 0; ICEKp10	346	clb 3	17	-	0	-	0	-	0	-	wzi64	KL64	K64	?	Good	99.96%		O1/O2v1	O2a	none	Very high	98.64%		aac(3)-IIa.v1	-	-	-	-
GCF_029079765.1_ASM2907976v1_genomic	GCF_029079765.1	Brazil	-	AA275-AI074	0_0_105_6_0_0_69_0_1_0	SL258	CG258	Klebsiella pneumoniae	strong	5	5377318	5377318	5813907	no	-	ST258	0	3	11	18	-	0	-	0	-	0	-	0	-	0	-	wzi154	KL107	unknown (KL107)	none	Very high	99.99%		O1/O2v2	O2afg	none	Very high	98.38%		aac(3)-IId^;aadA2^;aph3-Ia.v1^;rmtB;sat-2;strA.v1^;strB.v1	-	-	-	-
VA591	VA591	Chile	-	AA275-AI074	0_0_158_33_0_0_0_0_0_0	SL45	ND	Klebsiella pneumoniae	strong	5	5430590	5430590	5653497	no	-	ST45	1	2	8	9	ybt 10; ICEKp4	78-1LV	-	0	-	0	-	0	-	0	-	wzi101	KL24	K24	none	Very high	99.01%		O1/O2v1	O1	none	Very high	98.76%		aac(3)-IIa.v1^;aac(6')-Ib-cr.v2	-	-	qnrB1.v2^	-
GCF_001701895.1_ASM170189v1_genomic	GCF_001701895.1	Brazil	AA552-AI746	AA275-AI074	0_0_105_0_0_0_1_1_0_0	SL258	CG340	Klebsiella pneumoniae	strong	98	270649	558556	5860872	no	-	ST11	2	3	10	11	ybt 0; ICEKp10	346	clb 3	17	-	0	-	0	-	0	-	wzi64	KL64	K64	?-	Good	99.99%	KL64_12_wcoT	O1/O2v1	O2a	?-	Good	98.64%	O1/O2v1_06_wbbO	aac(3)-IIa.v1;aadA2^;aph3-Ia.v1^	-	-	-	-
GCF_002104215.1_ASM210421v1_genomic	GCF_002104215.1	Brazil	AA552-AI746	AA275-AI074	0_0_105_0_0_0_1_2_0_0	SL258	CG340	Klebsiella pneumoniae	strong	285	53092	233609	5852733	no	-	ST11	2	3	9	9	ybt 0; ICEKp10	346	clb 3	17	-	0	-	0	-	0	-	wzi64	unknown (KL64)	unknown (K64)	?-	None	99.99%	KL64_06_wzc,KL64_08_wcoV,KL64_09,KL64_10_wzy,KL64_11_wcoU,KL64_12_wcoT,KL64_13_wcsF	O1/O2v1	O2a	none	Very high	98.64%		aac(3)-IIa.v1;aadA2^	-	-	-	-
GCF_002104315.1_ASM210431v1_genomic	GCF_002104315.1	Brazil	AA552-AI746	AA275-AI074	0_0_105_0_0_0_2_0_0_0	SL258	CG340	Klebsiella pneumoniae	strong	331	46172	233610	5816699	no	-	ST11	2	2	9	11	ybt 0; ICEKp10	346	clb 3	13-1LV	-	0	-	0	-	0	-	wzi64	unknown (KL64)	unknown (K64)	?-	None	100.00%	KL64_02_cpsACP,KL64_07_wzx,KL64_08_wcoV,KL64_10_wzy,KL64_12_wcoT,KL64_13_wcsF	O1/O2v1	O2a	none	Very high	98.64%		aac(3)-IIa.v1;aadA2^;aph3-Ia.v1^	-	-	-	-
GCF_002104355.1_ASM210435v1_genomic	GCF_002104355.1	Brazil	AA552-AI746	AA275-AI074	0_0_105_0_0_0_10_0_0_0	SL258	CG340	Klebsiella pneumoniae	strong	313	50837	205031	5933944	no	-	ST11	2	2	7	8	ybt 0; ICEKp10	346	clb 3	17-1LV	-	0	-	0	-	0	-	wzi64	unknown (KL64)	unknown (K64)	?-	None	99.99%	KL64_06_wzc,KL64_11_wcoU,KL64_12_wcoT,KL64_13_wcsF	O1/O2v1	O2a	none	Very high	98.64%		aac(3)-IIa.v1	-	-	qnrE1	-
GCF_002529075.1_ASM252907v1_genomic	GCF_002529075.1	Brazil	AA552-AI746	AA275-AI074	0_0_105_0_0_0_1_0_1_0	SL258	CG340	Klebsiella pneumoniae	strong	299	51591	218155	5863755	no	-	ST11	2	2	7	8	ybt 0; ICEKp10	346	clb 3	17	-	0	-	0	-	0	-	wzi64	KL64	K64	?	Good	100.00%		O1/O2v1	O2a	none	Very high	98.64%		aac(3)-IIa.v1;aac(6')-Ib10*	-	-	-	-
GCF_003321155.1_ASM332115v1_genomic	GCF_003321155.1	Brazil	AA552-AI746	AA275-AI074	0_0_105_0_0_0_0_1_0_0	SL258	CG340	Klebsiella pneumoniae	strong	178	262972	664752	5839058	no	-	ST11	2	3	7	5	ybt 0; ICEKp10	346-1LV	clb 3	17-2LV	-	0	-	0	-	0	-	wzi64	KL64	K64	?-	Good	99.96%	KL64_12_wcoT	O1/O2v1	O2a	none	Very high	98.64%		-	-	-	-	-
GCF_003321195.1_ASM332119v1_genomic	GCF_003321195.1	Brazil	AA552-AI746	AA275-AI074	0_0_105_0_25_0_0_0_0_0	SL258	CG340	Klebsiella pneumoniae	strong	162	99738	431823	5848531	no	-	ST11	2	3	9	7	ybt 0; ICEKp10	346-2LV	clb 3	17-2LV	-	0	-	0	-	0	-	wzi64	KL64	K64	none	Very high	99.94%		O1/O2v1	O2a	none	Very high	98.64%		aac(3)-IIa.v1	-	-	-	-
GCF_003321215.1_ASM332121v1_genomic	GCF_003321215.1	Brazil	AA552-AI746	AA275-AI074	0_0_105_0_0_0_0_2_0_0	SL258	CG340	Klebsiella pneumoniae	strong	183	178889	664991	5870119	no	-	ST11	2	3	10	8	ybt 0; ICEKp10	346	clb 3	17	-	0	-	0	-	0	-	wzi64	KL64	K64	?-	Good	99.96%	KL64_11_wcoU,KL64_12_wcoT	O1/O2v1	O2a	none	Very high	98.64%		aac(3)-IIa.v1	-	-	-	-
GCF_003321295.1_ASM332129v1_genomic	GCF_003321295.1	Brazil	AA552-AI746	AA275-AI074	0_0_105_0_0_0_8_0_0_0	SL258	CG340	Klebsiella pneumoniae	strong	502	26324	104121	5823733	no	-	ST11	2	3	9	10	ybt 0; ICEKp10	346	clb 3	17	-	0	-	0	-	0	-	wzi64	unknown (KL64)	unknown (K64)	?-	None	99.97%	KL64_06_wzc,KL64_08_wcoV,KL64_10_wzy,KL64_11_wcoU,KL64_12_wcoT,KL64_13_wcsF,KL64_15_wbaZ,KL64_19_manB	O1/O2v1	O2a	?-	Good	98.64%	O1/O2v1_01_wzm	aac(3)-IIa.v1;aac(6')-Ib10*;aadA2^	-	-	-	-
GCF_003326385.1_ASM332638v1_genomic	GCF_003326385.1	Brazil	AA552-AI746	AA275-AI074	0_0_105_0_0_10_0_0_0_0	SL258	CG340	Klebsiella pneumoniae	strong	886	12739	68933	5758197	no	-	ST11	2	3	9	10	ybt 0; ICEKp10 (incomplete) (truncated)	346-4LV	clb 3	17	-	0	-	0	-	0	-	wzi64	KL64	K64	?-	Good	99.99%	KL64_02_cpsACP,KL64_12_wcoT	O1/O2v1	O2a	none	Very high	98.64%		aac(6')-Ib10*;aadA2^;aph3-Ia.v1^	-	-	-	-
GCF_011037215.1_ASM1103721v1_genomic	GCF_011037215.1	Brazil	AA552-AI746	AA275-AI074	0_0_105_0_75_0_0_0_0_0	SL258	CG340	Klebsiella pneumoniae	strong	536	88150	438833	6226744	no	-	ST340	2	3	11	14	ybt 0; ICEKp10	346	clb 3	17	-	0	-	0	-	0	-	wzi109	KL64	K64	?-+	Good	99.96%	KL64_02_cpsACP,KL64_07_wzx	O4	O4	none	Very high	99.73%		aac(3)-IIa.v1;aac(3)-IId^;aph3-Ia.v1*?	-	-	-	-
GCF_011037225.1_ASM1103722v1_genomic	GCF_011037225.1	Brazil	AA552-AI746	AA275-AI074	0_0_105_1_1_1_19_0_0_0	SL258	CG10268	Klebsiella pneumoniae	strong	104	209394	527208	5651522	no	-	ST437	0	2	9	12	-	0	-	0	-	0	-	0	-	0	-	wzi109	KL36	K36	?-	Good	99.89%	KL36_15	O4	O4	none	Very high	99.73%		aac(3)-IId^;aac(6')-Ib-cr.v2;aph3-Ia.v1*?	-	-	-	-
GCF_011037275.1_ASM1103727v1_genomic	GCF_011037275.1	Brazil	AA552-AI746	AA275-AI074	0_0_105_1_1_1_19_0_0_0	SL258	CG10268	Klebsiella pneumoniae	strong	97	168070	839214	5641360	no	-	ST437	0	3	9	8	-	0	-	0	-	0	-	0	-	0	-	wzi109	KL36	K36	none	Very high	99.89%		O4	O4	none	Very high	99.73%		aac(6')-Ib-cr.v2;aph3-Ia.v1*?	-	-	-	-
GCF_011037295.1_ASM1103729v1_genomic	GCF_011037295.1	Brazil	AA552-AI746	AA275-AI074	0_0_105_1_1_1_19_0_0_0	SL258	CG10268	Klebsiella pneumoniae	strong	107	208002	527140	5650788	no	-	ST437	0	2	9	12	-	0	-	0	-	0	-	0	-	0	-	wzi109	KL36	K36	none	Very high	99.89%		O4	O4	none	Very high	99.73%		aac(3)-IId^;aac(6')-Ib-cr.v2;aph3-Ia.v1*?	-	-	-	-
GCF_011037375.1_ASM1103737v1_genomic	GCF_011037375.1	Brazil	AA552-AI746	AA275-AI074	0_0_105_1_1_1_19_0_0_0	SL258	CG10268	Klebsiella pneumoniae	strong	101	209392	839244	5651415	no	-	ST437	0	2	9	12	-	0	-	0	-	0	-	0	-	0	-	wzi109	KL36	K36	none	Very high	99.89%		O4	O4	none	Very high	99.73%		aac(3)-IId^;aac(6')-Ib-cr.v2;aph3-Ia.v1*?	-	-	-	-
GCF_011037395.1_ASM1103739v1_genomic	GCF_011037395.1	Brazil	AA552-AI746	AA275-AI074	0_0_105_1_1_7_0_0_1_0	SL258	CG10268	Klebsiella pneumoniae	strong	321	59853	279852	5708807	no	-	ST437	0	3	9	9	-	0	-	0	-	0	-	0	-	0	-	wzi109	unknown (KL36)	unknown (K36)	?-	None	99.87%	KL36_06_wzc,KL36_08_wcaA,KL36_13_wckE,KL36_14_wcuM,KL36_15,KL36_16_wckT,KL36_17_wzx,KL36_19_rmlD	O4	O4	?-	Good	99.73%	O4_03_hypothetical,O4_06_glycosyltransferase	aac(6')-Ib-cr.v2;aph(3')-VIa*;aph3-Ia.v1*?	-	-	-	-
GCF_011037415.1_ASM1103741v1_genomic	GCF_011037415.1	Brazil	AA552-AI746	AA275-AI074	0_0_105_1_1_1_19_0_0_0	SL258	CG10268	Klebsiella pneumoniae	strong	122	302979	491044	5561956	no	-	ST437	0	2	9	14	-	0	-	0	-	0	-	0	-	0	-	wzi109	KL36	K36	?-	Good	99.89%	KL36_07_wcaJ	O4	O4	none	Very high	99.72%		aac(3)-IId^;aac(6')-Ib-cr.v2;aph3-Ia.v1*?	-	-	qnrB1.v1	-
GCF_011037435.1_ASM1103743v1_genomic	GCF_011037435.1	Brazil	AA552-AI746	AA275-AI074	0_0_105_1_1_1_19_0_0_0	SL258	CG10268	Klebsiella pneumoniae	strong	131	203685	469608	5648525	no	-	ST437	0	2	9	10	-	0	-	0	-	0	-	0	-	0	-	wzi109	KL36	K36	?-	Good	99.89%	KL36_14_wcuM,KL36_16_wckT	O4	O4	none	Very high	99.73%		aac(6')-Ib-cr.v2;aph3-Ia.v1*?	-	-	-	-
GCF_011037595.1_ASM1103759v1_genomic	GCF_011037595.1	Brazil	AA552-AI746	AA275-AI074	0_0_105_0_0_0_1_11_0_0	SL258	CG340	Klebsiella pneumoniae	strong	161	131725	393092	5848425	no	-	ST11	2	2	8	10	ybt 0; ICEKp10	346	clb 3	17	-	0	-	0	-	0	-	wzi64	unknown (KL64)	unknown (K64)	?-	None	100.00%	KL64_06_wzc,KL64_07_wzx,KL64_10_wzy,KL64_11_wcoU,KL64_12_wcoT,KL64_13_wcsF	O1/O2v1	O2a	?-	Good	98.64%	O1/O2v1_04_glf	aac(3)-IIa.v1;aac(6')-Ib-cr.v2;aph3-Ia.v1^	-	-	-	-
GCF_011037675.1_ASM1103767v1_genomic	GCF_011037675.1	Brazil	AA552-AI746	AA275-AI074	0_0_105_0_0_0_13_1_0_0	SL258	CG340	Klebsiella pneumoniae	strong	224	134133	367023	5915901	no	-	ST11	2	3	9	8	ybt 0; ICEKp10	346	clb 3	17	-	0	-	0	-	0	-	wzi64	KL64	K64	?-	Good	99.96%	KL64_12_wcoT	O1/O2v1	O2a	none	Very high	98.64%		aac(3)-IIa.v1	-	-	-	-
GCF_011037755.1_ASM1103775v1_genomic	GCF_011037755.1	Brazil	AA552-AI746	AA275-AI074	0_0_105_0_0_0_0_1_1_0	SL258	CG340	Klebsiella pneumoniae	strong	186	95038	495299	5874108	no	-	ST11	2	2	9	9	ybt 0; ICEKp10	346	clb 3 (incomplete)	17-1LV	-	0	-	0	-	0	-	wzi64	KL64	K64	none	Very high	99.96%		O1/O2v1	O2a	none	Very high	98.62%		aac(3)-IIa.v1	-	-	-	-
GCF_011037775.1_ASM1103777v1_genomic	GCF_011037775.1	Brazil	AA552-AI746	AA275-AI074	0_0_105_0_0_0_0_1_2_0	SL258	CG340	Klebsiella pneumoniae	strong	332	43817	145012	5848616	no	-	ST11	2	2	9	9	ybt 0; ICEKp10	346	clb 3	17	-	0	-	0	-	0	-	wzi64	unknown (KL64)	unknown (K64)	?-	None	99.94%	KL64_06_wzc,KL64_07_wzx,KL64_08_wcoV,KL64_09,KL64_10_wzy,KL64_11_wcoU,KL64_12_wcoT,KL64_13_wcsF,KL64_15_wbaZ	O1/O2v1	O2a	-	Good	98.62%	O1/O2v1_01_wzm	aac(3)-IIa.v1	-	-	-	-
GCF_011037925.1_ASM1103792v1_genomic	GCF_011037925.1	Brazil	AA552-AI746	AA275-AI074	0_0_105_6_0_0_69_0_0_0	SL258	CG258	Klebsiella pneumoniae	strong	152	130361	468913	5817672	no	-	ST258	0	2	10	14	-	0	-	0	-	0	-	0	-	0	-	wzi154	KL107	unknown (KL107)	?	Good	99.99%		O1/O2v2	O2afg	none	Very high	98.38%		aac(3)-IId^;aadA2^;aph3-Ia.v1^;sat-2;strA.v1^;strB.v1	-	-	-	-
GCF_012102235.1_ASM1210223v1_genomic	GCF_012102235.1	Brazil	AA552-AI746	AA275-AI074	0_0_105_6_0_0_69_0_0_0	SL258	CG258	Klebsiella pneumoniae	strong	101	177552	785824	5777234	no	-	ST258	0	2	10	15	-	0	-	0	-	0	-	0	-	0	-	wzi154	KL107	unknown (KL107)	none	Very high	99.99%		O1/O2v2	O2afg	none	Very high	98.38%		aac(3)-IId^;aadA2^;aph3-Ia.v1^;rmtB;strA.v1^;strB.v1	-	-	-	-
GCF_014451245.1_ASM1445124v1_genomic	GCF_014451245.1	Brazil	AA552-AI746	AA275-AI074	0_0_105_6_0_0_69_0_0_0	SL258	CG258	Klebsiella pneumoniae	strong	110	134139	784822	5775789	no	-	ST258	0	2	9	13	-	0	-	0	-	0	-	0	-	0	-	wzi154	KL107	unknown (KL107)	none	Very high	99.99%		O1/O2v2	O2afg	none	Very high	98.38%		aadA2^;aph3-Ia.v1^;strA.v1^;strB.v1	-	-	-	-
GCF_014451315.1_ASM1445131v1_genomic	GCF_014451315.1	Brazil	AA552-AI746	AA275-AI074	0_0_105_6_0_0_69_4_0_0	SL258	CG258	Klebsiella pneumoniae	strong	276	153917	551697	6150315	no	-	ST258	0	2	10	19	-	0	-	0	-	0	-	0	-	0	-	wzi109	KL107	unknown (KL107)	none	Very high	99.99%		O4	O4	none	Very high	99.73%		aac(3)-IId^;aac(6')-Ib-cr.v2;aadA2^;aph3-Ia.v1^;strA.v1^;strB.v1	-	-	-	-
GCF_016055755.1_ASM1605575v1_genomic	GCF_016055755.1	Brazil	AA552-AI746	AA275-AI074	0_0_105_0_0_0_1_15_0_0	SL258	CG340	Klebsiella pneumoniae	strong	188	136103	446086	6094387	no	-	ST11	2	3	10	11	ybt 0; ICEKp10	346-1LV	clb 3	17	-	0	-	0	-	0	-	wzi64	KL64	K64	?	Good	99.99%		unknown (OL102)	unknown (OL102)	-*	None	87.46%	OL102_05_wbbL,OL102_06_rhamnan,OL102_07_wzm,OL102_08_wzt	aac(3)-IIa.v1;aadA2^	-	-	-	-
GCF_016055885.1_ASM1605588v1_genomic	GCF_016055885.1	Brazil	AA552-AI746	AA275-AI074	0_0_105_0_0_0_1_16_0_0	SL258	CG340	Klebsiella pneumoniae	strong	250	237292	439878	5970676	no	-	ST11	2	2	8	7	ybt 0; ICEKp10	346-2LV	clb 3 (incomplete)	17-1LV	-	0	-	0	-	0	-	wzi64	KL64	K64	?-	Good	99.96%	KL64_11_wcoU,KL64_13_wcsF	O1/O2v1	O2a	none	Very high	98.64%		aac(3)-IIa.v1	-	-	-	-
GCF_018423675.1_ASM1842367v1_genomic	GCF_018423675.1	Brazil	AA552-AI746	AA275-AI074	0_0_105_0_24_0_0_5_1_0	SL258	CG340	Klebsiella pneumoniae	strong	135	129553	433477	6162587	no	-	ST11	1	2	9	14	ybt 9; ICEKp3	183	-	0	-	0	-	0	-	0	-	wzi27	KL27	K27	none	Very high	100.00%		unknown (O1/O2v1)	unknown (O2a)	-	None	98.83%	O1/O2v1_03_wbbM,O1/O2v1_04_glf,O1/O2v1_05_wbbN,O1/O2v1_06_wbbO,O1/O2v1_07_kfoC	aac(3)-IIa.v1;aac(6')-Iq;aadA;aph3-Ia.v1^	-	-	-	-
GCF_018423745.1_ASM1842374v1_genomic	GCF_018423745.1	Brazil	AA552-AI746	AA275-AI074	0_0_105_0_0_0_1_1_1_0	SL258	CG340	Klebsiella pneumoniae	strong	66	269657	614488	5900023	no	-	ST11	2	2	8	10	ybt 0; ICEKp10	346	clb 3	17	-	0	-	0	-	0	-	wzi64	KL64	K64	?-	Good	100.00%	KL64_16_wcaJ	O1/O2v1	O2a	none	Very high	98.64%		aac(3)-IIa.v1;aadA2^	-	-	-	-
GCF_018423765.1_ASM1842376v1_genomic	GCF_018423765.1	Brazil	AA552-AI746	AA275-AI074	0_0_105_0_24_0_0_0_4_0	SL258	CG340	Klebsiella pneumoniae	strong	104	153153	403183	5852833	no	-	ST11	2	2	8	9	ybt 17; ICEKp10	269	clb 3	19-1LV	-	0	-	0	-	0	-	wzi27	KL27	K27	none	Very high	100.00%		O1/O2v2	O2afg	?-	Good	98.41%	O1/O2v2_06_wbbO	aadA^;aph3-Ia.v1^	-	-	-	-
GCF_018423805.1_ASM1842380v1_genomic	GCF_018423805.1	Brazil	AA552-AI746	AA275-AI074	0_0_105_0_0_0_1_20_0_0	SL258	CG340	Klebsiella pneumoniae	strong	126	98321	558554	5887447	no	-	ST11	2	3	10	10	ybt 0; ICEKp10	346-1LV	clb 3	17	-	0	-	0	-	0	-	wzi64	KL64	K64	?-	Good	99.96%	KL64_21_rmlA	O1/O2v1	O2a	none	Very high	98.64%		aac(3)-IIa.v1	-	-	-	-
GCF_021020875.1_ASM2102087v1_genomic	GCF_021020875.1	Brazil	AA552-AI746	AA275-AI074	0_0_105_0_9_0_0_58_0_0	SL258	CG340	Klebsiella pneumoniae	strong	133	124105	384333	5530342	no	-	ST11	1	3	9	11	ybt 9; ICEKp3	183	-	0	-	0	-	0	-	0	-	wzi50	KL15	K15	none	Very high	99.73%		O4	O4	?	Good	99.64%		aac(6')-Ib-cr.v2;aadA2^;aph3-Ia.v1^	-	-	qnrS1	-
GCF_022544755.1_ASM2254475v1_genomic	GCF_022544755.1	Brazil	AA552-AI746	AA275-AI074	0_0_105_0_0_0_1_0_2_0	SL258	CG340	Klebsiella pneumoniae	strong	84	142589	632532	5731952	no	-	ST11	2	3	7	5	ybt 0; ICEKp10	346-1LV	clb 3 (incomplete)	17-1LV	-	0	-	0	-	0	-	wzi64	KL64	K64	none	Very high	99.97%		O1/O2v1	O2a	none	Very high	98.64%		aac(3)-IIa.v1	-	-	-	-
GCF_023572615.1_ASM2357261v1_genomic	GCF_023572615.1	Brazil	AA552-AI746	AA275-AI074	0_0_105_6_0_0_69_5_0_0	SL258	CG258	Klebsiella pneumoniae	strong	124	134148	355015	5730013	no	-	ST258	0	3	11	14	-	0	-	0	-	0	-	0	-	0	-	wzi154	unknown (KL107)	unknown (KL107)	?-	None	99.98%	KL107_09,KL107_10	O1/O2v2	O2afg	none	Very high	98.38%		aac(3)-IId^;aadA2^;aph3-Ia.v1^;rmtB;strA.v1^;strB.v1	-	-	-	-
GCF_024813785.1_ASM2481378v1_genomic	GCF_024813785.1	Brazil	AA552-AI746	AA275-AI074	0_0_105_6_0_0_69_0_17_0	SL258	CG258	Klebsiella pneumoniae	strong	132	231136	784489	5739557	no	-	ST258	0	3	11	15	-	0	-	0	-	0	-	0	-	0	-	wzi154	KL107	unknown (KL107)	?-	Good	99.98%	KL107_11_gnd	O1/O2v2	O2afg	none	Very high	98.38%		aac(3)-IId^;aadA2^;aph3-Ia.v1^;rmtB;strA.v1^;strB.v1	-	-	-	-
GCF_027124715.1_ASM2712471v1_genomic	GCF_027124715.1	Brazil	AA552-AI746	AA275-AI074	0_0_105_0_0_0_1_23_0_0	SL258	CG340	Klebsiella pneumoniae	strong	233	90867	269707	5821217	no	-	ST11	2	2	8	9	ybt 0; ICEKp10	346-2LV	clb 3	17	-	0	-	0	-	0	-	wzi64	KL64	K64	none	Very high	99.96%		O1/O2v1	O2a	none	Very high	98.64%		aac(3)-IIa.v1;aac(6')-Ib10*	-	-	-	-
GCF_027891035.1_ASM2789103v1_genomic	GCF_027891035.1	Brazil	AA552-AI746	AA275-AI074	0_0_105_0_0_0_1_0_4_0	SL258	CG340	Klebsiella pneumoniae	strong	98	222085	519634	5862830	no	-	ST11	2	3	9	7	ybt 0; ICEKp10	346	clb 3 (incomplete)	17-2LV	-	0	-	0	-	0	-	wzi64	KL64	K64	none	Very high	99.96%		O1/O2v1	O2a	none	Very high	98.64%		aac(3)-IIa.v1	-	-	-	-
GCF_002854285.1_ASM285428v1_genomic	GCF_002854285.1	Colombia	AA552-AI756	AA275-AI074	0_0_22_30_1_0_0_0_0_0	SL17	CG1440	Klebsiella pneumoniae	strong	66	311494	543513	5490189	no	-	ST1440	0	2	7	9	-	0	-	0	-	0	-	0	-	0	-	wzi19	KL19	K19	?-*	Good	94.93%	KL19_07_wcaJ	O1/O2v2	O2afg	none	Very high	98.41%		aac(6')-Ib-cr.v2;aadA16*;aadA^	-	-	qnrB19^	-
GCF_013170435.1_ASM1317043v1_genomic	GCF_013170435.1	Colombia	AA552-AI756	AA275-AI074	0_0_84_0_0_6_0_0_0_0	SL101	CG101	Klebsiella pneumoniae	strong	156	174178	509255	5668096	no	-	ST101	0	2	5	7	-	0	-	0	-	0	-	0	-	0	-	wzi29	unknown (KL106)	unknown (KL106)	?-	None	99.93%	KL106_06_wzc,KL106_07_wzy,KL106_10_wecB,KL106_11_wzx	O1/O2v2	O1	none	Very high	98.52%		aac(6')-Ib-cr.v2;strA.v1;strB.v1	-	-	-	-
GCF_003326395.1_ASM332639v1_genomic	GCF_003326395.1	Brazil	-	AA275-AI077	0_0_22_27_3_0_0_0_0_0	SL17	CG16	Klebsiella pneumoniae	strong	219	293328	712090	5756255	no	-	ST16	0	2	10	11	-	0	-	0	-	0	-	0	-	0	-	wzi50	unknown (KL51)	unknown (K51)	?-	None	99.93%	KL51_09_wzy,KL51_10_wcuF,KL51_11_wcpA,KL51_14_wcoZ	O3b	O3b	none	Very high	99.08%		aac(6')-Ib-cr.v2;aadA2^;aph3-Ia.v1^	-	-	-	-
GCF_005222595.1_ASM522259v1_genomic	GCF_005222595.1	Brazil	-	AA275-AI077	0_0_0_0_2_0_163_0_0_0	SL15	CG15	Klebsiella pneumoniae	strong	115	256873	404518	5662554	no	-	ST15	0	2	9	14	-	0	-	0	-	0	-	0	-	0	-	wzi21	KL21	K21	*	Very high	98.57%		O1/O2v1	O1	none	Very high	98.11%		aadA*;aadA2^;aph3-Ia.v1^;strA.v1*;strB.v1*	-	-	-	-
GCF_006335135.1_ASM633513v1_genomic	GCF_006335135.1	Chile	-	AA275-AI077	0_0_105_6_0_0_375_0_0_0	SL258	CG258	Klebsiella pneumoniae	strong	201	119128	340856	5946271	no	-	ST258	1	2	9	10	ybt 0; ICEKp2	430-4LV	-	0	-	0	-	0	-	0	-	wzi154	KL107	unknown (KL107)	none	Very high	99.99%		O1/O2v2	O2afg	none	Very high	98.37%		aac(6')-Ib'.v1;rmtC	-	-	-	-
GCF_011038155.1_ASM1103815v1_genomic	GCF_011038155.1	Brazil	-	AA275-AI077	0_0_22_27_0_0_0_120_0_0	SL17	CG16	Klebsiella pneumoniae	strong	127	293724	834373	5754925	no	-	ST16	0	2	7	9	-	0	-	0	-	0	-	0	-	0	-	wzi50	KL51	K51	none	Very high	99.94%		O3b	O3b	none	Very high	99.08%		aac(6')-Ib-cr.v2;aadA2^;aph3-Ia.v1^	-	-	-	-
GCF_011038175.1_ASM1103817v1_genomic	GCF_011038175.1	Brazil	-	AA275-AI077	0_0_22_27_0_0_0_0_27_0	SL17	CG16	Klebsiella pneumoniae	strong	103	310389	793920	5610159	no	-	ST16	1	3	8	9	ybt 13; ICEKp2	299	-	0	-	0	-	0	-	0	-	wzi50	KL51	K51	none	Very high	99.94%		O3b	O3b	-	High	99.01%	O3b_08_wbdC	aac(6')-Ib-cr.v2;aadA2^;aph3-Ia.v1^	-	-	-	-
GCF_011038215.1_ASM1103821v1_genomic	GCF_011038215.1	Brazil	-	AA275-AI077	0_0_22_27_0_0_84_0_0_0	SL17	CG16	Klebsiella pneumoniae	strong	140	293724	638698	5588520	no	-	ST16	1	3	9	9	ybt 13; ICEKp2 (truncated)	299-1LV	-	0	-	0	-	0	-	0	-	wzi50	KL51	K51	?-	Good	99.87%	KL51_08_wcpB	O3b	O3b	none	Very high	99.08%		aac(6')-Ib-cr.v2;aadA2^;aph3-Ia.v1^	-	-	-	-
GCF_011038235.1_ASM1103823v1_genomic	GCF_011038235.1	Brazil	-	AA275-AI077	0_0_22_27_0_0_0_0_29_0	SL17	CG16	Klebsiella pneumoniae	strong	217	98956	337804	5722978	no	-	ST16	1	3	10	12	ybt 13; ICEKp2	299	-	0	-	0	-	0	-	0	-	wzi50	unknown (KL51)	unknown (K51)	?-	None	99.91%	KL51_07_wcaJ,KL51_08_wcpB,KL51_09_wzy,KL51_11_wcpA,KL51_12_wzx,KL51_13,KL51_14_wcoZ	O3b	O3b	none	Very high	99.08%		aadA2^;aph3-Ia.v1^	-	-	-	-
GCF_011038255.1_ASM1103825v1_genomic	GCF_011038255.1	Brazil	-	AA275-AI077	0_0_22_27_0_0_0_0_30_0	SL17	CG16	Klebsiella pneumoniae	strong	176	273342	528899	5674972	no	-	ST16	0	2	8	11	-	0	-	0	-	0	-	0	-	0	-	wzi50	unknown (KL51)	unknown (K51)	?-	None	99.92%	KL51_07_wcaJ,KL51_08_wcpB,KL51_09_wzy,KL51_10_wcuF,KL51_12_wzx,KL51_13,KL51_14_wcoZ	O3b	O3b	-	High	99.07%	O3b_01_manC	aac(6')-Ib-cr.v2;aadA2^;strA.v1^;strB.v1	-	-	-	-
GCF_011038295.1_ASM1103829v1_genomic	GCF_011038295.1	Brazil	-	AA275-AI077	0_0_22_27_0_0_0_0_31_0	SL17	CG16	Klebsiella pneumoniae	strong	230	205968	458634	5784109	no	-	ST16	1	0	4	4	ybt 13; ICEKp2	299	-	0	-	0	-	0	-	0	-	wzi50	unknown (KL51)	unknown (K51)	?-	None	99.93%	KL51_09_wzy,KL51_10_wcuF,KL51_11_wcpA,KL51_12_wzx	O3b	O3b	none	Very high	99.08%		aac(6')-Ib-cr.v2;aph3-Ia.v1^	-	-	-	-
GCF_011038315.1_ASM1103831v1_genomic	GCF_011038315.1	Brazil	-	AA275-AI077	0_0_22_27_0_9_1_0_0_0	SL17	CG16	Klebsiella pneumoniae	strong	191	175352	505588	5716205	no	-	ST16	0	2	9	10	-	0	-	0	-	0	-	0	-	0	-	wzi50	unknown (KL51)	unknown (K51)	?-	None	99.92%	KL51_08_wcpB,KL51_09_wzy,KL51_10_wcuF,KL51_11_wcpA,KL51_13,KL51_14_wcoZ	O3b	O3b	none	Very high	99.08%		aac(6')-Ib-cr.v2;aadA2^;aph3-Ia.v1^	-	-	-	-
GCF_011038335.1_ASM1103833v1_genomic	GCF_011038335.1	Brazil	-	AA275-AI077	0_0_22_27_0_0_0_0_32_0	SL17	CG16	Klebsiella pneumoniae	strong	178	199222	584230	5884393	no	-	ST16	1	3	8	10	ybt 13; ICEKp2	299	-	0	-	0	-	0	-	0	-	wzi50	unknown (KL51)	unknown (K51)	?-	None	99.90%	KL51_08_wcpB,KL51_09_wzy,KL51_11_wcpA,KL51_12_wzx,KL51_14_wcoZ	O3b	O3b	none	Very high	99.07%		aac(6')-Ib-cr.v2;aadA2^;aph3-Ia.v1^;sat-2	-	-	-	-
GCF_011038355.1_ASM1103835v1_genomic	GCF_011038355.1	Brazil	-	AA275-AI077	0_0_22_27_0_0_0_122_0_0	SL17	CG16	Klebsiella pneumoniae	strong	208	259022	503557	5791009	no	-	ST16	1	3	8	8	ybt 13; ICEKp2	299	-	0	-	0	-	0	-	0	-	wzi50	unknown (KL51)	unknown (K51)	?-	None	99.89%	KL51_08_wcpB,KL51_09_wzy,KL51_11_wcpA,KL51_13,KL51_14_wcoZ	O3b	O3b	none	Very high	99.08%		aac(6')-Ib-cr.v2;aadA2^;aph3-Ia.v1^	-	-	-	-
GCF_011038395.1_ASM1103839v1_genomic	GCF_011038395.1	Brazil	-	AA275-AI077	0_0_22_27_0_0_0_0_34_0	SL17	CG16	Klebsiella pneumoniae	strong	151	310391	538861	5599644	no	-	ST16	1	1	7	8	ybt 13; ICEKp2	299	-	0	-	0	-	0	-	0	-	wzi50	KL51	K51	?-	Good	99.93%	KL51_11_wcpA,KL51_14_wcoZ	O3b	O3b	none	Very high	99.08%		aac(6')-Ib-cr.v2;aadA2^;aph3-Ia.v1^	-	-	-	-
GCF_011038415.1_ASM1103841v1_genomic	GCF_011038415.1	Brazil	-	AA275-AI077	0_0_22_27_0_0_0_0_35_0	SL17	CG16	Klebsiella pneumoniae	strong	197	213062	478266	5727352	no	-	ST16	1	1	9	11	ybt 13; ICEKp2	299	-	0	-	0	-	0	-	0	-	wzi50	unknown (KL51)	unknown (K51)	?-	None	99.93%	KL51_08_wcpB,KL51_09_wzy,KL51_10_wcuF,KL51_11_wcpA,KL51_12_wzx,KL51_13,KL51_14_wcoZ	O3b	O3b	none	Very high	99.08%		aadA2^;aph3-Ia.v1^	-	-	-	-
GCF_011038425.1_ASM1103842v1_genomic	GCF_011038425.1	Brazil	-	AA275-AI077	0_0_22_27_0_0_0_0_36_0	SL17	CG16	Klebsiella pneumoniae	strong	133	226303	563183	5812316	no	-	ST16	1	3	8	9	ybt 13; ICEKp2	299	-	0	-	0	-	0	-	0	-	wzi50	unknown (KL51)	unknown (K51)	?-	None	99.92%	KL51_07_wcaJ,KL51_09_wzy,KL51_11_wcpA,KL51_12_wzx,KL51_14_wcoZ	O3b	O3b	none	Very high	99.08%		aac(6')-Ib-cr.v2;aadA2^;aph3-Ia.v1^	-	-	-	-
GCF_011038455.1_ASM1103845v1_genomic	GCF_011038455.1	Brazil	-	AA275-AI077	0_0_22_27_0_0_0_0_37_0	SL17	CG16	Klebsiella pneumoniae	strong	125	369306	505562	5604590	no	-	ST16	1	3	8	9	ybt 13; ICEKp2	299	-	0	-	0	-	0	-	0	-	wzi50	KL51	K51	?-	Good	99.93%	KL51_09_wzy,KL51_11_wcpA	O3b	O3b	none	Very high	99.08%		aac(6')-Ib-cr.v2;aadA2^;aph3-Ia.v1^	-	-	-	-
GCF_011038475.1_ASM1103847v1_genomic	GCF_011038475.1	Brazil	-	AA275-AI077	0_0_22_27_0_0_0_0_38_0	SL17	CG16	Klebsiella pneumoniae	strong	211	138289	418630	5599739	no	-	ST16	1	3	8	9	ybt 13; ICEKp2	299	-	0	-	0	-	0	-	0	-	wzi50	unknown (KL51)	unknown (K51)	?-	None	99.93%	KL51_08_wcpB,KL51_09_wzy,KL51_10_wcuF,KL51_11_wcpA,KL51_12_wzx,KL51_13,KL51_14_wcoZ	O3b	O3b	none	Very high	99.08%		aac(6')-Ib-cr.v2;aadA2^;aph3-Ia.v1^	-	-	-	-
GCF_011038495.1_ASM1103849v1_genomic	GCF_011038495.1	Brazil	-	AA275-AI077	0_0_22_27_0_0_0_123_0_0	SL17	CG16	Klebsiella pneumoniae	strong	202	261787	505589	5811760	no	-	ST16	0	2	6	7	-	0	-	0	-	0	-	0	-	0	-	wzi50	unknown (KL51)	unknown (K51)	?-	None	99.93%	KL51_08_wcpB,KL51_09_wzy,KL51_11_wcpA,KL51_14_wcoZ	O3b	O3b	none	Very high	99.08%		aac(6')-Ib-cr.v2;aadA2^;aph3-Ia.v1^	-	-	-	-
GCF_012241595.1_ASM1224159v1_genomic	GCF_012241595.1	Brazil	-	AA275-AI077	0_0_0_0_2_0_0_31_0_0	SL15	CG15	Klebsiella pneumoniae	strong	64	206581	561942	5641183	no	-	ST15	1	1	9	11	ybt 10; ICEKp4	28	-	0	-	0	-	0	-	0	-	wzi24	KL24	K24	-	High	100.00%	KL24_13_wcuG	O1/O2v1	O1	none	Very high	98.52%		aac(6')-Ib-cr.v2;aadA2^;aph3-Ia.v1^	-	-	-	-
GCF_013372785.1_ASM1337278v1_genomic	GCF_013372785.1	Brazil	-	AA275-AI077	0_0_22_27_0_0_0_0_0_0	SL17	CG16	Klebsiella pneumoniae	strong	119	293544	590490	5534322	no	-	ST16	0	2	5	4	-	0	-	0	-	0	-	0	-	0	-	wzi50	KL51	K51	none	Very high	99.89%		O3b	O3b	none	Very high	99.08%		aac(6')-Ib-cr.v2	-	-	-	-
GCF_014451215.1_ASM1445121v1_genomic	GCF_014451215.1	Brazil	-	AA275-AI077	0_0_0_0_80_0_0_0_0_0	SL15	CG15	Klebsiella pneumoniae	strong	124	240813	577360	5649192	no	-	ST15	0	3	10	13	-	0	-	0	-	0	-	0	-	0	-	wzi154	KL107	unknown (KL107)	none	Very high	99.99%		O1/O2v2	O1	none	Very high	98.38%		aadA2^;aph3-Ia.v1^;strA.v1*;strB.v1*	-	-	-	-
GCF_014451275.1_ASM1445127v1_genomic	GCF_014451275.1	Brazil	-	AA275-AI077	0_0_0_0_2_0_165_0_0_0	SL15	CG15	Klebsiella pneumoniae	strong	146	190887	524277	5683437	no	-	ST15	0	2	10	14	-	0	-	0	-	0	-	0	-	0	-	wzi21	KL21	K21	*	Very high	98.57%		O1/O2v1	O1	none	Very high	98.11%		aac(6')-Ib-cr.v2;aadA2^;aph3-Ia.v1^;strA.v1*;strB.v1*	-	-	-	-
GCF_014500765.1_ASM1450076v1_genomic	GCF_014500765.1	Brazil	-	AA275-AI077	0_0_0_0_2_0_0_0_67_0	SL15	CG15	Klebsiella pneumoniae	strong	130	240982	429835	5611795	no	-	ST15	0	2	9	12	-	0	-	0	-	0	-	0	-	0	-	wzi93	KL112	unknown (KL112)	?-	Good	98.65%	KL112_13_wcuV	O1/O2v1	O1	none	Very high	98.52%		aac(6')-Ib-cr.v2;aadA2^;strA.v1^;strB.v1	-	-	qnrB1.v2^	-
GCF_014500785.1_ASM1450078v1_genomic	GCF_014500785.1	Brazil	-	AA275-AI077	0_0_0_0_2_0_0_227_0_0	SL15	CG15	Klebsiella pneumoniae	strong	140	148586	382786	5613825	no	-	ST15	0	2	8	10	-	0	-	0	-	0	-	0	-	0	-	wzi93	KL112	unknown (KL112)	?-	Good	98.63%	KL112_10_wcaO,KL112_13_wcuV,KL112_14_wzx	O1/O2v1	O1	none	Very high	98.51%		aadA2^;strA.v1^;strB.v1	-	-	-	-
GCF_014500805.1_ASM1450080v1_genomic	GCF_014500805.1	Brazil	-	AA275-AI077	0_0_0_0_2_0_0_0_68_0	SL15	CG15	Klebsiella pneumoniae	strong	198	94845	237405	5594112	no	-	ST15	0	2	7	9	-	0	-	0	-	0	-	0	-	0	-	wzi93	unknown (KL112)	unknown (KL112)	?-	None	98.52%	KL112_08,KL112_09_wzy,KL112_10_wcaO,KL112_13_wcuV,KL112_14_wzx	O1/O2v1	O1	none	Very high	98.52%		aadA2^;strA.v1*	-	-	qnrB1.v2^	-
GCF_014500815.1_ASM1450081v1_genomic	GCF_014500815.1	Brazil	-	AA275-AI077	0_0_0_0_2_0_0_0_69_0	SL15	CG15	Klebsiella pneumoniae	strong	96	226140	472869	5616674	no	-	ST15	0	2	9	14	-	0	-	0	-	0	-	0	-	0	-	wzi93	KL112	unknown (KL112)	?-	Good	98.65%	KL112_10_wcaO	O1/O2v1	O1	none	Very high	98.52%		aac(6')-Ib-cr.v2;aadA2^;strA.v1^;strB.v1	-	-	qnrB1.v2^	-
GCF_014500845.1_P16_genomic	GCF_014500845.1	Brazil	-	AA275-AI077	0_0_0_0_2_0_0_228_0_0	SL15	CG15	Klebsiella pneumoniae	strong	8	3817707	3817707	5499339	no	-	ST15	0	2	7	6	-	0	-	0	-	0	-	0	-	0	-	wzi93	KL112	unknown (KL112)	none	Very high	98.65%		O1/O2v1	O1	none	Very high	98.52%		aadA2^	-	-	-	-
GCF_014524525.1_ASM1452452v1_genomic	GCF_014524525.1	Brazil	-	AA275-AI077	0_0_0_0_2_0_0_0_70_0	SL15	CG15	Klebsiella pneumoniae	strong	7	5273417	5273417	5676295	no	-	ST15	0	2	8	13	-	0	-	0	-	0	-	0	-	0	-	wzi93	unknown (KL112)	unknown (KL112)	-*	None	98.52%	KL112_08,KL112_10_wcaO,KL112_11_wcaN,KL112_12_wbaZ,KL112_13_wcuV	O1/O2v1	O1	none	Very high	98.52%		aac(6')-Ib-cr.v2;aadA2^;strA.v1^;strB.v1	-	-	-	-
GCF_014833135.1_Kp14U04_genomic	GCF_014833135.1	Brazil	-	AA275-AI077	0_0_0_0_2_0_166_0_0_0	SL15	CG15	Klebsiella pneumoniae	strong	105	194082	508596	5673648	no	-	ST15	0	3	9	9	-	0	-	0	-	0	-	0	-	0	-	wzi21	KL21	K21	?*	Good	98.57%		O1/O2v1	O1	none	Very high	98.11%		aac(6')-Ib-cr.v2;aadA2^	-	-	-	-
GCF_016055575.1_ASM1605557v1_genomic	GCF_016055575.1	Brazil	-	AA275-AI077	0_0_22_27_0_0_0_106_3_0	SL17	CG16	Klebsiella pneumoniae	strong	53	458991	769980	5528333	no	-	ST16	1	2	7	8	ybt 9; ICEKp3	183-1LV	-	0	-	0	-	0	-	0	-	wzi50	unknown (KL51)	unknown (K51)	?-	None	99.92%	KL51_09_wzy,KL51_10_wcuF,KL51_11_wcpA,KL51_14_wcoZ	O3b	O3b	none	Very high	99.08%		aac(6')-Ib-cr.v2;aph3-Ia.v1^;sat-2	-	-	-	-
GCF_016056195.1_ASM1605619v1_genomic	GCF_016056195.1	Brazil	-	AA275-AI077	0_0_0_0_2_0_0_0_72_0	SL15	CG15	Klebsiella pneumoniae	strong	101	165215	550719	5567679	no	-	ST15	0	1	8	15	-	0	-	0	-	0	-	0	-	0	-	wzi93	unknown (KL112)	unknown (KL112)	?-	None	98.59%	KL112_08,KL112_09_wzy,KL112_10_wcaO,KL112_11_wcaN,KL112_13_wcuV	O1/O2v1	O1	none	Very high	98.52%		aac(6')-Ib-cr.v2;aadA2^;strA.v1^;strB.v1	-	-	qnrB1.v2^	-
GCF_018423825.1_ASM1842382v1_genomic	GCF_018423825.1	Brazil	-	AA275-AI077	0_0_22_27_0_0_0_0_41_0	SL17	CG16	Klebsiella pneumoniae	strong	73	383781	732681	5568506	no	-	ST16	0	2	8	10	-	0	-	0	-	0	-	0	-	0	-	wzi50	KL51	K51	none	Very high	99.94%		O3b	O3b	none	Very high	99.08%		aac(6')-Ib-cr.v2;aadA2^;aph3-Ia.v1^	-	-	-	-
GCF_021648785.1_ASM2164878v1_genomic	GCF_021648785.1	Brazil	-	AA275-AI077	0_0_0_0_2_0_0_0_39_0	SL15	CG15	Klebsiella pneumoniae	strong	142	284598	478279	5589488	no	-	ST15	0	1	8	14	-	0	-	0	-	0	-	0	-	0	-	wzi93	KL112	unknown (KL112)	none	Very high	98.65%		O1/O2v1	O1	none	Very high	98.52%		aac(6')-Ib-cr.v2;aadA2^;strA.v1^;strB.v1	-	-	qnrB1.v2^	-
GCF_023060175.1_ASM2306017v1_genomic	GCF_023060175.1	Brazil	-	AA275-AI077	0_0_22_27_0_0_0_0_44_0	SL17	CG16	Klebsiella pneumoniae	strong	140	125377	293458	5549279	no	-	ST16	0	1	7	12	-	0	-	0	-	0	-	0	-	0	-	wzi50	unknown (KL107)	unknown (KL107)	?-+	None	84.65%	KL107_05_wzb,KL107_06_wzc,KL107_07_wbaP,KL107_08,KL107_09,KL107_10,KL107_12,KL107_13,KL107_14,KL107_15	O3b	O3b	none	Very high	99.08%		aac(3)-IIa.v1^;aac(6')-Ib-cr.v2;aadA2^;aph3-Ia.v1^	-	-	-	-
GCF_023060205.1_ASM2306020v1_genomic	GCF_023060205.1	Brazil	-	AA275-AI077	0_0_124_0_0_5_0_0_0_0	SL874	CG874	Klebsiella pneumoniae	strong	57	313458	620694	5438942	no	-	ST874	0	3	8	8	-	0	-	0	-	0	-	0	-	0	-	wzi24	KL24	K24	?-	Good	99.99%	KL24_09_wcuV	O1/O2v1	O1	?-	Good	98.52%	O1/O2v1_06_wbbO	aac(3)-IIa.v1^;aac(6')-Ib-cr.v2;aadA5	-	-	-	-
GCF_023276615.1_ASM2327661v1_genomic	GCF_023276615.1	Brazil	-	AA275-AI077	0_0_0_0_2_0_0_0_39_0	SL15	CG15	Klebsiella pneumoniae	strong	109	180605	403801	5552743	no	-	ST15	0	1	8	14	-	0	-	0	-	0	-	0	-	0	-	wzi93	KL112	unknown (KL112)	none	Very high	98.65%		O1/O2v1	O1	none	Very high	98.52%		aac(6')-Ib-cr.v2;aadA2^;strA.v1^;strB.v1	-	-	-	-
GCF_023572235.1_ASM2357223v1_genomic	GCF_023572235.1	Brazil	-	AA275-AI077	0_0_105_0_11_0_0_0_2_0	SL258	CG340	Klebsiella pneumoniae	strong	135	192929	373417	5708270	no	-	ST340	1	2	10	20	ybt 9; ICEKp3	183	-	0	-	0	-	0	-	0	-	wzi50	unknown (KL107)	unknown (KL107)	?-+*	None	83.24%	KL107_05_wzb,KL107_06_wzc,KL107_07_wbaP,KL107_08,KL107_09,KL107_10,KL107_12,KL107_13,KL107_14,KL107_15	O4	O4	-	Good	99.70%	O4_06_glycosyltransferase	aac(3)-IId^;aadA*;aadA2^;aph3-Ia.v1^;sat-2;strA.v1;strB.v1	-	-	qnrE1*	-
GCF_023572345.1_ASM2357234v1_genomic	GCF_023572345.1	Brazil	-	AA275-AI077	0_0_22_27_0_0_86_0_0_0	SL17	CG16	Klebsiella pneumoniae	strong	108	192387	343518	5643018	no	-	ST16	0	2	8	11	-	0	-	0	-	0	-	0	-	0	-	wzi50	unknown (KL107)	unknown (KL107)	?-+	None	83.63%	KL107_05_wzb,KL107_06_wzc,KL107_07_wbaP,KL107_08,KL107_09,KL107_10,KL107_12,KL107_13,KL107_14,KL107_15	O3b	O3b	none	Very high	99.08%		aac(3)-IId^;aac(6')-Ib-cr.v2^;aadA3*?;rmtC	-	-	-	-
GCF_027945645.1_ASM2794564v1_genomic	GCF_027945645.1	Brazil	-	AA275-AI077	0_0_22_27_0_0_0_126_0_0	SL17	CG16	Klebsiella pneumoniae	strong	198	191121	377376	5711884	no	-	ST16	0	3	10	10	-	0	-	0	-	0	-	0	-	0	-	wzi50	KL51	K51	none	Very high	99.94%		O3b	O3b	none	Very high	99.08%		aac(6')-Ib-cr.v2;aadA2^;aph3-Ia.v1^	-	-	-	-
GCF_002119085.1_ASM211908v1_genomic	GCF_002119085.1	Brazil	-	AA276-AI083	0_0_137_7_0_0_0_0_0_0	SL29	CG10181	Klebsiella pneumoniae	strong	113	94050	253967	5238980	no	-	ST29	1	1	8	12	ybt 14; ICEKp5? (incomplete)	131-4LV	-	0	-	0	-	0	-	0	-	wzi19	KL19	K19	?-*	Good	94.97%	KL19_13_wzy	O1/O2v2	O1	none	Perfect	100.00%		aac(3)-IIa.v1^;aac(6')-Ib-cr.v2;strA.v1^;strB.v1	-	-	qnrB1.v2^	-
GCF_002157345.1_ASM215734v1_genomic	GCF_002157345.1	Brazil	-	AA276-AI083	0_0_407_0_0_0_0_0_1_0	SL198	CG198	Klebsiella pneumoniae	strong	171	215273	403702	5555001	no	-	ST198	1	1	8	12	ybt 16; ICEKp12	424-2LV	-	0	-	0	-	0	-	0	-	wzi85	KL30	K30	-+*	Good	96.45%	KL30_15_wcuG	O1/O2v1	O1	none	Very high	98.16%		aac(3)-IIa.v1^;aac(6')-Ib-cr.v2;strA.v1^;strB.v1	-	-	qnrB1.v2^	-
GCF_002241035.1_ASM224103v1_genomic	GCF_002241035.1	Brazil	-	AA276-AI083	0_0_407_0_0_0_0_0_0_0	SL198	CG198	Klebsiella pneumoniae	strong	109	185710	484185	5562868	no	-	ST198	1	0	7	11	ybt 16; ICEKp12	424-2LV	-	0	-	0	-	0	-	0	-	wzi85	KL30	K30	?-+*	Good	96.46%	KL30_15_wcuG,KL30_16_wcaJ	O1/O2v1	O1	none	Very high	98.16%		aac(3)-IIa.v1^;aac(6')-Ib-cr.v2;strA.v1^;strB.v1	-	-	qnrB1.v2^	-
GCF_002853955.1_ASM285395v1_genomic	GCF_002853955.1	Colombia	-	AA276-AI083	0_0_23_0_0_0_0_0_0_0	SL22	CG560	Klebsiella pneumoniae	strong	87	329444	589801	5589787	no	-	ST560	1	2	8	12	ybt 13; ICEKp2	299	-	0	-	0	-	0	-	0	-	wzi9	KL9	K9	none	Very high	99.97%		O1/O2v2	O2afg	none	Very high	98.45%		aac(3)-IIa.v1^;aac(6')-Ib-cr.v2;strA.v1^;strB.v1	-	-	qnrB1.v2^	-
GCF_002854035.1_ASM285403v1_genomic	GCF_002854035.1	Colombia	-	AA276-AI083	0_0_116_0_0_0_0_0_0_0	SL629	CG629	Klebsiella pneumoniae	strong	66	273210	486436	5697046	no	-	ST629	0	2	8	12	-	0	-	0	-	0	-	0	-	0	-	wzi485	KL10	K10	?	Good	96.75%		O3/O3a	O3/O3a	?	Good	97.99%		aac(3)-IIa.v1^;aac(6')-Ib-cr.v2;strA.v1^;strB.v1	-	-	qnrB1.v2^	-
GCF_002854085.1_ASM285408v1_genomic	GCF_002854085.1	Colombia	-	AA276-AI083	0_0_98_0_5_0_0_0_0_0	SL13	CG10022	Klebsiella pneumoniae	strong	73	186507	633431	5479163	no	-	ST13	0	2	8	13	-	0	-	0	-	0	-	0	-	0	-	wzi40	KL3	K3	none	Very high	99.98%		O1/O2v2	O1	none	Very high	98.74%		aac(3)-IIa.v1^;aac(6')-Ib-cr.v2;ant(2'')-Ia;strA.v1^;strB.v1	-	-	qnrB1.v2^	-
GCF_002854175.1_ASM285417v1_genomic	GCF_002854175.1	Colombia	-	AA276-AI083	0_0_238_0_0_0_0_0_0_0	SL348	CG348	Klebsiella pneumoniae	strong	43	332095	1284263	5398016	no	-	ST348	0	2	7	10	-	0	-	0	-	0	-	0	-	0	-	wzi94	KL62	K62	none	Very high	99.95%		O1/O2v1	O1	none	Very high	98.86%		aac(3)-IIa.v1^;aac(6')-Ib-cr.v2;strA.v1^;strB.v1	-	-	qnrB1.v2^	-
GCF_002854895.1_ASM285489v1_genomic	GCF_002854895.1	Colombia	-	AA276-AI083	0_0_105_6_0_0_17_16_5_0	SL258	CG258	Klebsiella pneumoniae	strong	100	161471	423791	5701899	no	-	ST258	2	2	8	10	ybt 17; ICEKp10 (truncated)	265	clb 3	19	-	0	-	0	-	0	-	wzi154	KL107	unknown (KL107)	none	Very high	99.99%		O1/O2v2	O2afg	none	Very high	98.38%		aac(3)-IIa.v1^;strA.v1^;strB.v1	-	-	qnrB1.v2^	-
GCF_002854915.1_ASM285491v1_genomic	GCF_002854915.1	Colombia	-	AA276-AI083	0_0_98_0_5_0_0_0_0_0	SL13	CG10022	Klebsiella pneumoniae	strong	56	342711	753466	5480979	no	-	ST13	0	2	8	13	-	0	-	0	-	0	-	0	-	0	-	wzi40	KL3	K3	none	Very high	99.98%		O1/O2v2	O1	none	Very high	98.74%		aac(3)-IIa.v1^;aac(6')-Ib-cr.v2;ant(2'')-Ia;strA.v1^;strB.v1	-	-	qnrB1.v2^	-
GCF_006152045.1_ASM615204v1_genomic	GCF_006152045.1	Brazil	-	AA276-AI083	0_0_137_6_0_0_0_0_3_0	SL29	CG10208	Klebsiella pneumoniae	strong	76	213035	359004	5307467	no	-	ST29	1	1	7	11	ybt 14; ICEKp5	151-1LV	-	0	-	0	-	0	-	0	-	wzi19	KL19	K19	*	High	94.91%		O1/O2v2	O1	none	Perfect	100.00%		aac(3)-IIa.v1^;aac(6')-Ib-cr.v2;strA.v1^;strB.v1	-	-	qnrB1.v2^	-
GCF_006152075.1_ASM615207v1_genomic	GCF_006152075.1	Brazil	-	AA276-AI083	0_0_137_6_0_0_0_0_3_1	SL29	CG10208	Klebsiella pneumoniae	strong	71	261477	477981	5290075	no	-	ST29	1	1	7	11	ybt 14; ICEKp5	151	-	0	-	0	-	0	-	0	-	wzi19	KL19	K19	?*	Good	94.97%		O1/O2v2	O1	none	Perfect	100.00%		aac(3)-IIa.v1^;aac(6')-Ib-cr.v2;strA.v1^;strB.v1	-	-	qnrB1.v2^	-
GCF_011008895.1_ASM1100889v1_genomic	GCF_011008895.1	Chile	-	AA276-AI083	0_0_388_0_1_0_9_12_0_0	SL25	CG10224	Klebsiella pneumoniae	strong	135	225130	428723	5593150	no	-	ST25	1	1	9	17	ybt 14; ICEKp5	376	-	0	-	0	-	0	-	0	-	wzi72	KL2	K2	none	Very high	98.41%		O1/O2v2	O2afg	none	Very high	99.20%		aac(3)-IIa.v1^;aac(6')-Ib-cr.v2;aadA*;strA.v1^;strB.v1	-	-	qnrB1.v2^;qnrB19^	-
GCF_014788765.1_ASM1478876v1_genomic	GCF_014788765.1	Chile	-	AA276-AI083	0_0_388_0_1_0_9_2_0_0	SL25	CG10224	Klebsiella pneumoniae	strong	3	5366773	5366773	5607892	no	-	ST25	1	1	9	19	ybt 14; ICEKp5	376	-	0	-	0	-	0	-	0	-	wzi72	KL2	K2	none	Very high	98.41%		O1/O2v2	O2afg	none	Very high	99.20%		aac(3)-IIa.v1^;aac(6')-Ib-cr.v2;aac(6')-Ib-cr.v2;aadA*	-	-	qnrB1.v2^;qnrB19^	-
GCF_016055305.1_ASM1605530v1_genomic	GCF_016055305.1	Brazil	-	AA276-AI083	0_0_323_0_1_0_1_1_0_0	SL391	CG391	Klebsiella pneumoniae	strong	216	76045	209416	5448552	no	-	ST391	0	3	10	15	-	0	-	0	-	0	-	0	-	0	-	wzi554	unknown (KL30)	unknown (K30)	?-+*	None	96.65%	KL30_07_wcuL,KL30_08_wzx,KL30_09_wcuD,KL30_10_wzy,KL30_12_wckO,KL30_13_wckN,KL30_14,KL30_15_wcuG	O1/O2v2	O1	none	Very high	99.47%		aac(3)-IIa.v1^;aadA*;aph(3')-VI;strA.v1^;strB.v1	-	-	qnrB1.v2^;qnrS1	-
GCF_016055445.1_ASM1605544v1_genomic	GCF_016055445.1	Brazil	-	AA276-AI083	0_0_197_0_25_0_0_23_0_0	SL147	CG147	Klebsiella pneumoniae	strong	89	252340	729643	5782462	no	-	ST392	0	2	8	16	-	0	-	0	-	0	-	0	-	0	-	wzi187	KL27	K27	?-	Good	99.27%	KL27_12_wzx	O4	O4	none	Very high	99.70%		aac(3)-IIa.v1^;aac(6')-Ib'.v1;aadA*;aph(3')-VI	-	-	qnrB1.v2^;qnrS1	-
GCF_016805425.1_ASM1680542v1_genomic	GCF_016805425.1	Ecuador	-	AA276-AI083	0_0_98_0_5_0_0_2_0_0	SL13	CG10022	Klebsiella pneumoniae	strong	227	87953	283956	5622679	no	-	ST13-1LV	1	2	6	9	ybt 15; ICEKp11	231	-	0	-	0	-	0	-	0	-	wzi40	unknown (KL3)	unknown (K3)	?-	None	99.99%	KL3_08,KL3_10_pglJ,KL3_11,KL3_12,KL3_13_wzx,KL3_14	unknown (O1/O2v2)	unknown (O2afg)	?-	Low	98.72%	O1/O2v2_08_gmlC	aac(3)-IIa.v1^;aac(6')-Ib'.v1;strA.v1*;strB.v1	-	-	qnrB1.v2^	-
GCF_016805435.1_ASM1680543v1_genomic	GCF_016805435.1	Ecuador	-	AA276-AI083	0_0_98_0_5_0_0_3_0_0	SL13	CG10022	Klebsiella pneumoniae	strong	208	99631	312453	5678273	no	-	ST13	1	2	7	9	ybt 15; ICEKp11	231	-	0	-	0	-	0	-	0	-	wzi40	unknown (KL3)	unknown (K3)	?-	None	99.95%	KL3_08,KL3_10_pglJ,KL3_11,KL3_12,KL3_14	O1/O2v2	O1	?-	Good	98.72%	O1/O2v2_01_wzm,O1/O2v2_08_gmlC	aac(3)-IIa.v1^;strA.v1^;strB.v1	-	-	qnrB1.v2^	-
GCF_016805465.1_ASM1680546v1_genomic	GCF_016805465.1	Ecuador	-	AA276-AI083	0_0_98_0_5_0_0_0_7_0	SL13	CG10022	Klebsiella pneumoniae	strong	336	43607	197823	5594538	no	-	ST13	1	2	6	9	ybt 15; ICEKp11	231	-	0	-	0	-	0	-	0	-	wzi40	unknown (KL3)	unknown (K3)	?-	None	99.98%	KL3_08,KL3_09,KL3_10_pglJ,KL3_11,KL3_12,KL3_14	unknown (O1/O2v1)	unknown (O1)	?-	None	96.32%	O1/O2v1_06_wbbO,O1/O2v1_07_kfoC	aac(3)-IIa.v1^;aac(6')-Ib'.v1;strA.v1^;strB.v1	-	-	qnrB1.v2^	-
GCF_016805485.1_ASM1680548v1_genomic	GCF_016805485.1	Ecuador	-	AA276-AI083	0_0_98_0_5_0_0_4_0_0	SL13	CG10022	Klebsiella pneumoniae	strong	285	145071	348818	5676471	no	-	ST13	1	2	7	10	ybt 15; ICEKp11	231	-	0	-	0	-	0	-	0	-	-	unknown (KL3)	unknown (K3)	?-+	None	97.97%	KL3_01_galF,KL3_03_wzi,KL3_04_wza,KL3_07_wcaJ,KL3_08,KL3_09,KL3_10_pglJ,KL3_11,KL3_12,KL3_14,KL3_15_wbaZ	O1/O2v2	O1	?-	Good	98.58%	O1/O2v2_06_wbbO,O1/O2v2_07_kfoC	aac(3)-IIa.v1^;aac(6')-Ib'.v1;strA.v1^;strB.v1	-	-	qnrB1.v2^	-
GCF_016805505.1_ASM1680550v1_genomic	GCF_016805505.1	Ecuador	-	AA276-AI083	0_0_98_0_5_0_0_5_0_0	SL13	CG10022	Klebsiella pneumoniae	strong	144	181008	401291	5635268	no	-	ST13	1	2	7	10	ybt 15; ICEKp11	231	-	0	-	0	-	0	-	0	-	wzi40	KL3	K3	?-	Good	99.98%	KL3_10_pglJ,KL3_11	O1/O2v2	O1	?	Good	98.75%		aac(3)-IIa.v1^;aac(6')-Ib'.v1;strA.v1^;strB.v1	-	-	qnrB1.v2^	-
GCF_016805525.1_ASM1680552v1_genomic	GCF_016805525.1	Ecuador	-	AA276-AI083	0_0_98_0_5_0_0_0_8_0	SL13	CG10022	Klebsiella pneumoniae	strong	322	43280	143215	5629341	no	-	ST13	1	3	7	8	ybt 15; ICEKp11	231	-	0	-	0	-	0	-	0	-	wzi40	unknown (KL107)	unknown (KL107)	?-+*	None	82.92%	KL107_05_wzb,KL107_06_wzc,KL107_07_wbaP,KL107_08,KL107_09,KL107_10,KL107_12,KL107_13,KL107_14,KL107_15	unknown (O1/O2v1)	unknown (O2a)	?-	None	96.40%	O1/O2v1_01_wzm,O1/O2v1_06_wbbO,O1/O2v1_07_kfoC	aac(3)-IIa.v1^;strA.v1^;strB.v1	-	-	qnrB1.v2^	-
GCF_016805545.1_ASM1680554v1_genomic	GCF_016805545.1	Ecuador	-	AA276-AI083	0_0_98_0_5_0_0_6_0_0	SL13	CG10022	Klebsiella pneumoniae	strong	563	21895	76349	5539304	no	-	ST13	1	3	7	9	ybt 15; ICEKp11	231-1LV	-	0	-	0	-	0	-	0	-	wzi40	unknown (KL107)	unknown (KL107)	?-+*	None	85.28%	KL107_05_wzb,KL107_06_wzc,KL107_07_wbaP,KL107_08,KL107_09,KL107_10,KL107_12,KL107_13,KL107_14,KL107_15	unknown (O1/O2v1)	unknown (O2a)	?-	None	97.58%	O1/O2v1_01_wzm,O1/O2v1_03_wbbM,O1/O2v1_04_glf,O1/O2v1_06_wbbO,O1/O2v1_07_kfoC	aac(3)-IIa.v1^;aac(6')-Ib'.v1;strA.v1^;strB.v1	-	-	qnrB1.v2	-
GCF_016805635.1_ASM1680563v1_genomic	GCF_016805635.1	Ecuador	-	AA276-AI083	0_0_98_0_5_0_1_0_0_0	SL13	CG10022	Klebsiella pneumoniae	strong	235	107870	349131	5673535	no	-	ST13	1	3	8	9	ybt 15; ICEKp11	231	-	0	-	0	-	0	-	0	-	wzi40	unknown (KL3)	unknown (K3)	?-	None	99.99%	KL3_08,KL3_10_pglJ,KL3_11,KL3_12,KL3_14,KL3_15_wbaZ	O1/O2v2	O1	?-	Good	98.66%	O1/O2v2_08_gmlC	aac(3)-IIa.v1^;strA.v1^;strB.v1	-	-	qnrB1.v2^	-
GCF_016805665.1_ASM1680566v1_genomic	GCF_016805665.1	Ecuador	-	AA276-AI083	0_0_98_0_5_0_0_0_9_0	SL13	CG10022	Klebsiella pneumoniae	strong	114	349068	592462	5654310	no	-	ST13	1	2	7	11	ybt 15; ICEKp11	231	-	0	-	0	-	0	-	0	-	wzi40	KL3	K3	?-	Good	99.84%	KL3_08,KL3_10_pglJ	O1/O2v2	O1	none	Very high	98.74%		aac(3)-IIa.v1^;aac(6')-Ib'.v1;aac(6')-Ib-cr.v2;strA.v1^;strB.v1	-	-	qnrB1.v2^	-
GCF_016805685.1_ASM1680568v1_genomic	GCF_016805685.1	Ecuador	-	AA276-AI083	0_0_98_0_5_0_0_0_10_0	SL13	CG10022	Klebsiella pneumoniae	strong	271	75482	283805	5611759	no	-	ST13	1	2	5	7	ybt 15; ICEKp11	231	-	0	-	0	-	0	-	0	-	wzi40	unknown (KL3)	unknown (K3)	?-	None	99.98%	KL3_08,KL3_09,KL3_11,KL3_12,KL3_14	O1/O2v2	O1	?	Good	98.72%		aac(3)-IIa.v1^;aac(6')-Ib'.v1;strB.v1*	-	-	qnrB1.v2^	-
GCF_016805705.1_ASM1680570v1_genomic	GCF_016805705.1	Ecuador	-	AA276-AI083	0_0_98_0_5_0_2_0_0_0	SL13	CG10022	Klebsiella pneumoniae	strong	367	46693	251728	5648166	no	-	ST13-1LV	1	2	6	8	ybt 15; ICEKp11	231	-	0	-	0	-	0	-	0	-	wzi40	unknown (KL3)	unknown (K3)	?-	None	99.99%	KL3_08,KL3_10_pglJ,KL3_11,KL3_12,KL3_14	unknown (O1/O2v2)	unknown (O1)	?-	None	98.78%	O1/O2v2_01_wzm,O1/O2v2_06_wbbO,O1/O2v2_08_gmlC,O1/O2v2_10_gmlA	aac(3)-IIa.v1^;strA.v1^;strB.v1	-	-	qnrB1.v2^	-
GCF_016805715.1_ASM1680571v1_genomic	GCF_016805715.1	Ecuador	-	AA276-AI083	0_0_98_0_5_0_0_0_11_0	SL13	CG10022	Klebsiella pneumoniae	strong	214	101505	254449	5623510	no	-	ST13	1	2	7	11	ybt 15; ICEKp11	231	-	0	-	0	-	0	-	0	-	wzi40	KL3	K3	?-	Good	99.98%	KL3_10_pglJ,KL3_13_wzx	O1/O2v2	O1	?-	Good	98.74%	O1/O2v2_08_gmlC,O1/O2v2_10_gmlA	aac(3)-IIa.v1^;aac(6')-Ib'.v1;aac(6')-Ib-cr.v2;strA.v1^;strB.v1	-	-	qnrB1.v2^	-
GCF_020589755.1_ASM2058975v1_genomic	GCF_020589755.1	Brazil	-	AA276-AI083	0_0_309_0_2_1_1_0_0_0	SL462	CG10205	Klebsiella pneumoniae	strong	105	159117	490266	5432141	no	-	ST462	0	2	7	11	-	0	-	0	-	0	-	0	-	0	-	wzi173	KL149	unknown (KL149)	none	Very high	99.86%		O4	O4	none	Very high	99.73%		aac(3)-IIa.v1^;aac(6')-Ib-cr.v2;strA.v1^;strB.v1	-	-	qnrB1.v2^	-
GCF_020589815.1_ASM2058981v1_genomic	GCF_020589815.1	Brazil	-	AA276-AI083	0_0_407_0_0_0_0_0_2_0	SL198	CG198	Klebsiella pneumoniae	strong	103	180491	655637	5589357	no	-	ST198	1	1	7	11	ybt 16; ICEKp12	424-2LV	-	0	-	0	-	0	-	0	-	wzi85	KL30	K30	-+*	Good	96.45%	KL30_15_wcuG	O1/O2v1	O1	none	Very high	98.16%		aac(3)-IIa.v1^;aac(6')-Ib-cr.v2;strA.v1^;strB.v1	-	-	qnrB1.v2^	-
GCF_020589835.1_ASM2058983v1_genomic	GCF_020589835.1	Brazil	-	AA276-AI083	0_0_407_0_0_0_0_0_0_0	SL198	CG198	Klebsiella pneumoniae	strong	196	193614	355116	5632921	no	-	ST198	1	1	8	12	ybt 16; ICEKp12	424-3LV	-	0	-	0	-	0	-	0	-	wzi85	KL30	K30	-+*	Good	96.45%	KL30_15_wcuG	O1/O2v1	O1	none	Very high	98.16%		aac(3)-IIa.v1^;aac(6')-Ib-cr.v2;strA.v1^;strB.v1	-	-	qnrB1.v2^	-
GCF_020589935.1_ASM2058993v1_genomic	GCF_020589935.1	Brazil	-	AA276-AI083	0_0_407_0_0_0_0_0_0_0	SL198	CG198	Klebsiella pneumoniae	strong	141	173209	354586	5634599	no	-	ST198	1	1	9	12	ybt 16; ICEKp12	424-3LV	-	0	-	0	-	0	-	0	-	wzi85	KL30	K30	-+*	Good	96.45%	KL30_15_wcuG	O1/O2v1	O1	none	Very high	98.16%		aac(3)-IIa.v1^;aac(6')-Ib-cr.v2;strA.v1^;strB.v1	-	-	qnrB1.v2^	-
GCF_021011315.1_ASM2101131v1_genomic	GCF_021011315.1	Argentina	-	AA276-AI083	0_0_105_0_11_0_0_24_0_0	SL258	CG340	Klebsiella pneumoniae	strong	125	160539	588857	5476354	no	-	ST340	1	2	10	11	ybt 9; ICEKp3	345	-	0	-	0	-	0	-	0	-	wzi50	KL15	K15	none	Very high	99.98%		O4	O4	none	Very high	99.66%		aac(3)-IId^;aac(6')-Ib-cr.v2^;aph3-Ia.v1^	-	-	-	-
GCF_021021195.1_ASM2102119v1_genomic	GCF_021021195.1	Brazil	-	AA276-AI083	0_0_105_0_3_0_16_0_5_0	SL258	CG340	Klebsiella pneumoniae	strong	112	198722	507541	5539215	no	-	ST11	1	1	9	15	ybt 10; ICEKp4	26	-	0	-	0	-	0	-	0	-	wzi75	KL105	unknown (KL105)	none	Very high	99.99%		O1/O2v2	O2afg	none	Very high	98.45%		aac(3)-IIa.v1^;aac(6')-Ib-cr.v2^;aph3-Ia.v1^;strA.v1^;strB.v1	-	-	qnrB1.v2^	-
GCF_022568215.1_ASM2256821v1_genomic	GCF_022568215.1	Brazil	-	AA276-AI083	0_0_197_0_25_0_0_0_20_0	SL147	CG147	Klebsiella pneumoniae	strong	69	385772	915546	5778434	no	-	ST392	0	1	7	11	-	0	-	0	-	0	-	0	-	0	-	wzi187	KL27	K27	none	Very high	99.27%		O4	O4	none	Very high	99.71%		aac(3)-IIa.v1^;aac(6')-Ib-cr.v2*;strA.v1*;strB.v1*	-	-	qnrB1.v2^	-
GCF_022698265.1_ASM2269826v1_genomic	GCF_022698265.1	Argentina	-	AA276-AI083	0_0_388_0_5_0_2_0_0_0	SL25	CG10224	Klebsiella pneumoniae	strong	133	221485	601380	5814111	no	-	ST25	1	2	9	12	ybt 14; ICEKp5	355-2LV	-	0	-	0	-	0	-	0	-	wzi72	unknown (KL2)	unknown (K2)	?-	Low	97.92%	KL2_01_galF,KL2_02_cpsACP	O1/O2v2	O1	none	Very high	99.20%		aac(3)-IIa.v1^;aac(6')-Ib-cr.v2;strA.v1^;strB.v1	-	-	qnrB1.v2^	-
GCF_023059435.1_ASM2305943v1_genomic	GCF_023059435.1	Brazil	-	AA276-AI083	0_0_105_0_3_0_16_0_6_0	SL258	CG340	Klebsiella pneumoniae	strong	96	205418	501354	5500837	no	-	ST11	1	3	10	13	ybt 10; ICEKp4	26	-	0	-	0	-	0	-	0	-	wzi75	unknown (KL107)	unknown (KL107)	?-+*	None	86.95%	KL107_05_wzb,KL107_06_wzc,KL107_08,KL107_09,KL107_10	O1/O2v2	O2afg	?-	Good	98.50%	O1/O2v2_08_gmlC	aac(3)-IIa.v1^;aac(6')-Ib-cr.v2^;strA.v1^;strB.v1	-	-	qnrB1.v2^	-
GCF_023276595.1_ASM2327659v1_genomic	GCF_023276595.1	Brazil	-	AA276-AI083	0_0_369_0_0_0_0_295_1_0	SL307	CG307	Klebsiella pneumoniae	strong	113	112568	373338	5574056	no	-	ST307	0	1	7	11	-	0	-	0	-	0	-	0	-	0	-	wzi173	KL102	unknown (KL102)	none	Very high	99.27%		O1/O2v2	O2afg	none	Very high	98.45%		aac(3)-IIa.v1^;aac(6')-Ib-cr.v2;strA.v1^;strB.v1	-	-	qnrB1.v2^	-
GCF_023276605.1_ASM2327660v1_genomic	GCF_023276605.1	Brazil	-	AA276-AI083	0_0_197_0_4_0_31_10_0_0	SL147	CG147	Klebsiella pneumoniae	strong	116	214683	653636	5631571	no	-	ST147	0	1	7	14	-	0	-	0	-	0	-	0	-	0	-	wzi64	KL64	K64	none	Perfect	100.00%		O1/O2v1	O2a	none	Very high	98.64%		aac(3)-IIa.v1^;aac(3)-VIa*;strA.v1^;strB.v1	-	-	qnrE1	-
GCF_024919375.1_ASM2491937v1_genomic	GCF_024919375.1	Ecuador	-	AA276-AI083	0_0_98_0_5_0_0_0_12_0	SL13	CG10022	Klebsiella pneumoniae	strong	111	349288	902290	5567003	no	-	ST13	1	2	8	12	ybt 10; ICEKp4	350	-	0	-	0	-	0	-	0	-	wzi40	KL3	K3	none	Very high	99.98%		O1/O2v2	O1	none	Very high	98.74%		aac(3)-IIa.v1^;aac(6')-Ib-cr.v2;strA.v1^;strB.v1	-	-	-	-
GCF_025819155.1_ASM2581915v1_genomic	GCF_025819155.1	Trinidad and Tobago	-	AA276-AI083	0_0_369_0_0_0_0_0_7_0	SL307	CG307	Klebsiella pneumoniae	strong	91	307999	512276	5490578	no	-	ST307	0	1	8	12	-	0	-	0	-	0	-	0	-	0	-	wzi173	KL102	unknown (KL102)	none	Very high	99.27%		O1/O2v2	O2afg	none	Very high	98.45%		aac(3)-IIa.v1^;aac(6')-Ib-cr.v2;strA.v1^;strB.v1	-	-	qnrB1.v2^	-
GCF_026191785.1_ASM2619178v1_genomic	GCF_026191785.1	Brazil	-	AA276-AI083	0_0_105_0_0_0_1_22_0_0	SL258	CG340	Klebsiella pneumoniae	strong	118	213601	584295	6104143	no	-	ST11	2	2	10	10	ybt 0; ICEKp10	346-1LV	clb 3	17	-	0	-	0	-	0	-	wzi64	KL64	K64	none	Very high	99.99%		O1/O2v1	O2a	none	Very high	98.64%		aac(6')-Ib-cr.v2^	-	-	qnrB1.v1	-
GCF_026191935.1_ASM2619193v1_genomic	GCF_026191935.1	Brazil	-	AA276-AI083	0_0_105_0_24_0_0_0_1_0	SL258	CG340	Klebsiella pneumoniae	strong	105	194420	501828	5889979	no	-	ST11	2	1	6	8	ybt 17; ICEKp10	269-1LV	clb 3	19-1LV	-	0	-	0	-	0	-	wzi27	KL27	K27	none	Very high	100.00%		O1/O2v2	O2afg	none	Very high	98.42%		aac(3)-IIa.v1;aph3-Ia.v1^	-	-	qnrE1	-
GCF_026223235.1_ASM2622323v1_genomic	GCF_026223235.1	Brazil	-	AA276-AI083	0_0_105_0_3_0_16_1_0_0	SL258	CG340	Klebsiella pneumoniae	strong	185	152160	317179	5695406	no	-	ST11	1	2	10	12	ybt 10; ICEKp4	26	-	0	-	0	-	0	-	0	-	wzi75	KL105	unknown (KL105)	none	Very high	99.99%		O1/O2v2	O2afg	none	Very high	98.45%		aac(6')-Ib-cr.v2^;aph3-Ia.v1^	-	-	-	-
GCF_026223255.1_ASM2622325v1_genomic	GCF_026223255.1	Brazil	-	AA276-AI083	0_0_105_0_3_0_16_1_0_0	SL258	CG340	Klebsiella pneumoniae	strong	12	3899016	3899016	5829992	no	-	ST11	1	2	10	14	ybt 10; ICEKp4	26	-	0	-	0	-	0	-	0	-	wzi75	KL105	unknown (KL105)	none	Very high	99.99%		O1/O2v2	O2afg	none	Very high	98.45%		aac(6')-Ib-cr.v2^;aph3-Ia.v1^	-	-	-	-
GCF_026223265.1_ASM2622326v1_genomic	GCF_026223265.1	Brazil	-	AA276-AI083	0_0_0_0_2_0_75_0_0_0	SL15	CG15	Klebsiella pneumoniae	strong	9	1842420	2295160	5827867	no	-	ST15	1	2	9	19	ybt 10; ICEKp4	445-3LV	-	0	-	0	-	0	-	0	-	wzi24	KL24	K24	-	High	100.00%	KL24_13_wcuG	O1/O2v1	O1	none	Very high	98.52%		aac(3)-IId^;aac(6')-Ib-cr.v1^;aac(6')-Ib-cr.v2;aadA1.v1^;strA.v1^;strB.v1	-	-	-	-
VA04	VA04	Chile	-	AA276-AI083	0_0_388_0_1_0_9_3_0_0	SL25	CG10224	Klebsiella pneumoniae	strong	5	5456744	5456744	5762453	no	-	ST25	1	2	9	19	ybt 14; ICEKp5	376	-	0	-	0	-	0	-	0	-	wzi72	KL2	K2	none	Very high	98.41%		O1/O2v2	O2afg	none	Very high	99.20%		aac(3)-IIa.v1^;aac(6')-Ib-cr.v2;aadA*;strA.v1^;strB.v1	-	-	qnrB1.v2^;qnrB19^	-
VA126	VA126	Chile	-	AA276-AI083	0_0_388_0_1_0_9_3_0_0	SL25	CG10224	Klebsiella pneumoniae	strong	6	5121870	5121870	5757426	no	-	ST25	1	2	10	21	ybt 14; ICEKp5	376	-	0	-	0	-	0	-	0	-	wzi72	KL2	K2	none	Very high	98.41%		O1/O2v2	O2afg	none	Very high	99.20%		aac(3)-IIa.v1^;aac(6')-Ib-cr.v2;aadA*;strA.v1^;strB.v1	-	-	qnrB1.v2^;qnrB19^;qnrB19^	-
VA564	VA564	Chile	-	AA276-AI083	0_0_388_0_1_0_9_1_0_0	SL25	CG10224	Klebsiella pneumoniae	strong	5	5406546	5406546	5718217	no	-	ST25	1	1	8	16	ybt 14; ICEKp5	376	-	0	-	0	-	0	-	0	-	wzi72	KL2	K2	none	Very high	98.41%		O1/O2v2	O2afg	none	Very high	99.20%		aac(3)-IIa.v1^;aac(6')-Ib-cr.v2;aadA*;strA.v1^;strB.v1	-	-	qnrB19^	-
VA833	VA833	Chile	-	AA276-AI083	0_0_388_0_1_0_9_1_0_0	SL25	CG10224	Klebsiella pneumoniae	strong	7	5218712	5218712	5758169	no	-	ST25	1	2	11	28	ybt 14; ICEKp5	376	-	0	-	0	-	0	-	0	-	wzi72	KL2	K2	none	Very high	98.40%		O1/O2v2	O2afg	none	Very high	99.20%		aadA*;aadA*;aadA2^;armA;strA.v1^;strB.v1	-	-	qnrB1.v2^;qnrB19^;qnrB19^	-
[truncated: 66 more columns]
