# Supplementary material for: Antimicrobial resistance, pathogenic potential, and genomic features of carbapenem-resistant Klebsiella pneumoniae isolated in Chile: high-risk ST25 clones and novel mobile elements
Source: Microbiol Spectr. 2023 Sep 14;11(5):e00399-23. doi: 10.1128/spectrum.00399-23 (PMC10581085; doi:10.1128/spectrum.00399-23)
Supplement: Table S5 — Supplementary Table 5. Harmonized list of antibiotic resistance genes identified in the Chilean K. pneumoniae isolates described in this study. [file spectrum.00399-23-s0004.xlsx]

## Sheet: All strains hAMRonized
Supplementary Table 5. Harmonized list of antibiotic resistance genes identified in the Chilean K. pneumoniae isolates described in this study.
strain	gene_family	gene_name	reference_database_id	reference_database_version	reference_accession	analysis_software_name	analysis_software_version	sequence_identity	input_sequence_id	input_protein_start	input_protein_stop	input_gene_start	input_gene_stop	reference_protein_start	reference_protein_stop	reference_gene_start	reference_gene_stop	strand_orientation	coverage_depth	coverage_percentage	coverage_ratio	reference_gene_length	reference_protein_length	input_gene_length	input_protein_length	drug_class	antimicrobial_agent	resistance_mechanism
VA04	qnrB	QnrB family quinolone resistance pentapeptide repeat protein	NCBI Reference Gene Database	2021-09-30.1	WP_012954666.1	amrfinderplus	3.10.16	100	5			5822	6265					+		69.16			214		148	QUINOLONE	QUINOLONE
VA04	cmlA1	chloramphenicol efflux MFS transporter CmlA1	NCBI Reference Gene Database	2021-09-30.1	WP_001256776.1	amrfinderplus	3.10.16	98.31	3			27640	28350					+		56.56			419		237	PHENICOL	CHLORAMPHENICOL
VA04	aadA1	ANT(3'')-Ia family aminoglycoside nucleotidyltransferase AadA1	NCBI Reference Gene Database	2021-09-30.1	WP_032492486.1	amrfinderplus	3.10.16	94.67	3			30197	30646					+		57.03			263		150	AMINOGLYCOSIDE	STREPTOMYCIN
VA04	qacE	quaternary ammonium compound efflux SMR transporter QacE	NCBI Reference Gene Database	2021-09-30.1	WP_000679427.1	amrfinderplus	3.10.16	100	3			30878	31171					+		85.22			115		98	QUATERNARY AMMONIUM	QUATERNARY AMMONIUM
VA04	blaNDM-7	subclass B1 metallo-beta-lactamase NDM-7	NCBI Reference Gene Database	2021-09-30.1	WP_032495622.1	amrfinderplus	3.10.16	100	4			33177	33986					+		100			270		270	BETA-LACTAM	CARBAPENEM
VA04	NDM-7	NDM beta-lactamase	CARD	3.1.4	3002357	rgi	5.2.0	100	4_41			33177	33989					+		100						carbapenem; cephalosporin; cephamycin; penam		antibiotic inactivation
VA04	ble	bleomycin binding protein Ble-MBL	NCBI Reference Gene Database	2021-09-30.1	WP_004201167.1	amrfinderplus	3.10.16	100	4			33993	34355					+		100			121		121	BLEOMYCIN	BLEOMYCIN
VA04	arr-2	NAD(+)--rifampin ADP-ribosyltransferase Arr-2	NCBI Reference Gene Database	2021-09-30.1	WP_000237816.1	amrfinderplus	3.10.16	100	3			42525	42974					+		100			150		150	RIFAMYCIN	RIFAMYCIN
VA04	arr-2	rifampin ADP-ribosyltransferase (Arr)	CARD	3.1.4	3002847	rgi	5.2.0	100	3_58			42525	42977					+		100						rifamycin antibiotic		antibiotic inactivation
VA04	cmlA5	chloramphenicol efflux MFS transporter CmlA5	NCBI Reference Gene Database	2021-09-30.1	WP_012300772.1	amrfinderplus	3.10.16	100	3			43298	44554					+		100			419		419	PHENICOL	CHLORAMPHENICOL
VA04	cmlA5	major facilitator superfamily (MFS) antibiotic efflux pump	CARD	3.1.4	3002695	rgi	5.2.0	100	3_59			43298	44557					+		100						phenicol antibiotic		antibiotic efflux
VA04	blaOXA-10	oxacillin-hydrolyzing class D beta-lactamase OXA-10	NCBI Reference Gene Database	2021-09-30.1	WP_000846390.1	amrfinderplus	3.10.16	100	3			44822	45619					+		100			266		266	BETA-LACTAM	CEPHALOSPORIN
VA04	OXA-10	OXA beta-lactamase	CARD	3.1.4	3001405	rgi	5.2.0	100	3_61			44822	45622					+		100						carbapenem; cephalosporin; penam		antibiotic inactivation
VA04	ANT(3'')-IIa	ANT(3'')	CARD	3.1.4	3004089	rgi	5.2.0	99.63	3_62			45615	46430					+		83.9						aminoglycoside antibiotic		antibiotic inactivation
VA04	aadA1	ANT(3'')-Ia family aminoglycoside nucleotidyltransferase AadA1	NCBI Reference Gene Database	2021-09-30.1	WP_001209508.1	amrfinderplus	3.10.16	100	3			45639	46427					+		100			263		263	AMINOGLYCOSIDE	STREPTOMYCIN
VA04	qacEdelta1	quaternary ammonium compound efflux SMR transporter QacE delta 1	NCBI Reference Gene Database	2021-09-30.1	WP_000679427.1	amrfinderplus	3.10.16	100	3			46554	46898					+		100			115		115	QUATERNARY AMMONIUM	QUATERNARY AMMONIUM
VA04	qacEdelta1	major facilitator superfamily (MFS) antibiotic efflux pump	CARD	3.1.4	3005010	rgi	5.2.0	100	3_63			46554	46901					+		100						acridine dye; disinfecting agents and intercalating dyes		antibiotic efflux
VA04	sul1	sulfonamide-resistant dihydropteroate synthase Sul1	NCBI Reference Gene Database	2021-09-30.1	WP_000259031.1	amrfinderplus	3.10.16	100	3			46895	47731					+		100			279		279	SULFONAMIDE	SULFONAMIDE
VA04	sul1	sulfonamide resistant sul	CARD	3.1.4	3000410	rgi	5.2.0	100	3_64			46895	47734					+		100						sulfonamide antibiotic		antibiotic target replacement
VA04	blaCTX-M-2	class A extended-spectrum beta-lactamase CTX-M-2	NCBI Reference Gene Database	2021-09-30.1	WP_025368620.1	amrfinderplus	3.10.16	100	3			50179	51051					+		100			291		291	BETA-LACTAM	CEPHALOSPORIN
VA04	CTX-M-2	CTX-M beta-lactamase	CARD	3.1.4	3001865	rgi	5.2.0	100	3_66			50179	51054					+		100						cephalosporin		antibiotic inactivation
VA04	qacEdelta1	quaternary ammonium compound efflux SMR transporter QacE delta 1	NCBI Reference Gene Database	2021-09-30.1	WP_000679427.1	amrfinderplus	3.10.16	100	3			52138	52482					+		100			115		115	QUATERNARY AMMONIUM	QUATERNARY AMMONIUM
VA04	qacEdelta1	major facilitator superfamily (MFS) antibiotic efflux pump	CARD	3.1.4	3005010	rgi	5.2.0	100	3_67			52138	52485					+		286.09						acridine dye; disinfecting agents and intercalating dyes		antibiotic efflux
VA04	sul2	sulfonamide-resistant dihydropteroate synthase Sul2	NCBI Reference Gene Database	2021-09-30.1	WP_001043260.1	amrfinderplus	3.10.16	100	2			59273	60085					+		100			271		271	SULFONAMIDE	SULFONAMIDE
VA04	sul2	sulfonamide resistant sul	CARD	3.1.4	3000412	rgi	5.2.0	100	2_63			59273	60088					+		100						sulfonamide antibiotic		antibiotic target replacement
VA04	aph(3'')-Ib	aminoglycoside O-phosphotransferase APH(3'')-Ib	NCBI Reference Gene Database	2021-09-30.1	WP_109545041.1	amrfinderplus	3.10.16	100	2			60125	60949					+		100			275		275	AMINOGLYCOSIDE	STREPTOMYCIN
VA04	APH(3'')-Ib	APH(3'')	CARD	3.1.4	3002639	rgi	5.2.0	99.63	2_64			60149	60952					+		100						aminoglycoside antibiotic		antibiotic inactivation
VA04	aph(6)-Id	aminoglycoside O-phosphotransferase APH(6)-Id	NCBI Reference Gene Database	2021-09-30.1	WP_000480968.1	amrfinderplus	3.10.16	100	2			60952	61785					+		100			278		278	AMINOGLYCOSIDE	STREPTOMYCIN
VA04	APH(6)-Id	APH(6)	CARD	3.1.4	3002660	rgi	5.2.0	99.64	2_65			60952	61788					+		100						aminoglycoside antibiotic		antibiotic inactivation
VA04	TEM-1	TEM beta-lactamase	CARD	3.1.4	3000873	rgi	5.2.0	100	2_67			62509	63369					-		100						monobactam; cephalosporin; penam; penem		antibiotic inactivation
VA04	blaTEM-1	class A broad-spectrum beta-lactamase TEM-1	NCBI Reference Gene Database	2021-09-30.1	WP_000027057.1	amrfinderplus	3.10.16	100	2			62512	63369					-		100			286		286	BETA-LACTAM	BETA-LACTAM
VA04	AAC(3)-IIe	AAC(3)	CARD	3.1.4	3004621	rgi	5.2.0	98.95	2_74			66907	67767					-		100						aminoglycoside antibiotic		antibiotic inactivation
VA04	aac(3)-IIe	aminoglycoside N-acetyltransferase AAC(3)-IIe	NCBI Reference Gene Database	2021-09-30.1	WP_000557452.1	amrfinderplus	3.10.16	100	2			66910	67767					-		100			286		286	AMINOGLYCOSIDE	GENTAMICIN
VA04	catB3	type B-3 chloramphenicol O-acetyltransferase CatB3	NCBI Reference Gene Database	2021-09-30.1	WP_000186237.1	amrfinderplus	3.10.16	100	2			68632	69072					-		70			210		147	PHENICOL	CHLORAMPHENICOL
VA04	OXA-1	OXA beta-lactamase	CARD	3.1.4	3001396	rgi	5.2.0	100	2_77			69210	70040					-		105.43						carbapenem; cephalosporin; penam		antibiotic inactivation
VA04	blaOXA-1	oxacillin-hydrolyzing class D beta-lactamase OXA-1	NCBI Reference Gene Database	2021-09-30.1	WP_001334766.1	amrfinderplus	3.10.16	100	2			69213	70040					-		100			276		276	BETA-LACTAM	CEPHALOSPORIN
VA04	AAC(6')-Ib-cr6	AAC(6')-Ib-cr	CARD	3.1.4	3005116	rgi	5.2.0	98.99	2_78			70171	70770					-		100						fluoroquinolone antibiotic; aminoglycoside antibiotic		antibiotic inactivation
VA04	aac(6')-Ib-cr5	fluoroquinolone-acetylating aminoglycoside 6'-N-acetyltransferase AAC(6')-Ib-cr5	NCBI Reference Gene Database	2021-09-30.1	WP_063840321.1	amrfinderplus	3.10.16	100	2			70174	70725					-		100			184		184	AMINOGLYCOSIDE/QUINOLONE	AMIKACIN/KANAMYCIN/QUINOLONE/TOBRAMYCIN
VA04	tet(A)	tetracycline efflux MFS transporter Tet(A)	NCBI Reference Gene Database	2021-09-30.1	WP_000804063.1	amrfinderplus	3.10.16	100	2			74225	75142					+		76.69			399		306	TETRACYCLINE	TETRACYCLINE
VA04	tet(D)	major facilitator superfamily (MFS) antibiotic efflux pump	CARD	3.1.4	3000168	rgi	5.2.0	49.5	2_82			74225	75145					+		77.66						tetracycline antibiotic		antibiotic efflux
VA04	qnrB1	quinolone resistance pentapeptide repeat protein QnrB1	NCBI Reference Gene Database	2021-09-30.1	WP_014386481.1	amrfinderplus	3.10.16	100	2			82787	83428					+		100			214		214	QUINOLONE	QUINOLONE
VA04	QnrB1	quinolone resistance protein (qnr)	CARD	3.1.4	3002714	rgi	5.2.0	100	2_89			82787	83431					+		100						fluoroquinolone antibiotic		antibiotic target protection
VA04	CTX-M-15	CTX-M beta-lactamase	CARD	3.1.4	3001878	rgi	5.2.0	100	2_94			86523	87398					-		100						cephalosporin; penam		antibiotic inactivation
VA04	blaCTX-M-15	class A extended-spectrum beta-lactamase CTX-M-15	NCBI Reference Gene Database	2021-09-30.1	WP_000239590.1	amrfinderplus	3.10.16	100	2			86526	87398					-		100			291		291	BETA-LACTAM	CEPHALOSPORIN
VA04	QnrB19	quinolone resistance protein (qnr)	CARD	3.1.4	3002734	rgi	5.2.0	100	2_108			97038	97682					-		105.61						fluoroquinolone antibiotic		antibiotic target protection
VA04	qnrB19	quinolone resistance pentapeptide repeat protein QnrB19	NCBI Reference Gene Database	2021-09-30.1	WP_012954666.1	amrfinderplus	3.10.16	100	2			97041	97682					-		100			214		214	QUINOLONE	QUINOLONE
VA04	dfrA14	trimethoprim-resistant dihydrofolate reductase DfrA14	NCBI Reference Gene Database	2021-09-30.1	WP_004201280.1	amrfinderplus	3.10.16	100	2			107730	108200					+		100			157		157	TRIMETHOPRIM	TRIMETHOPRIM
VA04	dfrA14	trimethoprim resistant dihydrofolate reductase dfr	CARD	3.1.4	3002859	rgi	5.2.0	100	2_122			107730	108203					+		100						diaminopyrimidine antibiotic		antibiotic target replacement
VA04	adeF	resistance-nodulation-cell division (RND) antibiotic efflux pump	CARD	3.1.4	3000777	rgi	5.2.0	41.71	1_246			242342	245455					-		97.92						fluoroquinolone antibiotic; tetracycline antibiotic		antibiotic efflux
VA04	baeR	resistance-nodulation-cell division (RND) antibiotic efflux pump	CARD	3.1.4	3000828	rgi	5.2.0	92.05	1_571			588407	589129					-		100						aminoglycoside antibiotic; aminocoumarin antibiotic		antibiotic efflux
VA04	H-NS	major facilitator superfamily (MFS) antibiotic efflux pump; resistance-nodulation-cell division (RND) antibiotic efflux pump	CARD	3.1.4	3000676	rgi	5.2.0	94.07	1_977			1061728	1062135					-		98.54						macrolide antibiotic; fluoroquinolone antibiotic; cephalosporin; cephamycin; penam; tetracycline antibiotic		antibiotic efflux
VA04	marA	resistance-nodulation-cell division (RND) antibiotic efflux pump; General Bacterial Porin with reduced permeability to beta-lactams	CARD	3.1.4	3000263	rgi	5.2.0	92.74	1_1594			1673244	1673618					+		97.64						fluoroquinolone antibiotic; monobactam; carbapenem; cephalosporin; glycylcycline; cephamycin; penam; tetracycline antibiotic; rifamycin antibiotic; phenicol antibiotic; triclosan; penem		antibiotic efflux; reduced permeability to antibiotic
VA04	blaSHV-11	class A broad-spectrum beta-lactamase SHV-11	NCBI Reference Gene Database	2021-09-30.1	WP_004176269.1	amrfinderplus	3.10.16	100	1			1693721	1694578					+		100			286		286	BETA-LACTAM	BETA-LACTAM
VA04	SHV-11	SHV beta-lactamase	CARD	3.1.4	3001070	rgi	5.2.0	100	1_1614			1693721	1694581					+		100						carbapenem; cephalosporin; penam		antibiotic inactivation
VA04	Klebsiella pneumoniae KpnF	major facilitator superfamily (MFS) antibiotic efflux pump	CARD	3.1.4	3004583	rgi	5.2.0	100	1_1656			1734609	1734938					-		100						macrolide antibiotic; aminoglycoside antibiotic; cephalosporin; tetracycline antibiotic; peptide antibiotic; rifamycin antibiotic		antibiotic efflux
VA04	Klebsiella pneumoniae KpnE	major facilitator superfamily (MFS) antibiotic efflux pump	CARD	3.1.4	3004580	rgi	5.2.0	99.17	1_1657			1734925	1735287					-		100						macrolide antibiotic; aminoglycoside antibiotic; cephalosporin; tetracycline antibiotic; peptide antibiotic; rifamycin antibiotic		antibiotic efflux
VA04	Klebsiella pneumoniae OmpK37	General Bacterial Porin with reduced permeability to beta-lactams	CARD	3.1.4	3004122	rgi	5.2.0	94.27	1_1780			1872980	1874134					+		102.67						monobactam; carbapenem; cephalosporin; cephamycin; penam; penem		reduced permeability to antibiotic
VA04	OmpA	General Bacterial Porin with reduced permeability to beta-lactams	CARD	3.1.4	3005044	rgi	5.2.0	99.72	1_2182			2300817	2301887					+		95.19						monobactam; carbapenem; cephalosporin; cephamycin; penam; penem		reduced permeability to antibiotic
VA04	msbA	ATP-binding cassette (ABC) antibiotic efflux pump	CARD	3.1.4	3003950	rgi	5.2.0	92.78	1_2225			2352036	2353784					-		100						nitroimidazole antibiotic		antibiotic efflux
VA04	Escherichia coli ampH beta-lactamase	ampC-type beta-lactamase	CARD	3.1.4	3004612	rgi	5.2.0	85.45	1_2923			3071690	3072850					+		100.26						cephalosporin; penam		antibiotic inactivation
VA04	LptD	ATP-binding cassette (ABC) antibiotic efflux pump	CARD	3.1.4	3005059	rgi	5.2.0	100	1_3194			3380682	3383030					+		100						carbapenem; peptide antibiotic; aminocoumarin antibiotic; rifamycin antibiotic		antibiotic efflux
VA04	FosA6	fosfomycin thiol transferase	CARD	3.1.4	3004111	rgi	5.2.0	97.84	1_3332			3522691	3523110					-		100						fosfomycin		antibiotic inactivation
VA04	fosA	FosA5 family fosfomycin resistance glutathione transferase	NCBI Reference Gene Database	2021-09-30.1	WP_004146118.1	amrfinderplus	3.10.16	98.56	1			3522694	3523110					-		100			139		139	FOSFOMYCIN	FOSFOMYCIN
VA04	eptB	pmr phosphoethanolamine transferase	CARD	3.1.4	3005047	rgi	5.2.0	99.46	1_4200			4464934	4466607					+		97.04						peptide antibiotic		antibiotic target alteration
VA04	ArnT	pmr phosphoethanolamine transferase	CARD	3.1.4	3005053	rgi	5.2.0	99.82	1_4260			4545602	4547257					+		100						peptide antibiotic		antibiotic target alteration
VA04	CRP	resistance-nodulation-cell division (RND) antibiotic efflux pump	CARD	3.1.4	3000518	rgi	5.2.0	99.05	1_4358			4656582	4657214					-		100						macrolide antibiotic; fluoroquinolone antibiotic; penam		antibiotic efflux
VA04	rsmA	resistance-nodulation-cell division (RND) antibiotic efflux pump	CARD	3.1.4	3005069	rgi	5.2.0	85.25	1_5060			5359287	5359472					+		100						fluoroquinolone antibiotic; diaminopyrimidine antibiotic; phenicol antibiotic		antibiotic efflux
VA04	Klebsiella pneumoniae KpnH	major facilitator superfamily (MFS) antibiotic efflux pump	CARD	3.1.4	3004597	rgi	5.2.0	93.95	1_5068			5367331	5368869					-		100						macrolide antibiotic; fluoroquinolone antibiotic; aminoglycoside antibiotic; carbapenem; cephalosporin; penam; peptide antibiotic; penem		antibiotic efflux
VA04	Klebsiella pneumoniae KpnG	major facilitator superfamily (MFS) antibiotic efflux pump	CARD	3.1.4	3004588	rgi	5.2.0	99.49	1_5069			5368885	5370057					-		100						macrolide antibiotic; fluoroquinolone antibiotic; aminoglycoside antibiotic; carbapenem; cephalosporin; penam; peptide antibiotic; penem		antibiotic efflux
VA04	emrR	major facilitator superfamily (MFS) antibiotic efflux pump	CARD	3.1.4	3000516	rgi	5.2.0	92.57	1_5070			5370183	5370713					-		100						fluoroquinolone antibiotic		antibiotic efflux
VA04	adeF	resistance-nodulation-cell division (RND) antibiotic efflux pump	CARD	3.1.4	3000777	rgi	5.2.0	61.05	1_5118			5415762	5418914					-		99.15						fluoroquinolone antibiotic; tetracycline antibiotic		antibiotic efflux
VA04	oqxB19	multidrug efflux RND transporter permease subunit OqxB19	NCBI Reference Gene Database	2021-09-30.1	WP_004149399.1	amrfinderplus	3.10.16	100	1			5415765	5418914					-		100			1050		1050	PHENICOL/QUINOLONE	PHENICOL/QUINOLONE
VA04	oqxA	resistance-nodulation-cell division (RND) antibiotic efflux pump	CARD	3.1.4	3003922	rgi	5.2.0	100	1_5119			5418938	5420113					-		100						fluoroquinolone antibiotic; glycylcycline; tetracycline antibiotic; diaminopyrimidine antibiotic; nitrofuran antibiotic		antibiotic efflux
VA04	oqxA	multidrug efflux RND transporter periplasmic adaptor subunit OqxA	NCBI Reference Gene Database	2021-09-30.1	WP_002914189.1	amrfinderplus	3.10.16	100	1			5418941	5420113					-		100			391		391	PHENICOL/QUINOLONE	PHENICOL/QUINOLONE
VA126	QnrB19	quinolone resistance protein (qnr)	CARD	3.1.4	3002734	rgi	5.2.0	100	6_4			2767	3411					-		105.61						fluoroquinolone antibiotic		antibiotic target protection
VA126	qnrB19	quinolone resistance pentapeptide repeat protein QnrB19	NCBI Reference Gene Database	2021-09-30.1	WP_012954666.1	amrfinderplus	3.10.16	100	6			2770	3411					-		100			214		214	QUINOLONE	QUINOLONE
VA126	qacEdelta1	major facilitator superfamily (MFS) antibiotic efflux pump	CARD	3.1.4	3005010	rgi	5.2.0	100	5_7			5689	6036					-		286.09						acridine dye; disinfecting agents and intercalating dyes		antibiotic efflux
VA126	qacEdelta1	quaternary ammonium compound efflux SMR transporter QacE delta 1	NCBI Reference Gene Database	2021-09-30.1	WP_000679427.1	amrfinderplus	3.10.16	100	5			5692	6036					-		100			115		115	QUATERNARY AMMONIUM	QUATERNARY AMMONIUM
VA126	blaNDM-7	subclass B1 metallo-beta-lactamase NDM-7	NCBI Reference Gene Database	2021-09-30.1	WP_032495622.1	amrfinderplus	3.10.16	100	4			6063	6872					+		100			270		270	BETA-LACTAM	CARBAPENEM
VA126	NDM-7	NDM beta-lactamase	CARD	3.1.4	3002357	rgi	5.2.0	100	4_5			6063	6875					+		100						carbapenem; cephalosporin; cephamycin; penam		antibiotic inactivation
VA126	ble	bleomycin binding protein Ble-MBL	NCBI Reference Gene Database	2021-09-30.1	WP_004201167.1	amrfinderplus	3.10.16	100	4			6879	7241					+		100			121		121	BLEOMYCIN	BLEOMYCIN
VA126	CTX-M-2	CTX-M beta-lactamase	CARD	3.1.4	3001865	rgi	5.2.0	100	5_8			7120	7995					-		100						cephalosporin		antibiotic inactivation
VA126	blaCTX-M-2	class A extended-spectrum beta-lactamase CTX-M-2	NCBI Reference Gene Database	2021-09-30.1	WP_025368620.1	amrfinderplus	3.10.16	100	5			7123	7995					-		100			291		291	BETA-LACTAM	CEPHALOSPORIN
VA126	qnrB	QnrB family quinolone resistance pentapeptide repeat protein	NCBI Reference Gene Database	2021-09-30.1	WP_012954666.1	amrfinderplus	3.10.16	100	6			7918	8535					-		96.26			214		206	QUINOLONE	QUINOLONE
VA126	AAC(6')-Ib-cr6	AAC(6')-Ib-cr	CARD	3.1.4	3005116	rgi	5.2.0	98.99	4_10			9930	10529					+		100						fluoroquinolone antibiotic; aminoglycoside antibiotic		antibiotic inactivation
VA126	aac(6')-Ib-cr5	fluoroquinolone-acetylating aminoglycoside 6'-N-acetyltransferase AAC(6')-Ib-cr5	NCBI Reference Gene Database	2021-09-30.1	WP_063840321.1	amrfinderplus	3.10.16	100	4			9975	10526					+		100			184		184	AMINOGLYCOSIDE/QUINOLONE	AMIKACIN/KANAMYCIN/QUINOLONE/TOBRAMYCIN
VA126	sul1	sulfonamide resistant sul	CARD	3.1.4	3000410	rgi	5.2.0	100	5_10			10440	11279					-		100						sulfonamide antibiotic		antibiotic target replacement
VA126	sul1	sulfonamide-resistant dihydropteroate synthase Sul1	NCBI Reference Gene Database	2021-09-30.1	WP_000259031.1	amrfinderplus	3.10.16	100	5			10443	11279					-		100			279		279	SULFONAMIDE	SULFONAMIDE
VA126	blaOXA-1	oxacillin-hydrolyzing class D beta-lactamase OXA-1	NCBI Reference Gene Database	2021-09-30.1	WP_001334766.1	amrfinderplus	3.10.16	100	4			10660	11487					+		100			276		276	BETA-LACTAM	CEPHALOSPORIN
VA126	OXA-1	OXA beta-lactamase	CARD	3.1.4	3001396	rgi	5.2.0	100	4_11			10660	11490					+		105.43						carbapenem; cephalosporin; penam		antibiotic inactivation
VA126	qacEdelta1	major facilitator superfamily (MFS) antibiotic efflux pump	CARD	3.1.4	3005010	rgi	5.2.0	100	5_11			11273	11620					-		100						acridine dye; disinfecting agents and intercalating dyes		antibiotic efflux
VA126	qacEdelta1	quaternary ammonium compound efflux SMR transporter QacE delta 1	NCBI Reference Gene Database	2021-09-30.1	WP_000679427.1	amrfinderplus	3.10.16	100	5			11276	11620					-		100			115		115	QUATERNARY AMMONIUM	QUATERNARY AMMONIUM
VA126	catB3	type B-3 chloramphenicol O-acetyltransferase CatB3	NCBI Reference Gene Database	2021-09-30.1	WP_000186237.1	amrfinderplus	3.10.16	100	4			11628	12068					+		70			210		147	PHENICOL	CHLORAMPHENICOL
VA126	ANT(3'')-IIa	ANT(3'')	CARD	3.1.4	3004089	rgi	5.2.0	99.63	5_12			11744	12559					-		83.9						aminoglycoside antibiotic		antibiotic inactivation
VA126	aadA1	ANT(3'')-Ia family aminoglycoside nucleotidyltransferase AadA1	NCBI Reference Gene Database	2021-09-30.1	WP_001209508.1	amrfinderplus	3.10.16	100	5			11747	12535					-		100			263		263	AMINOGLYCOSIDE	STREPTOMYCIN
VA126	OXA-10	OXA beta-lactamase	CARD	3.1.4	3001405	rgi	5.2.0	100	5_13			12552	13352					-		100						carbapenem; cephalosporin; penam		antibiotic inactivation
VA126	blaOXA-10	oxacillin-hydrolyzing class D beta-lactamase OXA-10	NCBI Reference Gene Database	2021-09-30.1	WP_000846390.1	amrfinderplus	3.10.16	100	5			12555	13352					-		100			266		266	BETA-LACTAM	CEPHALOSPORIN
VA126	aac(3)-IIe	aminoglycoside N-acetyltransferase AAC(3)-IIe	NCBI Reference Gene Database	2021-09-30.1	WP_000557452.1	amrfinderplus	3.10.16	100	4			12933	13790					+		100			286		286	AMINOGLYCOSIDE	GENTAMICIN
VA126	AAC(3)-IIe	AAC(3)	CARD	3.1.4	3004621	rgi	5.2.0	98.95	4_14			12933	13793					+		100						aminoglycoside antibiotic		antibiotic inactivation
VA126	cmlA5	major facilitator superfamily (MFS) antibiotic efflux pump	CARD	3.1.4	3002695	rgi	5.2.0	100	5_14			13617	14876					-		100						phenicol antibiotic		antibiotic efflux
VA126	cmlA5	chloramphenicol efflux MFS transporter CmlA5	NCBI Reference Gene Database	2021-09-30.1	WP_012300772.1	amrfinderplus	3.10.16	100	5			13620	14876					-		100			419		419	PHENICOL	CHLORAMPHENICOL
VA126	adeF	resistance-nodulation-cell division (RND) antibiotic efflux pump	CARD	3.1.4	3000777	rgi	5.2.0	41.71	2_17			15077	18190					-		97.92						fluoroquinolone antibiotic; tetracycline antibiotic		antibiotic efflux
VA126	arr-2	rifampin ADP-ribosyltransferase (Arr)	CARD	3.1.4	3002847	rgi	5.2.0	100	5_15			15197	15649					-		100						rifamycin antibiotic		antibiotic inactivation
VA126	arr-2	NAD(+)--rifampin ADP-ribosyltransferase Arr-2	NCBI Reference Gene Database	2021-09-30.1	WP_000237816.1	amrfinderplus	3.10.16	100	5			15200	15649					-		100			150		150	RIFAMYCIN	RIFAMYCIN
VA126	QnrB1	quinolone resistance protein (qnr)	CARD	3.1.4	3002714	rgi	5.2.0	100	4_23			18374	19018					-		100						fluoroquinolone antibiotic		antibiotic target protection
VA126	qnrB1	quinolone resistance pentapeptide repeat protein QnrB1	NCBI Reference Gene Database	2021-09-30.1	WP_014386481.1	amrfinderplus	3.10.16	100	4			18377	19018					-		100			214		214	QUINOLONE	QUINOLONE
VA126	tet(A)	major facilitator superfamily (MFS) antibiotic efflux pump	CARD	3.1.4	3000165	rgi	5.2.0	99.74	4_30			27246	28445					-		94.1						tetracycline antibiotic		antibiotic efflux
VA126	tet(A)	tetracycline efflux MFS transporter Tet(A)	NCBI Reference Gene Database	2021-09-30.1	WP_000804064.1	amrfinderplus	3.10.16	100	4			27249	28445					-		100			399		399	TETRACYCLINE	TETRACYCLINE
VA126	sul2	sulfonamide-resistant dihydropteroate synthase Sul2	NCBI Reference Gene Database	2021-09-30.1	WP_001043260.1	amrfinderplus	3.10.16	100	3			59273	60085					+		100			271		271	SULFONAMIDE	SULFONAMIDE
VA126	sul2	sulfonamide resistant sul	CARD	3.1.4	3000412	rgi	5.2.0	100	3_63			59273	60088					+		100						sulfonamide antibiotic		antibiotic target replacement
VA126	aph(3'')-Ib	aminoglycoside O-phosphotransferase APH(3'')-Ib	NCBI Reference Gene Database	2021-09-30.1	WP_109545041.1	amrfinderplus	3.10.16	100	3			60125	60949					+		100			275		275	AMINOGLYCOSIDE	STREPTOMYCIN
VA126	APH(3'')-Ib	APH(3'')	CARD	3.1.4	3002639	rgi	5.2.0	99.63	3_64			60149	60952					+		100						aminoglycoside antibiotic		antibiotic inactivation
VA126	aph(6)-Id	aminoglycoside O-phosphotransferase APH(6)-Id	NCBI Reference Gene Database	2021-09-30.1	WP_000480968.1	amrfinderplus	3.10.16	100	3			60952	61785					+		100			278		278	AMINOGLYCOSIDE	STREPTOMYCIN
VA126	APH(6)-Id	APH(6)	CARD	3.1.4	3002660	rgi	5.2.0	99.64	3_65			60952	61788					+		100						aminoglycoside antibiotic		antibiotic inactivation
VA126	TEM-1	TEM beta-lactamase	CARD	3.1.4	3000873	rgi	5.2.0	100	3_67			62509	63369					-		100						monobactam; cephalosporin; penam; penem		antibiotic inactivation
VA126	blaTEM-1	class A broad-spectrum beta-lactamase TEM-1	NCBI Reference Gene Database	2021-09-30.1	WP_000027057.1	amrfinderplus	3.10.16	100	3			62512	63369					-		100			286		286	BETA-LACTAM	BETA-LACTAM
VA126	CTX-M-15	CTX-M beta-lactamase	CARD	3.1.4	3001878	rgi	5.2.0	100	3_72			66246	67121					-		100						cephalosporin; penam		antibiotic inactivation
VA126	blaCTX-M-15	class A extended-spectrum beta-lactamase CTX-M-15	NCBI Reference Gene Database	2021-09-30.1	WP_000239590.1	amrfinderplus	3.10.16	100	3			66249	67121					-		100			291		291	BETA-LACTAM	CEPHALOSPORIN
VA126	QnrB19	quinolone resistance protein (qnr)	CARD	3.1.4	3002734	rgi	5.2.0	100	3_86			76761	77405					-		105.61						fluoroquinolone antibiotic		antibiotic target protection
VA126	qnrB19	quinolone resistance pentapeptide repeat protein QnrB19	NCBI Reference Gene Database	2021-09-30.1	WP_012954666.1	amrfinderplus	3.10.16	100	3			76764	77405					-		100			214		214	QUINOLONE	QUINOLONE
VA126	dfrA14	trimethoprim-resistant dihydrofolate reductase DfrA14	NCBI Reference Gene Database	2021-09-30.1	WP_004201280.1	amrfinderplus	3.10.16	100	3			87453	87923					+		100			157		157	TRIMETHOPRIM	TRIMETHOPRIM
VA126	dfrA14	trimethoprim resistant dihydrofolate reductase dfr	CARD	3.1.4	3002859	rgi	5.2.0	100	3_100			87453	87926					+		100						diaminopyrimidine antibiotic		antibiotic target replacement
VA126	eptB	pmr phosphoethanolamine transferase	CARD	3.1.4	3005047	rgi	5.2.0	99.46	1_214			219725	221398					+		97.04						peptide antibiotic		antibiotic target alteration
VA126	ArnT	pmr phosphoethanolamine transferase	CARD	3.1.4	3005053	rgi	5.2.0	99.82	1_274			300393	302048					+		100						peptide antibiotic		antibiotic target alteration
VA126	CRP	resistance-nodulation-cell division (RND) antibiotic efflux pump	CARD	3.1.4	3000518	rgi	5.2.0	99.05	1_372			411373	412005					-		100						macrolide antibiotic; fluoroquinolone antibiotic; penam		antibiotic efflux
VA126	rsmA	resistance-nodulation-cell division (RND) antibiotic efflux pump	CARD	3.1.4	3005069	rgi	5.2.0	85.25	1_1074			1114078	1114263					+		100						fluoroquinolone antibiotic; diaminopyrimidine antibiotic; phenicol antibiotic		antibiotic efflux
VA126	Klebsiella pneumoniae KpnH	major facilitator superfamily (MFS) antibiotic efflux pump	CARD	3.1.4	3004597	rgi	5.2.0	93.95	1_1082			1122122	1123660					-		100						macrolide antibiotic; fluoroquinolone antibiotic; aminoglycoside antibiotic; carbapenem; cephalosporin; penam; peptide antibiotic; penem		antibiotic efflux
VA126	Klebsiella pneumoniae KpnG	major facilitator superfamily (MFS) antibiotic efflux pump	CARD	3.1.4	3004588	rgi	5.2.0	99.49	1_1083			1123676	1124848					-		100						macrolide antibiotic; fluoroquinolone antibiotic; aminoglycoside antibiotic; carbapenem; cephalosporin; penam; peptide antibiotic; penem		antibiotic efflux
VA126	emrR	major facilitator superfamily (MFS) antibiotic efflux pump	CARD	3.1.4	3000516	rgi	5.2.0	92.57	1_1084			1124974	1125504					-		100						fluoroquinolone antibiotic		antibiotic efflux
VA126	adeF	resistance-nodulation-cell division (RND) antibiotic efflux pump	CARD	3.1.4	3000777	rgi	5.2.0	61.05	1_1132			1170553	1173705					-		99.15						fluoroquinolone antibiotic; tetracycline antibiotic		antibiotic efflux
VA126	oqxB19	multidrug efflux RND transporter permease subunit OqxB19	NCBI Reference Gene Database	2021-09-30.1	WP_004149399.1	amrfinderplus	3.10.16	100	1			1170556	1173705					-		100			1050		1050	PHENICOL/QUINOLONE	PHENICOL/QUINOLONE
VA126	oqxA	resistance-nodulation-cell division (RND) antibiotic efflux pump	CARD	3.1.4	3003922	rgi	5.2.0	100	1_1133			1173729	1174904					-		100						fluoroquinolone antibiotic; glycylcycline; tetracycline antibiotic; diaminopyrimidine antibiotic; nitrofuran antibiotic		antibiotic efflux
VA126	oqxA	multidrug efflux RND transporter periplasmic adaptor subunit OqxA	NCBI Reference Gene Database	2021-09-30.1	WP_002914189.1	amrfinderplus	3.10.16	100	1			1173732	1174904					-		100			391		391	PHENICOL/QUINOLONE	PHENICOL/QUINOLONE
VA126	baeR	resistance-nodulation-cell division (RND) antibiotic efflux pump	CARD	3.1.4	3000828	rgi	5.2.0	92.05	1_1403			1460548	1461270					-		100						aminoglycoside antibiotic; aminocoumarin antibiotic		antibiotic efflux
VA126	H-NS	major facilitator superfamily (MFS) antibiotic efflux pump; resistance-nodulation-cell division (RND) antibiotic efflux pump	CARD	3.1.4	3000676	rgi	5.2.0	94.07	1_1815			1937625	1938032					-		98.54						macrolide antibiotic; fluoroquinolone antibiotic; cephalosporin; cephamycin; penam; tetracycline antibiotic		antibiotic efflux
VA126	marA	resistance-nodulation-cell division (RND) antibiotic efflux pump; General Bacterial Porin with reduced permeability to beta-lactams	CARD	3.1.4	3000263	rgi	5.2.0	92.74	1_2429			2547165	2547539					+		97.64						fluoroquinolone antibiotic; monobactam; carbapenem; cephalosporin; glycylcycline; cephamycin; penam; tetracycline antibiotic; rifamycin antibiotic; phenicol antibiotic; triclosan; penem		antibiotic efflux; reduced permeability to antibiotic
VA126	blaSHV-11	class A broad-spectrum beta-lactamase SHV-11	NCBI Reference Gene Database	2021-09-30.1	WP_004176269.1	amrfinderplus	3.10.16	100	1			2567642	2568499					+		100			286		286	BETA-LACTAM	BETA-LACTAM
VA126	SHV-11	SHV beta-lactamase	CARD	3.1.4	3001070	rgi	5.2.0	100	1_2449			2567642	2568502					+		100						carbapenem; cephalosporin; penam		antibiotic inactivation
VA126	Klebsiella pneumoniae KpnF	major facilitator superfamily (MFS) antibiotic efflux pump	CARD	3.1.4	3004583	rgi	5.2.0	100	1_2491			2608530	2608859					-		100						macrolide antibiotic; aminoglycoside antibiotic; cephalosporin; tetracycline antibiotic; peptide antibiotic; rifamycin antibiotic		antibiotic efflux
VA126	Klebsiella pneumoniae KpnE	major facilitator superfamily (MFS) antibiotic efflux pump	CARD	3.1.4	3004580	rgi	5.2.0	99.17	1_2492			2608846	2609208					-		100						macrolide antibiotic; aminoglycoside antibiotic; cephalosporin; tetracycline antibiotic; peptide antibiotic; rifamycin antibiotic		antibiotic efflux
VA126	Klebsiella pneumoniae OmpK37	General Bacterial Porin with reduced permeability to beta-lactams	CARD	3.1.4	3004122	rgi	5.2.0	94.27	1_2615			2746901	2748055					+		102.67						monobactam; carbapenem; cephalosporin; cephamycin; penam; penem		reduced permeability to antibiotic
VA126	OmpA	General Bacterial Porin with reduced permeability to beta-lactams	CARD	3.1.4	3005044	rgi	5.2.0	99.72	1_3018			3175341	3176411					+		95.19						monobactam; carbapenem; cephalosporin; cephamycin; penam; penem		reduced permeability to antibiotic
VA126	msbA	ATP-binding cassette (ABC) antibiotic efflux pump	CARD	3.1.4	3003950	rgi	5.2.0	92.78	1_3061			3226560	3228308					-		100						nitroimidazole antibiotic		antibiotic efflux
VA126	Escherichia coli ampH beta-lactamase	ampC-type beta-lactamase	CARD	3.1.4	3004612	rgi	5.2.0	85.45	1_3759			3946214	3947374					+		100.26						cephalosporin; penam		antibiotic inactivation
VA126	LptD	ATP-binding cassette (ABC) antibiotic efflux pump	CARD	3.1.4	3005059	rgi	5.2.0	100	1_4030			4255206	4257554					+		100						carbapenem; peptide antibiotic; aminocoumarin antibiotic; rifamycin antibiotic		antibiotic efflux
VA126	FosA6	fosfomycin thiol transferase	CARD	3.1.4	3004111	rgi	5.2.0	97.84	1_4168			4397448	4397867					-		100						fosfomycin		antibiotic inactivation
VA126	fosA	FosA5 family fosfomycin resistance glutathione transferase	NCBI Reference Gene Database	2021-09-30.1	WP_004146118.1	amrfinderplus	3.10.16	98.56	1			4397451	4397867					-		100			139		139	FOSFOMYCIN	FOSFOMYCIN
VA172	AAC(6')-Ib-cr6	AAC(6')-Ib-cr	CARD	3.1.4	3005116	rgi	5.2.0	98.99	2_5			3746	4345					+		100						fluoroquinolone antibiotic; aminoglycoside antibiotic		antibiotic inactivation
VA172	aac(6')-Ib-cr5	fluoroquinolone-acetylating aminoglycoside 6'-N-acetyltransferase AAC(6')-Ib-cr5	NCBI Reference Gene Database	2021-09-30.1	WP_063840321.1	amrfinderplus	3.10.16	100	2			3791	4342					+		100			184		184	AMINOGLYCOSIDE/QUINOLONE	AMIKACIN/KANAMYCIN/QUINOLONE/TOBRAMYCIN
VA172	arr-3	NAD(+)--rifampin ADP-ribosyltransferase Arr-3	NCBI Reference Gene Database	2021-09-30.1	WP_001749986.1	amrfinderplus	3.10.16	100	2			4442	4891					+		100			150		150	RIFAMYCIN	RIFAMYCIN
VA172	arr-3	rifampin ADP-ribosyltransferase (Arr)	CARD	3.1.4	3002848	rgi	5.2.0	100	2_6			4442	4894					+		100						rifamycin antibiotic		antibiotic inactivation
VA172	dfrA27	trimethoprim-resistant dihydrofolate reductase DfrA27	NCBI Reference Gene Database	2021-09-30.1	WP_001749985.1	amrfinderplus	3.10.16	100	2			5027	5497					+		100			157		157	TRIMETHOPRIM	TRIMETHOPRIM
VA172	aadA16	ANT(3'')-Ia family aminoglycoside nucleotidyltransferase AadA16	NCBI Reference Gene Database	2021-09-30.1	WP_001749984.1	amrfinderplus	3.10.16	100	2			5681	6523					+		100			281		281	AMINOGLYCOSIDE	STREPTOMYCIN
VA172	aadA16	ANT(3'')	CARD	3.1.4	3002616	rgi	5.2.0	98.93	2_8			5681	6526					+		100						aminoglycoside antibiotic		antibiotic inactivation
VA172	QnrB19	quinolone resistance protein (qnr)	CARD	3.1.4	3002734	rgi	5.2.0	100	3_9			5909	6553					-		100						fluoroquinolone antibiotic		antibiotic target protection
VA172	qnrB19	quinolone resistance pentapeptide repeat protein QnrB19	NCBI Reference Gene Database	2021-09-30.1	WP_012954666.1	amrfinderplus	3.10.16	100	3			5912	6553					-		100			214		214	QUINOLONE	QUINOLONE
VA172	qacEdelta1	quaternary ammonium compound efflux SMR transporter QacE delta 1	NCBI Reference Gene Database	2021-09-30.1	WP_000679427.1	amrfinderplus	3.10.16	100	2			6643	6987					+		100			115		115	QUATERNARY AMMONIUM	QUATERNARY AMMONIUM
VA172	qacEdelta1	major facilitator superfamily (MFS) antibiotic efflux pump	CARD	3.1.4	3005010	rgi	5.2.0	100	2_9			6643	6990					+		100						acridine dye; disinfecting agents and intercalating dyes		antibiotic efflux
VA172	sul1	sulfonamide-resistant dihydropteroate synthase Sul1	NCBI Reference Gene Database	2021-09-30.1	WP_000259031.1	amrfinderplus	3.10.16	100	2			6984	7820					+		100			279		279	SULFONAMIDE	SULFONAMIDE
VA172	sul1	sulfonamide resistant sul	CARD	3.1.4	3000410	rgi	5.2.0	100	2_10			6984	7823					+		100						sulfonamide antibiotic		antibiotic target replacement
VA172	blaCTX-M-2	class A extended-spectrum beta-lactamase CTX-M-2	NCBI Reference Gene Database	2021-09-30.1	WP_025368620.1	amrfinderplus	3.10.16	100	2			10268	11140					+		100			291		291	BETA-LACTAM	CEPHALOSPORIN
VA172	CTX-M-2	CTX-M beta-lactamase	CARD	3.1.4	3001865	rgi	5.2.0	100	2_12			10268	11143					+		100						cephalosporin		antibiotic inactivation
VA172	qacEdelta1	quaternary ammonium compound efflux SMR transporter QacE delta 1	NCBI Reference Gene Database	2021-09-30.1	WP_000679427.1	amrfinderplus	3.10.16	100	2			12227	12571					+		100			115		115	QUATERNARY AMMONIUM	QUATERNARY AMMONIUM
VA172	qacEdelta1	major facilitator superfamily (MFS) antibiotic efflux pump	CARD	3.1.4	3005010	rgi	5.2.0	100	2_13			12227	12574					+		286.09						acridine dye; disinfecting agents and intercalating dyes		antibiotic efflux
VA172	blaTEM	TEM family class A beta-lactamase	NCBI Reference Gene Database	2021-09-30.1	WP_015379489.1	amrfinderplus	3.10.16	98.95	2			18454	19023					+		66.43			286		190	BETA-LACTAM	BETA-LACTAM
VA172	blaKPC-2	carbapenem-hydrolyzing class A beta-lactamase KPC-2	NCBI Reference Gene Database	2021-09-30.1	WP_004199234.1	amrfinderplus	3.10.16	100	2			19248	20126					+		100			293		293	BETA-LACTAM	CARBAPENEM
VA172	KPC-2	KPC beta-lactamase	CARD	3.1.4	3002312	rgi	5.2.0	100	2_19			19248	20129					+		100						monobactam; carbapenem; cephalosporin; penam		antibiotic inactivation
VA172	sul1	sulfonamide resistant sul	CARD	3.1.4	3000410	rgi	5.2.0	100	2_41			39304	40143					-		100						sulfonamide antibiotic		antibiotic target replacement
VA172	sul1	sulfonamide-resistant dihydropteroate synthase Sul1	NCBI Reference Gene Database	2021-09-30.1	WP_000259031.1	amrfinderplus	3.10.16	100	2			39307	40143					-		100			279		279	SULFONAMIDE	SULFONAMIDE
VA172	qacEdelta1	major facilitator superfamily (MFS) antibiotic efflux pump	CARD	3.1.4	3005010	rgi	5.2.0	100	2_42			40137	40484					-		100						acridine dye; disinfecting agents and intercalating dyes		antibiotic efflux
VA172	qacEdelta1	quaternary ammonium compound efflux SMR transporter QacE delta 1	NCBI Reference Gene Database	2021-09-30.1	WP_000679427.1	amrfinderplus	3.10.16	100	2			40140	40484					-		100			115		115	QUATERNARY AMMONIUM	QUATERNARY AMMONIUM
VA172	ANT(3'')-IIa	ANT(3'')	CARD	3.1.4	3004089	rgi	5.2.0	99.63	2_43			40608	41423					-		83.9						aminoglycoside antibiotic		antibiotic inactivation
VA172	aadA1	ANT(3'')-Ia family aminoglycoside nucleotidyltransferase AadA1	NCBI Reference Gene Database	2021-09-30.1	WP_001209508.1	amrfinderplus	3.10.16	100	2			40611	41399					-		100			263		263	AMINOGLYCOSIDE	STREPTOMYCIN
VA172	blaTEM-1	class A broad-spectrum beta-lactamase TEM-1	NCBI Reference Gene Database	2021-09-30.1	WP_000027057.1	amrfinderplus	3.10.16	100	3			61007	61864					+		100			286		286	BETA-LACTAM	BETA-LACTAM
VA172	TEM-1	TEM beta-lactamase	CARD	3.1.4	3000873	rgi	5.2.0	100	3_69			61007	61867					+		100						monobactam; cephalosporin; penam; penem		antibiotic inactivation
VA172	APH(6)-Id	APH(6)	CARD	3.1.4	3002660	rgi	5.2.0	99.64	3_71			62588	63424					-		100						aminoglycoside antibiotic		antibiotic inactivation
VA172	aph(6)-Id	aminoglycoside O-phosphotransferase APH(6)-Id	NCBI Reference Gene Database	2021-09-30.1	WP_000480968.1	amrfinderplus	3.10.16	100	3			62591	63424					-		100			278		278	AMINOGLYCOSIDE	STREPTOMYCIN
VA172	APH(3'')-Ib	APH(3'')	CARD	3.1.4	3002639	rgi	5.2.0	99.63	3_72			63424	64227					-		100						aminoglycoside antibiotic		antibiotic inactivation
VA172	aph(3'')-Ib	aminoglycoside O-phosphotransferase APH(3'')-Ib	NCBI Reference Gene Database	2021-09-30.1	WP_109545041.1	amrfinderplus	3.10.16	100	3			63427	64251					-		100			275		275	AMINOGLYCOSIDE	STREPTOMYCIN
VA172	sul2	sulfonamide resistant sul	CARD	3.1.4	3000412	rgi	5.2.0	100	3_73			64288	65103					-		100						sulfonamide antibiotic		antibiotic target replacement
VA172	sul2	sulfonamide-resistant dihydropteroate synthase Sul2	NCBI Reference Gene Database	2021-09-30.1	WP_001043260.1	amrfinderplus	3.10.16	100	3			64291	65103					-		100			271		271	SULFONAMIDE	SULFONAMIDE
VA172	eptB	pmr phosphoethanolamine transferase	CARD	3.1.4	3005047	rgi	5.2.0	99.46	1_211			219604	221277					+		97.04						peptide antibiotic		antibiotic target alteration
VA172	ArnT	pmr phosphoethanolamine transferase	CARD	3.1.4	3005053	rgi	5.2.0	99.82	1_271			300275	301930					+		100						peptide antibiotic		antibiotic target alteration
VA172	CRP	resistance-nodulation-cell division (RND) antibiotic efflux pump	CARD	3.1.4	3000518	rgi	5.2.0	99.05	1_369			411255	411887					-		100						macrolide antibiotic; fluoroquinolone antibiotic; penam		antibiotic efflux
VA172	rsmA	resistance-nodulation-cell division (RND) antibiotic efflux pump	CARD	3.1.4	3005069	rgi	5.2.0	85.25	1_1086			1131772	1131957					+		100						fluoroquinolone antibiotic; diaminopyrimidine antibiotic; phenicol antibiotic		antibiotic efflux
VA172	Klebsiella pneumoniae KpnH	major facilitator superfamily (MFS) antibiotic efflux pump	CARD	3.1.4	3004597	rgi	5.2.0	93.95	1_1094			1139816	1141354					-		100						macrolide antibiotic; fluoroquinolone antibiotic; aminoglycoside antibiotic; carbapenem; cephalosporin; penam; peptide antibiotic; penem		antibiotic efflux
VA172	Klebsiella pneumoniae KpnG	major facilitator superfamily (MFS) antibiotic efflux pump	CARD	3.1.4	3004588	rgi	5.2.0	99.49	1_1095			1141370	1142542					-		100						macrolide antibiotic; fluoroquinolone antibiotic; aminoglycoside antibiotic; carbapenem; cephalosporin; penam; peptide antibiotic; penem		antibiotic efflux
VA172	emrR	major facilitator superfamily (MFS) antibiotic efflux pump	CARD	3.1.4	3000516	rgi	5.2.0	92.57	1_1096			1142668	1143198					-		100						fluoroquinolone antibiotic		antibiotic efflux
VA172	adeF	resistance-nodulation-cell division (RND) antibiotic efflux pump	CARD	3.1.4	3000777	rgi	5.2.0	61.05	1_1141			1187470	1190622					-		99.15						fluoroquinolone antibiotic; tetracycline antibiotic		antibiotic efflux
VA172	oqxB19	multidrug efflux RND transporter permease subunit OqxB19	NCBI Reference Gene Database	2021-09-30.1	WP_004149399.1	amrfinderplus	3.10.16	100	1			1187473	1190622					-		100			1050		1050	PHENICOL/QUINOLONE	PHENICOL/QUINOLONE
VA172	oqxA	resistance-nodulation-cell division (RND) antibiotic efflux pump	CARD	3.1.4	3003922	rgi	5.2.0	100	1_1142			1190646	1191821					-		100						fluoroquinolone antibiotic; glycylcycline; tetracycline antibiotic; diaminopyrimidine antibiotic; nitrofuran antibiotic		antibiotic efflux
VA172	oqxA	multidrug efflux RND transporter periplasmic adaptor subunit OqxA	NCBI Reference Gene Database	2021-09-30.1	WP_002914189.1	amrfinderplus	3.10.16	100	1			1190649	1191821					-		100			391		391	PHENICOL/QUINOLONE	PHENICOL/QUINOLONE
VA172	adeF	resistance-nodulation-cell division (RND) antibiotic efflux pump	CARD	3.1.4	3000777	rgi	5.2.0	41.71	1_1343			1406677	1409790					-		97.92						fluoroquinolone antibiotic; tetracycline antibiotic		antibiotic efflux
VA172	baeR	resistance-nodulation-cell division (RND) antibiotic efflux pump	CARD	3.1.4	3000828	rgi	5.2.0	92.05	1_1611			1713928	1714650					-		100						aminoglycoside antibiotic; aminocoumarin antibiotic		antibiotic efflux
VA172	H-NS	major facilitator superfamily (MFS) antibiotic efflux pump; resistance-nodulation-cell division (RND) antibiotic efflux pump	CARD	3.1.4	3000676	rgi	5.2.0	94.07	1_1937			2089418	2089825					-		98.54						macrolide antibiotic; fluoroquinolone antibiotic; cephalosporin; cephamycin; penam; tetracycline antibiotic		antibiotic efflux
VA172	marA	resistance-nodulation-cell division (RND) antibiotic efflux pump; General Bacterial Porin with reduced permeability to beta-lactams	CARD	3.1.4	3000263	rgi	5.2.0	92.74	1_2503			2669953	2670327					+		97.64						fluoroquinolone antibiotic; monobactam; carbapenem; cephalosporin; glycylcycline; cephamycin; penam; tetracycline antibiotic; rifamycin antibiotic; phenicol antibiotic; triclosan; penem		antibiotic efflux; reduced permeability to antibiotic
VA172	blaSHV-11	class A broad-spectrum beta-lactamase SHV-11	NCBI Reference Gene Database	2021-09-30.1	WP_004176269.1	amrfinderplus	3.10.16	100	1			2690430	2691287					+		100			286		286	BETA-LACTAM	BETA-LACTAM
VA172	SHV-11	SHV beta-lactamase	CARD	3.1.4	3001070	rgi	5.2.0	100	1_2523			2690430	2691290					+		100						carbapenem; cephalosporin; penam		antibiotic inactivation
VA172	Klebsiella pneumoniae KpnF	major facilitator superfamily (MFS) antibiotic efflux pump	CARD	3.1.4	3004583	rgi	5.2.0	100	1_2564			2731318	2731647					-		100						macrolide antibiotic; aminoglycoside antibiotic; cephalosporin; tetracycline antibiotic; peptide antibiotic; rifamycin antibiotic		antibiotic efflux
VA172	Klebsiella pneumoniae KpnE	major facilitator superfamily (MFS) antibiotic efflux pump	CARD	3.1.4	3004580	rgi	5.2.0	99.17	1_2565			2731634	2731996					-		100						macrolide antibiotic; aminoglycoside antibiotic; cephalosporin; tetracycline antibiotic; peptide antibiotic; rifamycin antibiotic		antibiotic efflux
VA172	Klebsiella pneumoniae OmpK37	General Bacterial Porin with reduced permeability to beta-lactams	CARD	3.1.4	3004122	rgi	5.2.0	94.27	1_2687			2869689	2870843					+		102.67						monobactam; carbapenem; cephalosporin; cephamycin; penam; penem		reduced permeability to antibiotic
VA172	OmpA	General Bacterial Porin with reduced permeability to beta-lactams	CARD	3.1.4	3005044	rgi	5.2.0	99.72	1_3082			3289695	3290765					+		95.19						monobactam; carbapenem; cephalosporin; cephamycin; penam; penem		reduced permeability to antibiotic
VA172	msbA	ATP-binding cassette (ABC) antibiotic efflux pump	CARD	3.1.4	3003950	rgi	5.2.0	92.78	1_3123			3340137	3341885					-		100						nitroimidazole antibiotic		antibiotic efflux
VA172	Escherichia coli ampH beta-lactamase	ampC-type beta-lactamase	CARD	3.1.4	3004612	rgi	5.2.0	85.45	1_3830			4083577	4084737					+		100.26						cephalosporin; penam		antibiotic inactivation
VA172	LptD	ATP-binding cassette (ABC) antibiotic efflux pump	CARD	3.1.4	3005059	rgi	5.2.0	100	1_4101			4393801	4396149					+		100						carbapenem; peptide antibiotic; aminocoumarin antibiotic; rifamycin antibiotic		antibiotic efflux
VA172	FosA6	fosfomycin thiol transferase	CARD	3.1.4	3004111	rgi	5.2.0	97.84	1_4239			4536053	4536472					-		100						fosfomycin		antibiotic inactivation
VA172	fosA	FosA5 family fosfomycin resistance glutathione transferase	NCBI Reference Gene Database	2021-09-30.1	WP_004146118.1	amrfinderplus	3.10.16	98.56	1			4536056	4536472					-		100			139		139	FOSFOMYCIN	FOSFOMYCIN
VA32	AAC(6')-Ib-cr6	AAC(6')-Ib-cr	CARD	3.1.4	3005116	rgi	5.2.0	98.99	5_5			4696	5295					+		100						fluoroquinolone antibiotic; aminoglycoside antibiotic		antibiotic inactivation
VA32	aac(6')-Ib-cr5	fluoroquinolone-acetylating aminoglycoside 6'-N-acetyltransferase AAC(6')-Ib-cr5	NCBI Reference Gene Database	2021-09-30.1	WP_063840321.1	amrfinderplus	3.10.16	100	5			4741	5292					+		100			184		184	AMINOGLYCOSIDE/QUINOLONE	AMIKACIN/KANAMYCIN/QUINOLONE/TOBRAMYCIN
VA32	arr-3	NAD(+)--rifampin ADP-ribosyltransferase Arr-3	NCBI Reference Gene Database	2021-09-30.1	WP_001749986.1	amrfinderplus	3.10.16	100	5			5392	5841					+		100			150		150	RIFAMYCIN	RIFAMYCIN
VA32	arr-3	rifampin ADP-ribosyltransferase (Arr)	CARD	3.1.4	3002848	rgi	5.2.0	100	5_6			5392	5844					+		100						rifamycin antibiotic		antibiotic inactivation
VA32	dfrA27	trimethoprim-resistant dihydrofolate reductase DfrA27	NCBI Reference Gene Database	2021-09-30.1	WP_001749985.1	amrfinderplus	3.10.16	100	5			5977	6447					+		100			157		157	TRIMETHOPRIM	TRIMETHOPRIM
VA32	dfrA27	trimethoprim resistant dihydrofolate reductase dfr	CARD	3.1.4	3004550	rgi	5.2.0	100	5_7			5977	6450					+		100						diaminopyrimidine antibiotic		antibiotic target replacement
VA32	aadA16	ANT(3'')-Ia family aminoglycoside nucleotidyltransferase AadA16	NCBI Reference Gene Database	2021-09-30.1	WP_001749984.1	amrfinderplus	3.10.16	100	5			6631	7473					+		100			281		281	AMINOGLYCOSIDE	STREPTOMYCIN
VA32	aadA16	ANT(3'')	CARD	3.1.4	3002616	rgi	5.2.0	98.93	5_8			6631	7476					+		100						aminoglycoside antibiotic		antibiotic inactivation
VA32	qacEdelta1	quaternary ammonium compound efflux SMR transporter QacE delta 1	NCBI Reference Gene Database	2021-09-30.1	WP_000679427.1	amrfinderplus	3.10.16	100	5			7593	7937					+		100			115		115	QUATERNARY AMMONIUM	QUATERNARY AMMONIUM
VA32	qacEdelta1	major facilitator superfamily (MFS) antibiotic efflux pump	CARD	3.1.4	3005010	rgi	5.2.0	100	5_9			7593	7940					+		100						acridine dye; disinfecting agents and intercalating dyes		antibiotic efflux
VA32	sul1	sulfonamide-resistant dihydropteroate synthase Sul1	NCBI Reference Gene Database	2021-09-30.1	WP_000259031.1	amrfinderplus	3.10.16	100	5			7934	8770					+		100			279		279	SULFONAMIDE	SULFONAMIDE
VA32	sul1	sulfonamide resistant sul	CARD	3.1.4	3000410	rgi	5.2.0	100	5_10			7934	8773					+		100						sulfonamide antibiotic		antibiotic target replacement
VA32	QnrB6	quinolone resistance protein (qnr)	CARD	3.1.4	3002720	rgi	5.2.0	100	5_13			12184	12864					-		100						fluoroquinolone antibiotic		antibiotic target protection
VA32	qnrB6	quinolone resistance pentapeptide repeat protein QnrB6	NCBI Reference Gene Database	2021-09-30.1	WP_001749994.1	amrfinderplus	3.10.16	100	5			12187	12828					-		100			214		214	QUINOLONE	QUINOLONE
VA32	qacEdelta1	quaternary ammonium compound efflux SMR transporter QacE delta 1	NCBI Reference Gene Database	2021-09-30.1	WP_000679427.1	amrfinderplus	3.10.16	100	5			13059	13403					+		100			115		115	QUATERNARY AMMONIUM	QUATERNARY AMMONIUM
VA32	qacEdelta1	major facilitator superfamily (MFS) antibiotic efflux pump	CARD	3.1.4	3005010	rgi	5.2.0	100	5_15			13059	13406					+		100						acridine dye; disinfecting agents and intercalating dyes		antibiotic efflux
VA32	sul1	sulfonamide-resistant dihydropteroate synthase Sul1	NCBI Reference Gene Database	2021-09-30.1	WP_000259031.1	amrfinderplus	3.10.16	100	5			13400	14236					+		100			279		279	SULFONAMIDE	SULFONAMIDE
VA32	sul1	sulfonamide resistant sul	CARD	3.1.4	3000410	rgi	5.2.0	100	5_16			13400	14239					+		100						sulfonamide antibiotic		antibiotic target replacement
VA32	KPC-2	KPC beta-lactamase	CARD	3.1.4	3002312	rgi	5.2.0	100	5_41			33414	34295					-		100						monobactam; carbapenem; cephalosporin; penam		antibiotic inactivation
VA32	blaKPC-2	carbapenem-hydrolyzing class A beta-lactamase KPC-2	NCBI Reference Gene Database	2021-09-30.1	WP_004199234.1	amrfinderplus	3.10.16	100	5			33417	34295					-		100			293		293	BETA-LACTAM	CARBAPENEM
VA32	blaTEM	TEM family class A beta-lactamase	NCBI Reference Gene Database	2021-09-30.1	WP_015379489.1	amrfinderplus	3.10.16	98.95	5			34520	35089					-		66.43			286		190	BETA-LACTAM	BETA-LACTAM
VA32	qnrB19	quinolone resistance pentapeptide repeat protein QnrB19	NCBI Reference Gene Database	2021-09-30.1	WP_012954666.1	amrfinderplus	3.10.16	100	4			54285	54926					+		100			214		214	QUINOLONE	QUINOLONE
VA32	QnrB19	quinolone resistance protein (qnr)	CARD	3.1.4	3002734	rgi	5.2.0	100	4_63			54285	54929					+		105.61						fluoroquinolone antibiotic		antibiotic target protection
VA32	sul2	sulfonamide-resistant dihydropteroate synthase Sul2	NCBI Reference Gene Database	2021-09-30.1	WP_001043260.1	amrfinderplus	3.10.16	100	4			64204	65016					+		100			271		271	SULFONAMIDE	SULFONAMIDE
VA32	sul2	sulfonamide resistant sul	CARD	3.1.4	3000412	rgi	5.2.0	100	4_77			64204	65019					+		100						sulfonamide antibiotic		antibiotic target replacement
VA32	aph(3'')-Ib	aminoglycoside O-phosphotransferase APH(3'')-Ib	NCBI Reference Gene Database	2021-09-30.1	WP_109545041.1	amrfinderplus	3.10.16	100	4			65056	65880					+		100			275		275	AMINOGLYCOSIDE	STREPTOMYCIN
VA32	APH(3'')-Ib	APH(3'')	CARD	3.1.4	3002639	rgi	5.2.0	99.63	4_78			65080	65883					+		100						aminoglycoside antibiotic		antibiotic inactivation
VA32	aph(6)-Id	aminoglycoside O-phosphotransferase APH(6)-Id	NCBI Reference Gene Database	2021-09-30.1	WP_000480968.1	amrfinderplus	3.10.16	100	4			65883	66716					+		100			278		278	AMINOGLYCOSIDE	STREPTOMYCIN
VA32	APH(6)-Id	APH(6)	CARD	3.1.4	3002660	rgi	5.2.0	99.64	4_79			65883	66719					+		100						aminoglycoside antibiotic		antibiotic inactivation
VA32	TEM-1	TEM beta-lactamase	CARD	3.1.4	3000873	rgi	5.2.0	100	4_81			67440	68300					-		100						monobactam; cephalosporin; penam; penem		antibiotic inactivation
VA32	blaTEM-1	class A broad-spectrum beta-lactamase TEM-1	NCBI Reference Gene Database	2021-09-30.1	WP_000027057.1	amrfinderplus	3.10.16	100	4			67443	68300					-		100			286		286	BETA-LACTAM	BETA-LACTAM
VA32	blaSHV-31	class A extended-spectrum beta-lactamase SHV-31	NCBI Reference Gene Database	2021-09-30.1	WP_063864674.1	amrfinderplus	3.10.16	100	4			70184	71041					+		100			286		286	BETA-LACTAM	CEPHALOSPORIN
VA32	SHV-31	SHV beta-lactamase	CARD	3.1.4	3001089	rgi	5.2.0	100	4_85			70184	71044					+		100						carbapenem; cephalosporin; penam		antibiotic inactivation
VA32	APH(3')-Ia	APH(3')	CARD	3.1.4	3002641	rgi	5.2.0	98.52	2_84			78562	79377					-		100						aminoglycoside antibiotic		antibiotic inactivation
VA32	aph(3')-Ia	aminoglycoside O-phosphotransferase APH(3')-Ia	NCBI Reference Gene Database	2021-09-30.1	WP_000018329.1	amrfinderplus	3.10.16	100	2			78565	79377					-		100			271		271	AMINOGLYCOSIDE	KANAMYCIN
VA32	mph(A)	Mph(A) family macrolide 2'-phosphotransferase	NCBI Reference Gene Database	2021-09-30.1	WP_000219391.1	amrfinderplus	3.10.16	100	2			80354	81256					+		100			301		301	MACROLIDE	MACROLIDE
VA32	mphA	macrolide phosphotransferase (MPH)	CARD	3.1.4	3000316	rgi	5.2.0	100	2_86			80354	81259					+		100						macrolide antibiotic		antibiotic inactivation
VA32	blaCTX-M-15	class A extended-spectrum beta-lactamase CTX-M-15	NCBI Reference Gene Database	2021-09-30.1	WP_000239590.1	amrfinderplus	3.10.16	100	2			88261	89133					+		100			291		291	BETA-LACTAM	CEPHALOSPORIN
VA32	CTX-M-15	CTX-M beta-lactamase	CARD	3.1.4	3001878	rgi	5.2.0	100	2_93			88261	89136					+		100						cephalosporin; penam		antibiotic inactivation
VA32	AAC(6')-Ib-cr6	AAC(6')-Ib-cr	CARD	3.1.4	3005116	rgi	5.2.0	98.99	2_97			92640	93239					+		100						fluoroquinolone antibiotic; aminoglycoside antibiotic		antibiotic inactivation
VA32	aac(6')-Ib-cr5	fluoroquinolone-acetylating aminoglycoside 6'-N-acetyltransferase AAC(6')-Ib-cr5	NCBI Reference Gene Database	2021-09-30.1	WP_063840321.1	amrfinderplus	3.10.16	100	2			92685	93236					+		100			184		184	AMINOGLYCOSIDE/QUINOLONE	AMIKACIN/KANAMYCIN/QUINOLONE/TOBRAMYCIN
VA32	blaOXA-1	oxacillin-hydrolyzing class D beta-lactamase OXA-1	NCBI Reference Gene Database	2021-09-30.1	WP_001334766.1	amrfinderplus	3.10.16	100	2			93370	94197					+		100			276		276	BETA-LACTAM	CEPHALOSPORIN
VA32	OXA-1	OXA beta-lactamase	CARD	3.1.4	3001396	rgi	5.2.0	100	2_98			93370	94200					+		105.43						carbapenem; cephalosporin; penam		antibiotic inactivation
VA32	catB3	type B-3 chloramphenicol O-acetyltransferase CatB3	NCBI Reference Gene Database	2021-09-30.1	WP_000186237.1	amrfinderplus	3.10.16	100	2			94338	94778					+		70			210		147	PHENICOL	CHLORAMPHENICOL
VA32	aac(3)-IIe	aminoglycoside N-acetyltransferase AAC(3)-IIe	NCBI Reference Gene Database	2021-09-30.1	WP_000557452.1	amrfinderplus	3.10.16	100	2			95643	96110					+		54.55			286		156	AMINOGLYCOSIDE	GENTAMICIN
VA32	AAC(3)-IIc	AAC(3)	CARD	3.1.4	3002535	rgi	5.2.0	96.79	2_101			95643	96272					+		73.08						aminoglycoside antibiotic		antibiotic inactivation
VA32	dfrA12	trimethoprim-resistant dihydrofolate reductase DfrA12	NCBI Reference Gene Database	2021-09-30.1	WP_001083725.1	amrfinderplus	3.10.16	100	2			105847	106341					+		100			165		165	TRIMETHOPRIM	TRIMETHOPRIM
VA32	dfrA12	trimethoprim resistant dihydrofolate reductase dfr	CARD	3.1.4	3002858	rgi	5.2.0	100	2_111			105847	106344					+		100						diaminopyrimidine antibiotic		antibiotic target replacement
VA32	aadA2	ANT(3'')-Ia family aminoglycoside nucleotidyltransferase AadA2	NCBI Reference Gene Database	2021-09-30.1	WP_001206356.1	amrfinderplus	3.10.16	100	2			106752	107540					+		100			263		263	AMINOGLYCOSIDE	STREPTOMYCIN
VA32	aadA2	ANT(3'')	CARD	3.1.4	3002602	rgi	5.2.0	100	2_112			106764	107543					+		100						aminoglycoside antibiotic		antibiotic inactivation
VA32	qacEdelta1	quaternary ammonium compound efflux SMR transporter QacE delta 1	NCBI Reference Gene Database	2021-09-30.1	WP_000679427.1	amrfinderplus	3.10.16	100	2			107707	108051					+		100			115		115	QUATERNARY AMMONIUM	QUATERNARY AMMONIUM
VA32	qacEdelta1	major facilitator superfamily (MFS) antibiotic efflux pump	CARD	3.1.4	3005010	rgi	5.2.0	100	2_113			107707	108054					+		100						acridine dye; disinfecting agents and intercalating dyes		antibiotic efflux
VA32	sul1	sulfonamide-resistant dihydropteroate synthase Sul1	NCBI Reference Gene Database	2021-09-30.1	WP_000259031.1	amrfinderplus	3.10.16	100	2			108048	108884					+		100			279		279	SULFONAMIDE	SULFONAMIDE
VA32	sul1	sulfonamide resistant sul	CARD	3.1.4	3000410	rgi	5.2.0	100	2_114			108048	108887					+		100						sulfonamide antibiotic		antibiotic target replacement
VA32	mphA	macrolide phosphotransferase (MPH)	CARD	3.1.4	3000316	rgi	5.2.0	100	2_122			115525	116430					-		100						macrolide antibiotic		antibiotic inactivation
VA32	mph(A)	Mph(A) family macrolide 2'-phosphotransferase	NCBI Reference Gene Database	2021-09-30.1	WP_000219391.1	amrfinderplus	3.10.16	100	2			115528	116430					-		100			301		301	MACROLIDE	MACROLIDE
VA32	eptB	pmr phosphoethanolamine transferase	CARD	3.1.4	3005047	rgi	5.2.0	99.46	1_205			216453	218126					+		97.04						peptide antibiotic		antibiotic target alteration
VA32	ArnT	pmr phosphoethanolamine transferase	CARD	3.1.4	3005053	rgi	5.2.0	99.64	1_267			297850	299505					+		100						peptide antibiotic		antibiotic target alteration
VA32	CRP	resistance-nodulation-cell division (RND) antibiotic efflux pump	CARD	3.1.4	3000518	rgi	5.2.0	99.05	1_368			410578	411210					-		100						macrolide antibiotic; fluoroquinolone antibiotic; penam		antibiotic efflux
VA32	rsmA	resistance-nodulation-cell division (RND) antibiotic efflux pump	CARD	3.1.4	3005069	rgi	5.2.0	85.25	1_1153			1176762	1176947					+		100						fluoroquinolone antibiotic; diaminopyrimidine antibiotic; phenicol antibiotic		antibiotic efflux
VA32	Klebsiella pneumoniae KpnH	major facilitator superfamily (MFS) antibiotic efflux pump	CARD	3.1.4	3004597	rgi	5.2.0	93.95	1_1161			1184807	1186345					-		100						macrolide antibiotic; fluoroquinolone antibiotic; aminoglycoside antibiotic; carbapenem; cephalosporin; penam; peptide antibiotic; penem		antibiotic efflux
VA32	Klebsiella pneumoniae KpnG	major facilitator superfamily (MFS) antibiotic efflux pump	CARD	3.1.4	3004588	rgi	5.2.0	99.74	1_1162			1186361	1187533					-		100						macrolide antibiotic; fluoroquinolone antibiotic; aminoglycoside antibiotic; carbapenem; cephalosporin; penam; peptide antibiotic; penem		antibiotic efflux
VA32	emrR	major facilitator superfamily (MFS) antibiotic efflux pump	CARD	3.1.4	3000516	rgi	5.2.0	92.57	1_1163			1187659	1188189					-		100						fluoroquinolone antibiotic		antibiotic efflux
VA32	oqxB	resistance-nodulation-cell division (RND) antibiotic efflux pump	CARD	3.1.4	3003923	rgi	5.2.0	100	1_1211			1233765	1236917					-		100						fluoroquinolone antibiotic; glycylcycline; tetracycline antibiotic; diaminopyrimidine antibiotic; nitrofuran antibiotic		antibiotic efflux
VA32	oqxB	multidrug efflux RND transporter permease subunit OqxB	NCBI Reference Gene Database	2021-09-30.1	WP_000347934.1	amrfinderplus	3.10.16	100	1			1233768	1236917					-		100			1050		1050	PHENICOL/QUINOLONE	PHENICOL/QUINOLONE
VA32	oqxA	resistance-nodulation-cell division (RND) antibiotic efflux pump	CARD	3.1.4	3003922	rgi	5.2.0	100	1_1212			1236941	1238116					-		100						fluoroquinolone antibiotic; glycylcycline; tetracycline antibiotic; diaminopyrimidine antibiotic; nitrofuran antibiotic		antibiotic efflux
VA32	oqxA	multidrug efflux RND transporter periplasmic adaptor subunit OqxA	NCBI Reference Gene Database	2021-09-30.1	WP_002914189.1	amrfinderplus	3.10.16	100	1			1236944	1238116					-		100			391		391	PHENICOL/QUINOLONE	PHENICOL/QUINOLONE
VA32	adeF	resistance-nodulation-cell division (RND) antibiotic efflux pump	CARD	3.1.4	3000777	rgi	5.2.0	41.71	1_1352			1395018	1398131					-		97.92						fluoroquinolone antibiotic; tetracycline antibiotic		antibiotic efflux
VA32	baeR	resistance-nodulation-cell division (RND) antibiotic efflux pump	CARD	3.1.4	3000828	rgi	5.2.0	92.05	1_1611			1692452	1693174					-		100						aminoglycoside antibiotic; aminocoumarin antibiotic		antibiotic efflux
VA32	H-NS	major facilitator superfamily (MFS) antibiotic efflux pump; resistance-nodulation-cell division (RND) antibiotic efflux pump	CARD	3.1.4	3000676	rgi	5.2.0	94.07	1_1991			2124740	2125147					-		98.54						macrolide antibiotic; fluoroquinolone antibiotic; cephalosporin; cephamycin; penam; tetracycline antibiotic		antibiotic efflux
VA32	marA	resistance-nodulation-cell division (RND) antibiotic efflux pump; General Bacterial Porin with reduced permeability to beta-lactams	CARD	3.1.4	3000263	rgi	5.2.0	92.74	1_2604			2736266	2736640					+		97.64						fluoroquinolone antibiotic; monobactam; carbapenem; cephalosporin; glycylcycline; cephamycin; penam; tetracycline antibiotic; rifamycin antibiotic; phenicol antibiotic; triclosan; penem		antibiotic efflux; reduced permeability to antibiotic
VA32	blaSHV-11	class A broad-spectrum beta-lactamase SHV-11	NCBI Reference Gene Database	2021-09-30.1	WP_004176269.1	amrfinderplus	3.10.16	100	1			2756743	2757600					+		100			286		286	BETA-LACTAM	BETA-LACTAM
VA32	SHV-11	SHV beta-lactamase	CARD	3.1.4	3001070	rgi	5.2.0	100	1_2624			2756743	2757603					+		100						carbapenem; cephalosporin; penam		antibiotic inactivation
VA32	Klebsiella pneumoniae KpnF	major facilitator superfamily (MFS) antibiotic efflux pump	CARD	3.1.4	3004583	rgi	5.2.0	100	1_2668			2798398	2798727					-		100						macrolide antibiotic; aminoglycoside antibiotic; cephalosporin; tetracycline antibiotic; peptide antibiotic; rifamycin antibiotic		antibiotic efflux
VA32	Klebsiella pneumoniae KpnE	major facilitator superfamily (MFS) antibiotic efflux pump	CARD	3.1.4	3004580	rgi	5.2.0	99.17	1_2669			2798714	2799076					-		100						macrolide antibiotic; aminoglycoside antibiotic; cephalosporin; tetracycline antibiotic; peptide antibiotic; rifamycin antibiotic		antibiotic efflux
VA32	Klebsiella pneumoniae OmpK37	General Bacterial Porin with reduced permeability to beta-lactams	CARD	3.1.4	3004122	rgi	5.2.0	94.27	1_2780			2926282	2927436					+		102.67						monobactam; carbapenem; cephalosporin; cephamycin; penam; penem		reduced permeability to antibiotic
VA32	OmpA	General Bacterial Porin with reduced permeability to beta-lactams	CARD	3.1.4	3005044	rgi	5.2.0	99.72	1_3228			3365614	3366684					+		95.19						monobactam; carbapenem; cephalosporin; cephamycin; penam; penem		reduced permeability to antibiotic
VA32	msbA	ATP-binding cassette (ABC) antibiotic efflux pump	CARD	3.1.4	3003950	rgi	5.2.0	92.78	1_3270			3416833	3418581					-		100						nitroimidazole antibiotic		antibiotic efflux
VA32	Escherichia coli ampH beta-lactamase	ampC-type beta-lactamase	CARD	3.1.4	3004612	rgi	5.2.0	85.71	1_3944			4141747	4142907					+		100.26						cephalosporin; penam		antibiotic inactivation
VA32	LptD	ATP-binding cassette (ABC) antibiotic efflux pump	CARD	3.1.4	3005059	rgi	5.2.0	100	1_4219			4450902	4453250					+		100						carbapenem; peptide antibiotic; aminocoumarin antibiotic; rifamycin antibiotic		antibiotic efflux
VA32	FosA6	fosfomycin thiol transferase	CARD	3.1.4	3004111	rgi	5.2.0	97.84	1_4372			4610693	4611112					-		100						fosfomycin		antibiotic inactivation
VA32	fosA	FosA5 family fosfomycin resistance glutathione transferase	NCBI Reference Gene Database	2021-09-30.1	WP_004146118.1	amrfinderplus	3.10.16	98.56	1			4610696	4611112					-		100			139		139	FOSFOMYCIN	FOSFOMYCIN
VA564	qacEdelta1	major facilitator superfamily (MFS) antibiotic efflux pump	CARD	3.1.4	3005010	rgi	5.2.0	100	4_12			8151	8498					-		286.09						acridine dye; disinfecting agents and intercalating dyes		antibiotic efflux
VA564	qacEdelta1	quaternary ammonium compound efflux SMR transporter QacE delta 1	NCBI Reference Gene Database	2021-09-30.1	WP_000679427.1	amrfinderplus	3.10.16	100	4			8154	8498					-		100			115		115	QUATERNARY AMMONIUM	QUATERNARY AMMONIUM
VA564	CTX-M-2	CTX-M beta-lactamase	CARD	3.1.4	3001865	rgi	5.2.0	100	4_13			9582	10457					-		100						cephalosporin		antibiotic inactivation
VA564	blaCTX-M-2	class A extended-spectrum beta-lactamase CTX-M-2	NCBI Reference Gene Database	2021-09-30.1	WP_025368620.1	amrfinderplus	3.10.16	100	4			9585	10457					-		100			291		291	BETA-LACTAM	CEPHALOSPORIN
VA564	sul1	sulfonamide resistant sul	CARD	3.1.4	3000410	rgi	5.2.0	100	4_15			12902	13741					-		100						sulfonamide antibiotic		antibiotic target replacement
VA564	sul1	sulfonamide-resistant dihydropteroate synthase Sul1	NCBI Reference Gene Database	2021-09-30.1	WP_000259031.1	amrfinderplus	3.10.16	100	4			12905	13741					-		100			279		279	SULFONAMIDE	SULFONAMIDE
VA564	qacEdelta1	major facilitator superfamily (MFS) antibiotic efflux pump	CARD	3.1.4	3005010	rgi	5.2.0	100	4_16			13735	14082					-		100						acridine dye; disinfecting agents and intercalating dyes		antibiotic efflux
VA564	qacEdelta1	quaternary ammonium compound efflux SMR transporter QacE delta 1	NCBI Reference Gene Database	2021-09-30.1	WP_000679427.1	amrfinderplus	3.10.16	100	4			13738	14082					-		100			115		115	QUATERNARY AMMONIUM	QUATERNARY AMMONIUM
VA564	ANT(3'')-IIa	ANT(3'')	CARD	3.1.4	3004089	rgi	5.2.0	99.63	4_17			14206	15021					-		83.9						aminoglycoside antibiotic		antibiotic inactivation
VA564	aadA1	ANT(3'')-Ia family aminoglycoside nucleotidyltransferase AadA1	NCBI Reference Gene Database	2021-09-30.1	WP_001209508.1	amrfinderplus	3.10.16	100	4			14209	14997					-		100			263		263	AMINOGLYCOSIDE	STREPTOMYCIN
VA564	OXA-10	OXA beta-lactamase	CARD	3.1.4	3001405	rgi	5.2.0	100	4_18			15014	15814					-		100						carbapenem; cephalosporin; penam		antibiotic inactivation
VA564	blaOXA-10	oxacillin-hydrolyzing class D beta-lactamase OXA-10	NCBI Reference Gene Database	2021-09-30.1	WP_000846390.1	amrfinderplus	3.10.16	100	4			15017	15814					-		100			266		266	BETA-LACTAM	CEPHALOSPORIN
VA564	cmlA5	major facilitator superfamily (MFS) antibiotic efflux pump	CARD	3.1.4	3002695	rgi	5.2.0	100	4_19			16079	17338					-		100						phenicol antibiotic		antibiotic efflux
VA564	cmlA5	chloramphenicol efflux MFS transporter CmlA5	NCBI Reference Gene Database	2021-09-30.1	WP_012300772.1	amrfinderplus	3.10.16	100	4			16082	17338					-		100			419		419	PHENICOL	CHLORAMPHENICOL
VA564	arr-2	rifampin ADP-ribosyltransferase (Arr)	CARD	3.1.4	3002847	rgi	5.2.0	100	4_20			17659	18111					-		131.33						rifamycin antibiotic		antibiotic inactivation
VA564	arr-2	NAD(+)--rifampin ADP-ribosyltransferase Arr-2	NCBI Reference Gene Database	2021-09-30.1	WP_000237816.1	amrfinderplus	3.10.16	100	4			17662	18111					-		100			150		150	RIFAMYCIN	RIFAMYCIN
VA564	QnrB19	quinolone resistance protein (qnr)	CARD	3.1.4	3002734	rgi	5.2.0	100	3_59			48191	48835					-		100						fluoroquinolone antibiotic		antibiotic target protection
VA564	qnrB19	quinolone resistance pentapeptide repeat protein QnrB19	NCBI Reference Gene Database	2021-09-30.1	WP_012954666.1	amrfinderplus	3.10.16	100	3			48194	48835					-		100			214		214	QUINOLONE	QUINOLONE
VA564	sul2	sulfonamide-resistant dihydropteroate synthase Sul2	NCBI Reference Gene Database	2021-09-30.1	WP_001043260.1	amrfinderplus	3.10.16	100	2			65292	66104					+		100			271		271	SULFONAMIDE	SULFONAMIDE
VA564	sul2	sulfonamide resistant sul	CARD	3.1.4	3000412	rgi	5.2.0	100	2_65			65292	66107					+		100						sulfonamide antibiotic		antibiotic target replacement
VA564	aph(3'')-Ib	aminoglycoside O-phosphotransferase APH(3'')-Ib	NCBI Reference Gene Database	2021-09-30.1	WP_109545041.1	amrfinderplus	3.10.16	100	2			66144	66968					+		100			275		275	AMINOGLYCOSIDE	STREPTOMYCIN
VA564	APH(3'')-Ib	APH(3'')	CARD	3.1.4	3002639	rgi	5.2.0	99.63	2_66			66168	66971					+		100						aminoglycoside antibiotic		antibiotic inactivation
VA564	aph(6)-Id	aminoglycoside O-phosphotransferase APH(6)-Id	NCBI Reference Gene Database	2021-09-30.1	WP_000480968.1	amrfinderplus	3.10.16	100	2			66971	67804					+		100			278		278	AMINOGLYCOSIDE	STREPTOMYCIN
VA564	APH(6)-Id	APH(6)	CARD	3.1.4	3002660	rgi	5.2.0	99.64	2_67			66971	67807					+		100						aminoglycoside antibiotic		antibiotic inactivation
VA564	blaCTX-M-15	class A extended-spectrum beta-lactamase CTX-M-15	NCBI Reference Gene Database	2021-09-30.1	WP_000239590.1	amrfinderplus	3.10.16	100	2			70454	71326					+		100			291		291	BETA-LACTAM	CEPHALOSPORIN
VA564	CTX-M-15	CTX-M beta-lactamase	CARD	3.1.4	3001878	rgi	5.2.0	100	2_71			70454	71329					+		100						cephalosporin; penam		antibiotic inactivation
VA564	AAC(3)-IIe	AAC(3)	CARD	3.1.4	3004621	rgi	5.2.0	98.95	2_78			76483	77343					-		100						aminoglycoside antibiotic		antibiotic inactivation
VA564	aac(3)-IIe	aminoglycoside N-acetyltransferase AAC(3)-IIe	NCBI Reference Gene Database	2021-09-30.1	WP_000557452.1	amrfinderplus	3.10.16	100	2			76486	77343					-		100			286		286	AMINOGLYCOSIDE	GENTAMICIN
VA564	catB3	type B-3 chloramphenicol O-acetyltransferase CatB3	NCBI Reference Gene Database	2021-09-30.1	WP_000186237.1	amrfinderplus	3.10.16	100	2			78208	78648					-		70			210		147	PHENICOL	CHLORAMPHENICOL
VA564	OXA-1	OXA beta-lactamase	CARD	3.1.4	3001396	rgi	5.2.0	100	2_81			78786	79616					-		100						carbapenem; cephalosporin; penam		antibiotic inactivation
VA564	blaOXA-1	oxacillin-hydrolyzing class D beta-lactamase OXA-1	NCBI Reference Gene Database	2021-09-30.1	WP_001334766.1	amrfinderplus	3.10.16	100	2			78789	79616					-		100			276		276	BETA-LACTAM	CEPHALOSPORIN
VA564	AAC(6')-Ib-cr6	AAC(6')-Ib-cr	CARD	3.1.4	3005116	rgi	5.2.0	98.99	2_82			79747	80346					-		100						fluoroquinolone antibiotic; aminoglycoside antibiotic		antibiotic inactivation
VA564	aac(6')-Ib-cr5	fluoroquinolone-acetylating aminoglycoside 6'-N-acetyltransferase AAC(6')-Ib-cr5	NCBI Reference Gene Database	2021-09-30.1	WP_063840321.1	amrfinderplus	3.10.16	100	2			79750	80301					-		100			184		184	AMINOGLYCOSIDE/QUINOLONE	AMIKACIN/KANAMYCIN/QUINOLONE/TOBRAMYCIN
VA564	dfrA14	trimethoprim-resistant dihydrofolate reductase DfrA14	NCBI Reference Gene Database	2021-09-30.1	WP_004201280.1	amrfinderplus	3.10.16	100	2			82864	83334					+		100			157		157	TRIMETHOPRIM	TRIMETHOPRIM
VA564	eptB	pmr phosphoethanolamine transferase	CARD	3.1.4	3005047	rgi	5.2.0	99.46	1_211			219725	221398					+		97.04						peptide antibiotic		antibiotic target alteration
VA564	ArnT	pmr phosphoethanolamine transferase	CARD	3.1.4	3005053	rgi	5.2.0	99.82	1_271			300396	302051					+		100						peptide antibiotic		antibiotic target alteration
VA564	CRP	resistance-nodulation-cell division (RND) antibiotic efflux pump	CARD	3.1.4	3000518	rgi	5.2.0	99.05	1_369			411376	412008					-		100						macrolide antibiotic; fluoroquinolone antibiotic; penam		antibiotic efflux
VA564	rsmA	resistance-nodulation-cell division (RND) antibiotic efflux pump	CARD	3.1.4	3005069	rgi	5.2.0	85.25	1_1064			1114092	1114277					+		100						fluoroquinolone antibiotic; diaminopyrimidine antibiotic; phenicol antibiotic		antibiotic efflux
VA564	Klebsiella pneumoniae KpnH	major facilitator superfamily (MFS) antibiotic efflux pump	CARD	3.1.4	3004597	rgi	5.2.0	93.95	1_1072			1122303	1123841					-		100						macrolide antibiotic; fluoroquinolone antibiotic; aminoglycoside antibiotic; carbapenem; cephalosporin; penam; peptide antibiotic; penem		antibiotic efflux
VA564	Klebsiella pneumoniae KpnG	major facilitator superfamily (MFS) antibiotic efflux pump	CARD	3.1.4	3004588	rgi	5.2.0	99.49	1_1073			1123857	1125029					-		100						macrolide antibiotic; fluoroquinolone antibiotic; aminoglycoside antibiotic; carbapenem; cephalosporin; penam; peptide antibiotic; penem		antibiotic efflux
VA564	emrR	major facilitator superfamily (MFS) antibiotic efflux pump	CARD	3.1.4	3000516	rgi	5.2.0	92.57	1_1074			1125155	1125685					-		100						fluoroquinolone antibiotic		antibiotic efflux
VA564	adeF	resistance-nodulation-cell division (RND) antibiotic efflux pump	CARD	3.1.4	3000777	rgi	5.2.0	61.05	1_1119			1169957	1173109					-		99.15						fluoroquinolone antibiotic; tetracycline antibiotic		antibiotic efflux
VA564	oqxB19	multidrug efflux RND transporter permease subunit OqxB19	NCBI Reference Gene Database	2021-09-30.1	WP_004149399.1	amrfinderplus	3.10.16	100	1			1169960	1173109					-		100			1050		1050	PHENICOL/QUINOLONE	PHENICOL/QUINOLONE
VA564	oqxA	resistance-nodulation-cell division (RND) antibiotic efflux pump	CARD	3.1.4	3003922	rgi	5.2.0	100	1_1120			1173133	1174308					-		100						fluoroquinolone antibiotic; glycylcycline; tetracycline antibiotic; diaminopyrimidine antibiotic; nitrofuran antibiotic		antibiotic efflux
VA564	oqxA	multidrug efflux RND transporter periplasmic adaptor subunit OqxA	NCBI Reference Gene Database	2021-09-30.1	WP_002914189.1	amrfinderplus	3.10.16	100	1			1173136	1174308					-		100			391		391	PHENICOL/QUINOLONE	PHENICOL/QUINOLONE
VA564	adeF	resistance-nodulation-cell division (RND) antibiotic efflux pump	CARD	3.1.4	3000777	rgi	5.2.0	41.71	1_1347			1401084	1404197					-		97.92						fluoroquinolone antibiotic; tetracycline antibiotic		antibiotic efflux
VA564	baeR	resistance-nodulation-cell division (RND) antibiotic efflux pump	CARD	3.1.4	3000828	rgi	5.2.0	92.05	1_1670			1747146	1747868					-		100						aminoglycoside antibiotic; aminocoumarin antibiotic		antibiotic efflux
VA564	H-NS	major facilitator superfamily (MFS) antibiotic efflux pump; resistance-nodulation-cell division (RND) antibiotic efflux pump	CARD	3.1.4	3000676	rgi	5.2.0	94.07	1_2070			2224223	2224630					-		98.54						macrolide antibiotic; fluoroquinolone antibiotic; cephalosporin; cephamycin; penam; tetracycline antibiotic		antibiotic efflux
VA564	marA	resistance-nodulation-cell division (RND) antibiotic efflux pump; General Bacterial Porin with reduced permeability to beta-lactams	CARD	3.1.4	3000263	rgi	5.2.0	92.74	1_2671			2833229	2833606					+		98.43						fluoroquinolone antibiotic; monobactam; carbapenem; cephalosporin; glycylcycline; cephamycin; penam; tetracycline antibiotic; rifamycin antibiotic; phenicol antibiotic; triclosan; penem		antibiotic efflux; reduced permeability to antibiotic
VA564	blaSHV-11	class A broad-spectrum beta-lactamase SHV-11	NCBI Reference Gene Database	2021-09-30.1	WP_004176269.1	amrfinderplus	3.10.16	100	1			2853709	2854566					+		100			286		286	BETA-LACTAM	BETA-LACTAM
VA564	SHV-11	SHV beta-lactamase	CARD	3.1.4	3001070	rgi	5.2.0	100	1_2691			2853709	2854569					+		100						carbapenem; cephalosporin; penam		antibiotic inactivation
VA564	Klebsiella pneumoniae KpnF	major facilitator superfamily (MFS) antibiotic efflux pump	CARD	3.1.4	3004583	rgi	5.2.0	100	1_2732			2894597	2894926					-		100						macrolide antibiotic; aminoglycoside antibiotic; cephalosporin; tetracycline antibiotic; peptide antibiotic; rifamycin antibiotic		antibiotic efflux
VA564	Klebsiella pneumoniae KpnE	major facilitator superfamily (MFS) antibiotic efflux pump	CARD	3.1.4	3004580	rgi	5.2.0	99.17	1_2733			2894913	2895275					-		100						macrolide antibiotic; aminoglycoside antibiotic; cephalosporin; tetracycline antibiotic; peptide antibiotic; rifamycin antibiotic		antibiotic efflux
VA564	Klebsiella pneumoniae OmpK37	General Bacterial Porin with reduced permeability to beta-lactams	CARD	3.1.4	3004122	rgi	5.2.0	94.27	1_2856			3032966	3034120					+		102.67						monobactam; carbapenem; cephalosporin; cephamycin; penam; penem		reduced permeability to antibiotic
VA564	OmpA	General Bacterial Porin with reduced permeability to beta-lactams	CARD	3.1.4	3005044	rgi	5.2.0	99.72	1_3257			3461404	3462474					+		95.19						monobactam; carbapenem; cephalosporin; cephamycin; penam; penem		reduced permeability to antibiotic
VA564	msbA	ATP-binding cassette (ABC) antibiotic efflux pump	CARD	3.1.4	3003950	rgi	5.2.0	92.78	1_3300			3512623	3514371					-		100						nitroimidazole antibiotic		antibiotic efflux
VA564	Escherichia coli ampH beta-lactamase	ampC-type beta-lactamase	CARD	3.1.4	3004612	rgi	5.2.0	85.45	1_3987			4232828	4233988					+		100.26						cephalosporin; penam		antibiotic inactivation
VA564	LptD	ATP-binding cassette (ABC) antibiotic efflux pump	CARD	3.1.4	3005059	rgi	5.2.0	100	1_4255			4541709	4544057					+		100						carbapenem; peptide antibiotic; aminocoumarin antibiotic; rifamycin antibiotic		antibiotic efflux
VA564	FosA6	fosfomycin thiol transferase	CARD	3.1.4	3004111	rgi	5.2.0	97.84	1_4393			4683963	4684382					-		100						fosfomycin		antibiotic inactivation
VA564	fosA	FosA5 family fosfomycin resistance glutathione transferase	NCBI Reference Gene Database	2021-09-30.1	WP_004146118.1	amrfinderplus	3.10.16	98.56	1			4683966	4684382					-		100			139		139	FOSFOMYCIN	FOSFOMYCIN
VA569	sul1	sulfonamide resistant sul	CARD	3.1.4	3000410	rgi	5.2.0	100	5_2			2338	3177					-		100						sulfonamide antibiotic		antibiotic target replacement
VA569	sul1	sulfonamide-resistant dihydropteroate synthase Sul1	NCBI Reference Gene Database	2021-09-30.1	WP_000259031.1	amrfinderplus	3.10.16	100	5			2341	3177					-		100			279		279	SULFONAMIDE	SULFONAMIDE
VA569	qacEdelta1	major facilitator superfamily (MFS) antibiotic efflux pump	CARD	3.1.4	3005010	rgi	5.2.0	100	5_3			3171	3518					-		286.09						acridine dye; disinfecting agents and intercalating dyes		antibiotic efflux
VA569	qacEdelta1	quaternary ammonium compound efflux SMR transporter QacE delta 1	NCBI Reference Gene Database	2021-09-30.1	WP_000679427.1	amrfinderplus	3.10.16	100	5			3174	3518					-		100			115		115	QUATERNARY AMMONIUM	QUATERNARY AMMONIUM
VA569	CTX-M-2	CTX-M beta-lactamase	CARD	3.1.4	3001865	rgi	5.2.0	100	5_4			4602	5477					-		100						cephalosporin		antibiotic inactivation
VA569	blaCTX-M-2	class A extended-spectrum beta-lactamase CTX-M-2	NCBI Reference Gene Database	2021-09-30.1	WP_025368620.1	amrfinderplus	3.10.16	100	5			4605	5477					-		100			291		291	BETA-LACTAM	CEPHALOSPORIN
VA569	mph(A)	Mph(A) family macrolide 2'-phosphotransferase	NCBI Reference Gene Database	2021-09-30.1	WP_000219391.1	amrfinderplus	3.10.16	100	2			14889	15791					+		100			301		301	MACROLIDE	MACROLIDE
VA569	mphA	macrolide phosphotransferase (MPH)	CARD	3.1.4	3000316	rgi	5.2.0	100	2_18			14889	15794					+		100						macrolide antibiotic		antibiotic inactivation
VA569	sul1	sulfonamide resistant sul	CARD	3.1.4	3000410	rgi	5.2.0	100	2_25			21105	21944					-		100						sulfonamide antibiotic		antibiotic target replacement
VA569	sul1	sulfonamide-resistant dihydropteroate synthase Sul1	NCBI Reference Gene Database	2021-09-30.1	WP_000259031.1	amrfinderplus	3.10.16	100	2			21108	21944					-		100			279		279	SULFONAMIDE	SULFONAMIDE
VA569	qacEdelta1	major facilitator superfamily (MFS) antibiotic efflux pump	CARD	3.1.4	3005010	rgi	5.2.0	100	2_26			21938	22285					-		100						acridine dye; disinfecting agents and intercalating dyes		antibiotic efflux
VA569	qacEdelta1	quaternary ammonium compound efflux SMR transporter QacE delta 1	NCBI Reference Gene Database	2021-09-30.1	WP_000679427.1	amrfinderplus	3.10.16	100	2			21941	22285					-		100			115		115	QUATERNARY AMMONIUM	QUATERNARY AMMONIUM
VA569	aadA5	ANT(3'')	CARD	3.1.4	3002605	rgi	5.2.0	100	2_27			22491	23279					-		100						aminoglycoside antibiotic		antibiotic inactivation
VA569	aadA5	ANT(3'')-Ia family aminoglycoside nucleotidyltransferase AadA5	NCBI Reference Gene Database	2021-09-30.1	WP_000503573.1	amrfinderplus	3.10.16	100	2			22494	23279					-		100			262		262	AMINOGLYCOSIDE	STREPTOMYCIN
VA569	dfrA17	trimethoprim resistant dihydrofolate reductase dfr	CARD	3.1.4	3002860	rgi	5.2.0	99.36	2_28			23410	24009					-		126.75						diaminopyrimidine antibiotic		antibiotic target replacement
VA569	dfrA17	trimethoprim-resistant dihydrofolate reductase DfrA17	NCBI Reference Gene Database	2021-09-30.1	WP_001389366.1	amrfinderplus	3.10.16	100	2			23413	23883					-		100			157		157	TRIMETHOPRIM	TRIMETHOPRIM
VA569	AAC(3)-IId	AAC(3)	CARD	3.1.4	3004623	rgi	5.2.0	100	2_35			29204	30064					-		100						aminoglycoside antibiotic		antibiotic inactivation
VA569	aac(3)-IId	aminoglycoside N-acetyltransferase AAC(3)-IId	NCBI Reference Gene Database	2021-09-30.1	WP_000557454.1	amrfinderplus	3.10.16	100	2			29207	30064					-		100			286		286	AMINOGLYCOSIDE	GENTAMICIN
VA569	arr-2	NAD(+)--rifampin ADP-ribosyltransferase Arr-2	NCBI Reference Gene Database	2021-09-30.1	WP_000237816.1	amrfinderplus	3.10.16	100	3			30663	31112					+		100			150		150	RIFAMYCIN	RIFAMYCIN
VA569	arr-2	rifampin ADP-ribosyltransferase (Arr)	CARD	3.1.4	3002847	rgi	5.2.0	100	3_34			30663	31115					+		100						rifamycin antibiotic		antibiotic inactivation
VA569	cmlA5	chloramphenicol efflux MFS transporter CmlA5	NCBI Reference Gene Database	2021-09-30.1	WP_012300772.1	amrfinderplus	3.10.16	100	3			31436	32692					+		100			419		419	PHENICOL	CHLORAMPHENICOL
VA569	cmlA5	major facilitator superfamily (MFS) antibiotic efflux pump	CARD	3.1.4	3002695	rgi	5.2.0	100	3_35			31436	32695					+		100						phenicol antibiotic		antibiotic efflux
VA569	blaTEM-1	class A broad-spectrum beta-lactamase TEM-1	NCBI Reference Gene Database	2021-09-30.1	WP_000027057.1	amrfinderplus	3.10.16	100	2			32107	32964					+		100			286		286	BETA-LACTAM	BETA-LACTAM
VA569	TEM-1	TEM beta-lactamase	CARD	3.1.4	3000873	rgi	5.2.0	100	2_38			32107	32967					+		100						monobactam; cephalosporin; penam; penem		antibiotic inactivation
VA569	blaOXA	OXA-10 family class D beta-lactamase	NCBI Reference Gene Database	2021-09-30.1	WP_000846390.1	amrfinderplus	3.10.16	99.62	3			32960	33757					+		100			266		266	BETA-LACTAM	BETA-LACTAM
VA569	OXA-10	OXA beta-lactamase	CARD	3.1.4	3001405	rgi	5.2.0	99.62	3_36			32960	33760					+		100						carbapenem; cephalosporin; penam		antibiotic inactivation
VA569	ANT(3'')-IIa	ANT(3'')	CARD	3.1.4	3004089	rgi	5.2.0	99.63	3_37			33753	34568					+		83.9						aminoglycoside antibiotic		antibiotic inactivation
VA569	aadA1	ANT(3'')-Ia family aminoglycoside nucleotidyltransferase AadA1	NCBI Reference Gene Database	2021-09-30.1	WP_001209508.1	amrfinderplus	3.10.16	100	3			33777	34565					+		100			263		263	AMINOGLYCOSIDE	STREPTOMYCIN
VA569	qacEdelta1	quaternary ammonium compound efflux SMR transporter QacE delta 1	NCBI Reference Gene Database	2021-09-30.1	WP_000679427.1	amrfinderplus	3.10.16	100	3			34692	35036					+		100			115		115	QUATERNARY AMMONIUM	QUATERNARY AMMONIUM
VA569	qacEdelta1	major facilitator superfamily (MFS) antibiotic efflux pump	CARD	3.1.4	3005010	rgi	5.2.0	100	3_38			34692	35039					+		100						acridine dye; disinfecting agents and intercalating dyes		antibiotic efflux
VA569	eptB	pmr phosphoethanolamine transferase	CARD	3.1.4	3005047	rgi	5.2.0	99.46	1_207			217519	219192					+		97.04						peptide antibiotic		antibiotic target alteration
VA569	ArnT	pmr phosphoethanolamine transferase	CARD	3.1.4	3005053	rgi	5.2.0	99.64	1_268			299169	300824					+		100						peptide antibiotic		antibiotic target alteration
VA569	CRP	resistance-nodulation-cell division (RND) antibiotic efflux pump	CARD	3.1.4	3000518	rgi	5.2.0	99.05	1_368			410570	411202					-		100						macrolide antibiotic; fluoroquinolone antibiotic; penam		antibiotic efflux
VA569	rsmA	resistance-nodulation-cell division (RND) antibiotic efflux pump	CARD	3.1.4	3005069	rgi	5.2.0	85.25	1_1187			1207448	1207633					+		100						fluoroquinolone antibiotic; diaminopyrimidine antibiotic; phenicol antibiotic		antibiotic efflux
VA569	Klebsiella pneumoniae KpnH	major facilitator superfamily (MFS) antibiotic efflux pump	CARD	3.1.4	3004597	rgi	5.2.0	93.95	1_1197			1216799	1218337					-		100						macrolide antibiotic; fluoroquinolone antibiotic; aminoglycoside antibiotic; carbapenem; cephalosporin; penam; peptide antibiotic; penem		antibiotic efflux
VA569	Klebsiella pneumoniae KpnG	major facilitator superfamily (MFS) antibiotic efflux pump	CARD	3.1.4	3004588	rgi	5.2.0	99.74	1_1198			1218353	1219525					-		100						macrolide antibiotic; fluoroquinolone antibiotic; aminoglycoside antibiotic; carbapenem; cephalosporin; penam; peptide antibiotic; penem		antibiotic efflux
VA569	emrR	major facilitator superfamily (MFS) antibiotic efflux pump	CARD	3.1.4	3000516	rgi	5.2.0	92.57	1_1199			1219651	1220181					-		100						fluoroquinolone antibiotic		antibiotic efflux
VA569	adeF	resistance-nodulation-cell division (RND) antibiotic efflux pump	CARD	3.1.4	3000777	rgi	5.2.0	41.71	1_1411			1437856	1440969					-		97.92						fluoroquinolone antibiotic; tetracycline antibiotic		antibiotic efflux
VA569	baeR	resistance-nodulation-cell division (RND) antibiotic efflux pump	CARD	3.1.4	3000828	rgi	5.2.0	92.05	1_1693			1753645	1754367					-		100						aminoglycoside antibiotic; aminocoumarin antibiotic		antibiotic efflux
VA569	H-NS	major facilitator superfamily (MFS) antibiotic efflux pump; resistance-nodulation-cell division (RND) antibiotic efflux pump	CARD	3.1.4	3000676	rgi	5.2.0	94.07	1_2113			2228979	2229386					-		98.54						macrolide antibiotic; fluoroquinolone antibiotic; cephalosporin; cephamycin; penam; tetracycline antibiotic		antibiotic efflux
VA569	marA	resistance-nodulation-cell division (RND) antibiotic efflux pump; General Bacterial Porin with reduced permeability to beta-lactams	CARD	3.1.4	3000263	rgi	5.2.0	92.74	1_2734			2845608	2845982					+		97.64						fluoroquinolone antibiotic; monobactam; carbapenem; cephalosporin; glycylcycline; cephamycin; penam; tetracycline antibiotic; rifamycin antibiotic; phenicol antibiotic; triclosan; penem		antibiotic efflux; reduced permeability to antibiotic
VA569	blaSHV-11	class A broad-spectrum beta-lactamase SHV-11	NCBI Reference Gene Database	2021-09-30.1	WP_004176269.1	amrfinderplus	3.10.16	100	1			2866085	2866942					+		100			286		286	BETA-LACTAM	BETA-LACTAM
VA569	SHV-11	SHV beta-lactamase	CARD	3.1.4	3001070	rgi	5.2.0	100	1_2754			2866085	2866945					+		100						carbapenem; cephalosporin; penam		antibiotic inactivation
VA569	Klebsiella pneumoniae KpnF	major facilitator superfamily (MFS) antibiotic efflux pump	CARD	3.1.4	3004583	rgi	5.2.0	100	1_2796			2906962	2907291					-		100						macrolide antibiotic; aminoglycoside antibiotic; cephalosporin; tetracycline antibiotic; peptide antibiotic; rifamycin antibiotic		antibiotic efflux
VA569	Klebsiella pneumoniae KpnE	major facilitator superfamily (MFS) antibiotic efflux pump	CARD	3.1.4	3004580	rgi	5.2.0	99.17	1_2797			2907278	2907640					-		100						macrolide antibiotic; aminoglycoside antibiotic; cephalosporin; tetracycline antibiotic; peptide antibiotic; rifamycin antibiotic		antibiotic efflux
VA569	Klebsiella pneumoniae OmpK37	General Bacterial Porin with reduced permeability to beta-lactams	CARD	3.1.4	3004122	rgi	5.2.0	94.07	1_2908			3034846	3035979					+		100.8						monobactam; carbapenem; cephalosporin; cephamycin; penam; penem		reduced permeability to antibiotic
VA569	OmpA	General Bacterial Porin with reduced permeability to beta-lactams	CARD	3.1.4	3005044	rgi	5.2.0	99.72	1_3420			3523987	3525057					+		95.19						monobactam; carbapenem; cephalosporin; cephamycin; penam; penem		reduced permeability to antibiotic
VA569	msbA	ATP-binding cassette (ABC) antibiotic efflux pump	CARD	3.1.4	3003950	rgi	5.2.0	92.78	1_3460			3574429	3576177					-		100						nitroimidazole antibiotic		antibiotic efflux
VA569	Escherichia coli ampH beta-lactamase	ampC-type beta-lactamase	CARD	3.1.4	3004612	rgi	5.2.0	85.71	1_4265			4396699	4397859					+		100.26						cephalosporin; penam		antibiotic inactivation
VA569	LptD	ATP-binding cassette (ABC) antibiotic efflux pump	CARD	3.1.4	3005059	rgi	5.2.0	100	1_4536			4703348	4705696					+		100						carbapenem; peptide antibiotic; aminocoumarin antibiotic; rifamycin antibiotic		antibiotic efflux
VA569	FosA6	fosfomycin thiol transferase	CARD	3.1.4	3004111	rgi	5.2.0	97.84	1_4689			4863140	4863559					-		100						fosfomycin		antibiotic inactivation
VA569	fosA	FosA5 family fosfomycin resistance glutathione transferase	NCBI Reference Gene Database	2021-09-30.1	WP_004146118.1	amrfinderplus	3.10.16	98.56	1			4863143	4863559					-		100			139		139	FOSFOMYCIN	FOSFOMYCIN
VA591	ble	bleomycin binding protein Ble-MBL	NCBI Reference Gene Database	2021-09-30.1	WP_004201167.1	amrfinderplus	3.10.16	100	3			13981	14343					-		100			121		121	BLEOMYCIN	BLEOMYCIN
VA591	NDM-7	NDM beta-lactamase	CARD	3.1.4	3002357	rgi	5.2.0	100	3_24			14347	15159					-		100						carbapenem; cephalosporin; cephamycin; penam		antibiotic inactivation
VA591	blaNDM-7	subclass B1 metallo-beta-lactamase NDM-7	NCBI Reference Gene Database	2021-09-30.1	WP_032495622.1	amrfinderplus	3.10.16	100	3			14350	15159					-		100			270		270	BETA-LACTAM	CARBAPENEM
VA591	SHV-1	SHV beta-lactamase	CARD	3.1.4	3001059	rgi	5.2.0	100	2_53			57717	58577					-		100						carbapenem; cephalosporin; penam		antibiotic inactivation
VA591	blaSHV-1	class A broad-spectrum beta-lactamase SHV-1	NCBI Reference Gene Database	2021-09-30.1	WP_001620095.1	amrfinderplus	3.10.16	100	2			57720	58577					-		100			286		286	BETA-LACTAM	BETA-LACTAM
VA591	tet(D)	major facilitator superfamily (MFS) antibiotic efflux pump	CARD	3.1.4	3000168	rgi	5.2.0	100	2_60			63681	64865					-		100						tetracycline antibiotic		antibiotic efflux
VA591	tet(D)	tetracycline efflux MFS transporter Tet(D)	NCBI Reference Gene Database	2021-09-30.1	WP_001039466.1	amrfinderplus	3.10.16	100	2			63684	64865					-		100			394		394	TETRACYCLINE	TETRACYCLINE
VA591	eptB	pmr phosphoethanolamine transferase	CARD	3.1.4	3005047	rgi	5.2.0	99.46	1_209			216689	218362					+		97.04						peptide antibiotic		antibiotic target alteration
VA591	ArnT	pmr phosphoethanolamine transferase	CARD	3.1.4	3005053	rgi	5.2.0	99.27	1_271			298164	299819					+		100						peptide antibiotic		antibiotic target alteration
VA591	CRP	resistance-nodulation-cell division (RND) antibiotic efflux pump	CARD	3.1.4	3000518	rgi	5.2.0	99.05	1_369			409015	409647					-		100						macrolide antibiotic; fluoroquinolone antibiotic; penam		antibiotic efflux
VA591	rsmA	resistance-nodulation-cell division (RND) antibiotic efflux pump	CARD	3.1.4	3005069	rgi	5.2.0	85.25	1_1098			1148748	1148933					+		100						fluoroquinolone antibiotic; diaminopyrimidine antibiotic; phenicol antibiotic		antibiotic efflux
VA591	Klebsiella pneumoniae KpnH	major facilitator superfamily (MFS) antibiotic efflux pump	CARD	3.1.4	3004597	rgi	5.2.0	93.95	1_1106			1156791	1158329					-		100						macrolide antibiotic; fluoroquinolone antibiotic; aminoglycoside antibiotic; carbapenem; cephalosporin; penam; peptide antibiotic; penem		antibiotic efflux
VA591	Klebsiella pneumoniae KpnG	major facilitator superfamily (MFS) antibiotic efflux pump	CARD	3.1.4	3004588	rgi	5.2.0	99.74	1_1107			1158345	1159517					-		100						macrolide antibiotic; fluoroquinolone antibiotic; aminoglycoside antibiotic; carbapenem; cephalosporin; penam; peptide antibiotic; penem		antibiotic efflux
VA591	emrR	major facilitator superfamily (MFS) antibiotic efflux pump	CARD	3.1.4	3000516	rgi	5.2.0	92.57	1_1108			1159643	1160173					-		100						fluoroquinolone antibiotic		antibiotic efflux
VA591	adeF	resistance-nodulation-cell division (RND) antibiotic efflux pump	CARD	3.1.4	3000777	rgi	5.2.0	60.96	1_1154			1204445	1207597					-		99.15						fluoroquinolone antibiotic; tetracycline antibiotic		antibiotic efflux
VA591	oqxB	multidrug efflux RND transporter permease subunit OqxB	NCBI Reference Gene Database	2021-09-30.1	WP_004149399.1	amrfinderplus	3.10.16	99.9	1			1204448	1207597					-		100			1050		1050	PHENICOL/QUINOLONE	PHENICOL/QUINOLONE
VA591	oqxA	resistance-nodulation-cell division (RND) antibiotic efflux pump	CARD	3.1.4	3003922	rgi	5.2.0	99.74	1_1155			1207621	1208796					-		100						fluoroquinolone antibiotic; glycylcycline; tetracycline antibiotic; diaminopyrimidine antibiotic; nitrofuran antibiotic		antibiotic efflux
VA591	oqxA11	multidrug efflux RND transporter periplasmic adaptor subunit OqxA11	NCBI Reference Gene Database	2021-09-30.1	WP_004212918.1	amrfinderplus	3.10.16	100	1			1207624	1208796					-		100			391		391	PHENICOL/QUINOLONE	PHENICOL/QUINOLONE
VA591	adeF	resistance-nodulation-cell division (RND) antibiotic efflux pump	CARD	3.1.4	3000777	rgi	5.2.0	41.71	1_1352			1406518	1409631					-		97.92						fluoroquinolone antibiotic; tetracycline antibiotic		antibiotic efflux
VA591	baeR	resistance-nodulation-cell division (RND) antibiotic efflux pump	CARD	3.1.4	3000828	rgi	5.2.0	92.05	1_1672			1750297	1751019					-		100						aminoglycoside antibiotic; aminocoumarin antibiotic		antibiotic efflux
VA591	H-NS	major facilitator superfamily (MFS) antibiotic efflux pump; resistance-nodulation-cell division (RND) antibiotic efflux pump	CARD	3.1.4	3000676	rgi	5.2.0	94.07	1_2020			2153554	2153961					-		98.54						macrolide antibiotic; fluoroquinolone antibiotic; cephalosporin; cephamycin; penam; tetracycline antibiotic		antibiotic efflux
VA591	marA	resistance-nodulation-cell division (RND) antibiotic efflux pump; General Bacterial Porin with reduced permeability to beta-lactams	CARD	3.1.4	3000263	rgi	5.2.0	92.74	1_2590			2727680	2728054					+		97.64						fluoroquinolone antibiotic; monobactam; carbapenem; cephalosporin; glycylcycline; cephamycin; penam; tetracycline antibiotic; rifamycin antibiotic; phenicol antibiotic; triclosan; penem		antibiotic efflux; reduced permeability to antibiotic
VA591	blaSHV-1	class A broad-spectrum beta-lactamase SHV-1	NCBI Reference Gene Database	2021-09-30.1	WP_001620095.1	amrfinderplus	3.10.16	100	1			2748157	2749014					+		100			286		286	BETA-LACTAM	BETA-LACTAM
VA591	SHV-1	SHV beta-lactamase	CARD	3.1.4	3001059	rgi	5.2.0	100	1_2610			2748157	2749017					+		100						carbapenem; cephalosporin; penam		antibiotic inactivation
VA591	Klebsiella pneumoniae KpnF	major facilitator superfamily (MFS) antibiotic efflux pump	CARD	3.1.4	3004583	rgi	5.2.0	100	1_2652			2789019	2789348					-		100						macrolide antibiotic; aminoglycoside antibiotic; cephalosporin; tetracycline antibiotic; peptide antibiotic; rifamycin antibiotic		antibiotic efflux
VA591	Klebsiella pneumoniae KpnE	major facilitator superfamily (MFS) antibiotic efflux pump	CARD	3.1.4	3004580	rgi	5.2.0	99.17	1_2653			2789335	2789697					-		100						macrolide antibiotic; aminoglycoside antibiotic; cephalosporin; tetracycline antibiotic; peptide antibiotic; rifamycin antibiotic		antibiotic efflux
VA591	Klebsiella pneumoniae OmpK37	General Bacterial Porin with reduced permeability to beta-lactams	CARD	3.1.4	3004122	rgi	5.2.0	94.27	1_2768			2918329	2919483					+		102.67						monobactam; carbapenem; cephalosporin; cephamycin; penam; penem		reduced permeability to antibiotic
VA591	OmpA	General Bacterial Porin with reduced permeability to beta-lactams	CARD	3.1.4	3005044	rgi	5.2.0	99.72	1_3256			3414021	3415091					+		95.19						monobactam; carbapenem; cephalosporin; cephamycin; penam; penem		reduced permeability to antibiotic
VA591	msbA	ATP-binding cassette (ABC) antibiotic efflux pump	CARD	3.1.4	3003950	rgi	5.2.0	92.78	1_3296			3464463	3466211					-		100						nitroimidazole antibiotic		antibiotic efflux
VA591	blaCTX-M-15	class A extended-spectrum beta-lactamase CTX-M-15	NCBI Reference Gene Database	2021-09-30.1	WP_000239590.1	amrfinderplus	3.10.16	100	1			4201829	4202701					+		100			291		291	BETA-LACTAM	CEPHALOSPORIN
VA591	CTX-M-15	CTX-M beta-lactamase	CARD	3.1.4	3001878	rgi	5.2.0	100	1_3972			4201829	4202704					+		100						cephalosporin; penam		antibiotic inactivation
VA591	AAC(3)-IIe	AAC(3)	CARD	3.1.4	3004621	rgi	5.2.0	98.95	1_3979			4207858	4208718					-		100						aminoglycoside antibiotic		antibiotic inactivation
VA591	aac(3)-IIe	aminoglycoside N-acetyltransferase AAC(3)-IIe	NCBI Reference Gene Database	2021-09-30.1	WP_000557452.1	amrfinderplus	3.10.16	100	1			4207861	4208718					-		100			286		286	AMINOGLYCOSIDE	GENTAMICIN
VA591	catB3	type B-3 chloramphenicol O-acetyltransferase CatB3	NCBI Reference Gene Database	2021-09-30.1	WP_000186237.1	amrfinderplus	3.10.16	100	1			4209583	4210023					-		70			210		147	PHENICOL	CHLORAMPHENICOL
VA591	OXA-1	OXA beta-lactamase	CARD	3.1.4	3001396	rgi	5.2.0	100	1_3982			4210161	4210991					-		105.43						carbapenem; cephalosporin; penam		antibiotic inactivation
VA591	blaOXA-1	oxacillin-hydrolyzing class D beta-lactamase OXA-1	NCBI Reference Gene Database	2021-09-30.1	WP_001334766.1	amrfinderplus	3.10.16	100	1			4210164	4210991					-		100			276		276	BETA-LACTAM	CEPHALOSPORIN
VA591	AAC(6')-Ib-cr6	AAC(6')-Ib-cr	CARD	3.1.4	3005116	rgi	5.2.0	98.99	1_3983			4211122	4211721					-		100						fluoroquinolone antibiotic; aminoglycoside antibiotic		antibiotic inactivation
VA591	aac(6')-Ib-cr5	fluoroquinolone-acetylating aminoglycoside 6'-N-acetyltransferase AAC(6')-Ib-cr5	NCBI Reference Gene Database	2021-09-30.1	WP_063840321.1	amrfinderplus	3.10.16	100	1			4211125	4211676					-		100			184		184	AMINOGLYCOSIDE/QUINOLONE	AMIKACIN/KANAMYCIN/QUINOLONE/TOBRAMYCIN
VA591	qnrB1	quinolone resistance pentapeptide repeat protein QnrB1	NCBI Reference Gene Database	2021-09-30.1	WP_014386481.1	amrfinderplus	3.10.16	100	1			4219131	4219772					+		100			214		214	QUINOLONE	QUINOLONE
VA591	QnrB1	quinolone resistance protein (qnr)	CARD	3.1.4	3002714	rgi	5.2.0	100	1_3990			4219131	4219775					+		100						fluoroquinolone antibiotic		antibiotic target protection
VA591	dfrA14	trimethoprim-resistant dihydrofolate reductase DfrA14	NCBI Reference Gene Database	2021-09-30.1	WP_004201280.1	amrfinderplus	3.10.16	100	1			4222975	4223445					+		100			157		157	TRIMETHOPRIM	TRIMETHOPRIM
VA591	dfrA14	trimethoprim resistant dihydrofolate reductase dfr	CARD	3.1.4	3002859	rgi	5.2.0	100	1_3994			4222975	4223448					+		100						diaminopyrimidine antibiotic		antibiotic target replacement
VA591	Escherichia coli ampH beta-lactamase	ampC-type beta-lactamase	CARD	3.1.4	3004612	rgi	5.2.0	85.45	1_4002			4231287	4232447					+		100.26						cephalosporin; penam		antibiotic inactivation
VA591	LptD	ATP-binding cassette (ABC) antibiotic efflux pump	CARD	3.1.4	3005059	rgi	5.2.0	100	1_4266			4533247	4535595					+		100						carbapenem; peptide antibiotic; aminocoumarin antibiotic; rifamycin antibiotic		antibiotic efflux
VA591	FosA6	fosfomycin thiol transferase	CARD	3.1.4	3004111	rgi	5.2.0	99.28	1_4413			4686421	4686840					-		100						fosfomycin		antibiotic inactivation
VA591	fosA	FosA5 family fosfomycin resistance glutathione transferase	NCBI Reference Gene Database	2021-09-30.1	WP_004146118.1	amrfinderplus	3.10.16	100	1			4686424	4686840					-		100			139		139	FOSFOMYCIN	FOSFOMYCIN
VA681	AAC(6')-Ib-cr6	AAC(6')-Ib-cr	CARD	3.1.4	3005116	rgi	5.2.0	98.99	3_6			4704	5303					+		100						fluoroquinolone antibiotic; aminoglycoside antibiotic		antibiotic inactivation
VA681	aac(6')-Ib-cr5	fluoroquinolone-acetylating aminoglycoside 6'-N-acetyltransferase AAC(6')-Ib-cr5	NCBI Reference Gene Database	2021-09-30.1	WP_063840321.1	amrfinderplus	3.10.16	100	3			4749	5300					+		100			184		184	AMINOGLYCOSIDE/QUINOLONE	AMIKACIN/KANAMYCIN/QUINOLONE/TOBRAMYCIN
VA681	rsmA	resistance-nodulation-cell division (RND) antibiotic efflux pump	CARD	3.1.4	3005069	rgi	5.2.0	85.25	5_6			4803	4988					-		100						fluoroquinolone antibiotic; diaminopyrimidine antibiotic; phenicol antibiotic		antibiotic efflux
VA681	arr-3	NAD(+)--rifampin ADP-ribosyltransferase Arr-3	NCBI Reference Gene Database	2021-09-30.1	WP_001749986.1	amrfinderplus	3.10.16	100	3			5400	5849					+		100			150		150	RIFAMYCIN	RIFAMYCIN
VA681	arr-3	rifampin ADP-ribosyltransferase (Arr)	CARD	3.1.4	3002848	rgi	5.2.0	100	3_7			5400	5852					+		100						rifamycin antibiotic		antibiotic inactivation
VA681	dfrA27	trimethoprim-resistant dihydrofolate reductase DfrA27	NCBI Reference Gene Database	2021-09-30.1	WP_001749985.1	amrfinderplus	3.10.16	100	3			5985	6455					+		100			157		157	TRIMETHOPRIM	TRIMETHOPRIM
VA681	dfrA27	trimethoprim resistant dihydrofolate reductase dfr	CARD	3.1.4	3004550	rgi	5.2.0	100	3_8			5985	6458					+		100						diaminopyrimidine antibiotic		antibiotic target replacement
VA681	aadA16	ANT(3'')-Ia family aminoglycoside nucleotidyltransferase AadA16	NCBI Reference Gene Database	2021-09-30.1	WP_001749984.1	amrfinderplus	3.10.16	100	3			6639	7481					+		100			281		281	AMINOGLYCOSIDE	STREPTOMYCIN
VA681	aadA16	ANT(3'')	CARD	3.1.4	3002616	rgi	5.2.0	98.93	3_9			6639	7484					+		100						aminoglycoside antibiotic		antibiotic inactivation
VA681	qacEdelta1	quaternary ammonium compound efflux SMR transporter QacE delta 1	NCBI Reference Gene Database	2021-09-30.1	WP_000679427.1	amrfinderplus	3.10.16	100	3			7601	7945					+		100			115		115	QUATERNARY AMMONIUM	QUATERNARY AMMONIUM
VA681	qacEdelta1	major facilitator superfamily (MFS) antibiotic efflux pump	CARD	3.1.4	3005010	rgi	5.2.0	100	3_10			7601	7948					+		100						acridine dye; disinfecting agents and intercalating dyes		antibiotic efflux
VA681	emrR	major facilitator superfamily (MFS) antibiotic efflux pump	CARD	3.1.4	3000516	rgi	5.2.0	92.57	5_11			7844	8374					+		100						fluoroquinolone antibiotic		antibiotic efflux
VA681	sul1	sulfonamide-resistant dihydropteroate synthase Sul1	NCBI Reference Gene Database	2021-09-30.1	WP_000259031.1	amrfinderplus	3.10.16	100	3			8010	8777					+		91.76			279		256	SULFONAMIDE	SULFONAMIDE
VA681	Klebsiella pneumoniae KpnG	major facilitator superfamily (MFS) antibiotic efflux pump	CARD	3.1.4	3004588	rgi	5.2.0	99.74	5_12			8500	9672					+		100						macrolide antibiotic; fluoroquinolone antibiotic; aminoglycoside antibiotic; carbapenem; cephalosporin; penam; peptide antibiotic; penem		antibiotic efflux
VA681	Klebsiella pneumoniae KpnH	major facilitator superfamily (MFS) antibiotic efflux pump	CARD	3.1.4	3004597	rgi	5.2.0	93.95	5_13			9688	11226					+		100						macrolide antibiotic; fluoroquinolone antibiotic; aminoglycoside antibiotic; carbapenem; cephalosporin; penam; peptide antibiotic; penem		antibiotic efflux
VA681	QnrB6	quinolone resistance protein (qnr)	CARD	3.1.4	3002720	rgi	5.2.0	100	3_14			12191	12871					-		100						fluoroquinolone antibiotic		antibiotic target protection
VA681	qnrB6	quinolone resistance pentapeptide repeat protein QnrB6	NCBI Reference Gene Database	2021-09-30.1	WP_001749994.1	amrfinderplus	3.10.16	100	3			12194	12835					-		100			214		214	QUINOLONE	QUINOLONE
VA681	qacEdelta1	quaternary ammonium compound efflux SMR transporter QacE delta 1	NCBI Reference Gene Database	2021-09-30.1	WP_000679427.1	amrfinderplus	3.10.16	100	3			13066	13410					+		100			115		115	QUATERNARY AMMONIUM	QUATERNARY AMMONIUM
VA681	qacEdelta1	major facilitator superfamily (MFS) antibiotic efflux pump	CARD	3.1.4	3005010	rgi	5.2.0	100	3_16			13066	13413					+		100						acridine dye; disinfecting agents and intercalating dyes		antibiotic efflux
VA681	sul1	sulfonamide-resistant dihydropteroate synthase Sul1	NCBI Reference Gene Database	2021-09-30.1	WP_000259031.1	amrfinderplus	3.10.16	100	3			13407	14243					+		100			279		279	SULFONAMIDE	SULFONAMIDE
VA681	sul1	sulfonamide resistant sul	CARD	3.1.4	3000410	rgi	5.2.0	100	3_17			13407	14246					+		100						sulfonamide antibiotic		antibiotic target replacement
VA681	KPC-2	KPC beta-lactamase	CARD	3.1.4	3002312	rgi	5.2.0	100	3_42			33421	34302					-		100						monobactam; carbapenem; cephalosporin; penam		antibiotic inactivation
VA681	blaKPC-2	carbapenem-hydrolyzing class A beta-lactamase KPC-2	NCBI Reference Gene Database	2021-09-30.1	WP_004199234.1	amrfinderplus	3.10.16	100	3			33424	34302					-		100			293		293	BETA-LACTAM	CARBAPENEM
VA681	blaTEM	TEM family class A beta-lactamase	NCBI Reference Gene Database	2021-09-30.1	WP_015379489.1	amrfinderplus	3.10.16	98.95	3			34527	35096					-		66.43			286		190	BETA-LACTAM	BETA-LACTAM
VA681	APH(3')-Ia	APH(3')	CARD	3.1.4	3002641	rgi	5.2.0	98.52	2_84			78562	79377					-		100						aminoglycoside antibiotic		antibiotic inactivation
VA681	aph(3')-Ia	aminoglycoside O-phosphotransferase APH(3')-Ia	NCBI Reference Gene Database	2021-09-30.1	WP_000018329.1	amrfinderplus	3.10.16	100	2			78565	79377					-		100			271		271	AMINOGLYCOSIDE	KANAMYCIN
VA681	AAC(6')-Ib-cr6	AAC(6')-Ib-cr	CARD	3.1.4	3005116	rgi	5.2.0	98.99	2_86			80331	80930					+		100						fluoroquinolone antibiotic; aminoglycoside antibiotic		antibiotic inactivation
VA681	aac(6')-Ib-cr5	fluoroquinolone-acetylating aminoglycoside 6'-N-acetyltransferase AAC(6')-Ib-cr5	NCBI Reference Gene Database	2021-09-30.1	WP_063840321.1	amrfinderplus	3.10.16	100	2			80376	80927					+		100			184		184	AMINOGLYCOSIDE/QUINOLONE	AMIKACIN/KANAMYCIN/QUINOLONE/TOBRAMYCIN
VA681	blaOXA-1	oxacillin-hydrolyzing class D beta-lactamase OXA-1	NCBI Reference Gene Database	2021-09-30.1	WP_001334766.1	amrfinderplus	3.10.16	100	2			81061	81888					+		100			276		276	BETA-LACTAM	CEPHALOSPORIN
VA681	OXA-1	OXA beta-lactamase	CARD	3.1.4	3001396	rgi	5.2.0	100	2_87			81061	81891					+		105.43						carbapenem; cephalosporin; penam		antibiotic inactivation
VA681	catB3	type B-3 chloramphenicol O-acetyltransferase CatB3	NCBI Reference Gene Database	2021-09-30.1	WP_000186237.1	amrfinderplus	3.10.16	100	2			82029	82469					+		70			210		147	PHENICOL	CHLORAMPHENICOL
VA681	aac(3)-IIe	aminoglycoside N-acetyltransferase AAC(3)-IIe	NCBI Reference Gene Database	2021-09-30.1	WP_000557452.1	amrfinderplus	3.10.16	100	2			83334	84191					+		100			286		286	AMINOGLYCOSIDE	GENTAMICIN
VA681	AAC(3)-IIe	AAC(3)	CARD	3.1.4	3004621	rgi	5.2.0	98.95	2_90			83334	84194					+		100						aminoglycoside antibiotic		antibiotic inactivation
VA681	CTX-M-15	CTX-M beta-lactamase	CARD	3.1.4	3001878	rgi	5.2.0	100	2_97			89348	90223					-		100						cephalosporin; penam		antibiotic inactivation
VA681	blaCTX-M-15	class A extended-spectrum beta-lactamase CTX-M-15	NCBI Reference Gene Database	2021-09-30.1	WP_000239590.1	amrfinderplus	3.10.16	100	2			89351	90223					-		100			291		291	BETA-LACTAM	CEPHALOSPORIN
VA681	sul1	sulfonamide resistant sul	CARD	3.1.4	3000410	rgi	5.2.0	100	2_101			92485	93324					-		100						sulfonamide antibiotic		antibiotic target replacement
VA681	sul1	sulfonamide-resistant dihydropteroate synthase Sul1	NCBI Reference Gene Database	2021-09-30.1	WP_000259031.1	amrfinderplus	3.10.16	100	2			92488	93324					-		100			279		279	SULFONAMIDE	SULFONAMIDE
VA681	qacEdelta1	major facilitator superfamily (MFS) antibiotic efflux pump	CARD	3.1.4	3005010	rgi	5.2.0	100	2_102			93318	93665					-		100						acridine dye; disinfecting agents and intercalating dyes		antibiotic efflux
VA681	qacEdelta1	quaternary ammonium compound efflux SMR transporter QacE delta 1	NCBI Reference Gene Database	2021-09-30.1	WP_000679427.1	amrfinderplus	3.10.16	100	2			93321	93665					-		100			115		115	QUATERNARY AMMONIUM	QUATERNARY AMMONIUM
VA681	aadA2	ANT(3'')	CARD	3.1.4	3002602	rgi	5.2.0	100	2_103			93829	94608					-		100						aminoglycoside antibiotic		antibiotic inactivation
VA681	aadA2	ANT(3'')-Ia family aminoglycoside nucleotidyltransferase AadA2	NCBI Reference Gene Database	2021-09-30.1	WP_001206356.1	amrfinderplus	3.10.16	100	2			93832	94620					-		100			263		263	AMINOGLYCOSIDE	STREPTOMYCIN
VA681	dfrA12	trimethoprim resistant dihydrofolate reductase dfr	CARD	3.1.4	3002858	rgi	5.2.0	100	2_104			95028	95525					-		100						diaminopyrimidine antibiotic		antibiotic target replacement
VA681	dfrA12	trimethoprim-resistant dihydrofolate reductase DfrA12	NCBI Reference Gene Database	2021-09-30.1	WP_001083725.1	amrfinderplus	3.10.16	100	2			95031	95525					-		100			165		165	TRIMETHOPRIM	TRIMETHOPRIM
VA681	mphA	macrolide phosphotransferase (MPH)	CARD	3.1.4	3000316	rgi	5.2.0	100	2_115			106046	106951					-		100						macrolide antibiotic		antibiotic inactivation
VA681	mph(A)	Mph(A) family macrolide 2'-phosphotransferase	NCBI Reference Gene Database	2021-09-30.1	WP_000219391.1	amrfinderplus	3.10.16	100	2			106049	106951					-		100			301		301	MACROLIDE	MACROLIDE
VA681	fosA	FosA5 family fosfomycin resistance glutathione transferase	NCBI Reference Gene Database	2021-09-30.1	WP_004146118.1	amrfinderplus	3.10.16	98.56	1			620708	621124					+		100			139		139	FOSFOMYCIN	FOSFOMYCIN
VA681	FosA6	fosfomycin thiol transferase	CARD	3.1.4	3004111	rgi	5.2.0	97.84	1_562			620708	621127					+		100						fosfomycin		antibiotic inactivation
VA681	LptD	ATP-binding cassette (ABC) antibiotic efflux pump	CARD	3.1.4	3005059	rgi	5.2.0	100	1_715			778337	780685					-		100						carbapenem; peptide antibiotic; aminocoumarin antibiotic; rifamycin antibiotic		antibiotic efflux
VA681	Escherichia coli ampH beta-lactamase	ampC-type beta-lactamase	CARD	3.1.4	3004612	rgi	5.2.0	85.71	1_992			1089986	1091146					-		100.26						cephalosporin; penam		antibiotic inactivation
VA681	msbA	ATP-binding cassette (ABC) antibiotic efflux pump	CARD	3.1.4	3003950	rgi	5.2.0	92.78	1_1606			1742273	1744021					+		100						nitroimidazole antibiotic		antibiotic efflux
VA681	OmpA	General Bacterial Porin with reduced permeability to beta-lactams	CARD	3.1.4	3005044	rgi	5.2.0	99.72	1_1648			1794170	1795240					-		95.19						monobactam; carbapenem; cephalosporin; cephamycin; penam; penem		reduced permeability to antibiotic
VA681	Klebsiella pneumoniae OmpK37	General Bacterial Porin with reduced permeability to beta-lactams	CARD	3.1.4	3004122	rgi	5.2.0	94.27	1_2098			2234623	2235777					-		102.67						monobactam; carbapenem; cephalosporin; cephamycin; penam; penem		reduced permeability to antibiotic
VA681	Klebsiella pneumoniae KpnE	major facilitator superfamily (MFS) antibiotic efflux pump	CARD	3.1.4	3004580	rgi	5.2.0	99.17	1_2209			2362983	2363345					+		100						macrolide antibiotic; aminoglycoside antibiotic; cephalosporin; tetracycline antibiotic; peptide antibiotic; rifamycin antibiotic		antibiotic efflux
VA681	Klebsiella pneumoniae KpnF	major facilitator superfamily (MFS) antibiotic efflux pump	CARD	3.1.4	3004583	rgi	5.2.0	100	1_2210			2363332	2363661					+		100						macrolide antibiotic; aminoglycoside antibiotic; cephalosporin; tetracycline antibiotic; peptide antibiotic; rifamycin antibiotic		antibiotic efflux
VA681	SHV-11	SHV beta-lactamase	CARD	3.1.4	3001070	rgi	5.2.0	100	1_2254			2404456	2405316					-		100						carbapenem; cephalosporin; penam		antibiotic inactivation
VA681	blaSHV-11	class A broad-spectrum beta-lactamase SHV-11	NCBI Reference Gene Database	2021-09-30.1	WP_004176269.1	amrfinderplus	3.10.16	100	1			2404459	2405316					-		100			286		286	BETA-LACTAM	BETA-LACTAM
VA681	marA	resistance-nodulation-cell division (RND) antibiotic efflux pump; General Bacterial Porin with reduced permeability to beta-lactams	CARD	3.1.4	3000263	rgi	5.2.0	92.74	1_2274			2425419	2425793					-		97.64						fluoroquinolone antibiotic; monobactam; carbapenem; cephalosporin; glycylcycline; cephamycin; penam; tetracycline antibiotic; rifamycin antibiotic; phenicol antibiotic; triclosan; penem		antibiotic efflux; reduced permeability to antibiotic
VA681	H-NS	major facilitator superfamily (MFS) antibiotic efflux pump; resistance-nodulation-cell division (RND) antibiotic efflux pump	CARD	3.1.4	3000676	rgi	5.2.0	94.07	1_2890			3037680	3038087					+		98.54						macrolide antibiotic; fluoroquinolone antibiotic; cephalosporin; cephamycin; penam; tetracycline antibiotic		antibiotic efflux
VA681	baeR	resistance-nodulation-cell division (RND) antibiotic efflux pump	CARD	3.1.4	3000828	rgi	5.2.0	92.05	1_3267			3470356	3471078					+		100						aminoglycoside antibiotic; aminocoumarin antibiotic		antibiotic efflux
VA681	adeF	resistance-nodulation-cell division (RND) antibiotic efflux pump	CARD	3.1.4	3000777	rgi	5.2.0	41.71	1_3536			3775038	3778151					+		97.92						fluoroquinolone antibiotic; tetracycline antibiotic		antibiotic efflux
VA681	oqxA	multidrug efflux RND transporter periplasmic adaptor subunit OqxA	NCBI Reference Gene Database	2021-09-30.1	WP_002914189.1	amrfinderplus	3.10.16	100	1			3935053	3936225					+		100			391		391	PHENICOL/QUINOLONE	PHENICOL/QUINOLONE
VA681	oqxA	resistance-nodulation-cell division (RND) antibiotic efflux pump	CARD	3.1.4	3003922	rgi	5.2.0	100	1_3676			3935053	3936228					+		100						fluoroquinolone antibiotic; glycylcycline; tetracycline antibiotic; diaminopyrimidine antibiotic; nitrofuran antibiotic		antibiotic efflux
VA681	oqxB	multidrug efflux RND transporter permease subunit OqxB	NCBI Reference Gene Database	2021-09-30.1	WP_000347934.1	amrfinderplus	3.10.16	99.9	1			3936252	3939401					+		100			1050		1050	PHENICOL/QUINOLONE	PHENICOL/QUINOLONE
VA681	adeF	resistance-nodulation-cell division (RND) antibiotic efflux pump	CARD	3.1.4	3000777	rgi	5.2.0	60.96	1_3677			3936252	3939404					+		99.15						fluoroquinolone antibiotic; tetracycline antibiotic		antibiotic efflux
VA681	CRP	resistance-nodulation-cell division (RND) antibiotic efflux pump	CARD	3.1.4	3000518	rgi	5.2.0	99.05	1_4539			4785759	4786391					+		100						macrolide antibiotic; fluoroquinolone antibiotic; penam		antibiotic efflux
VA681	ArnT	pmr phosphoethanolamine transferase	CARD	3.1.4	3005053	rgi	5.2.0	99.64	1_4638			4896138	4897793					-		100						peptide antibiotic		antibiotic target alteration
VA681	eptB	pmr phosphoethanolamine transferase	CARD	3.1.4	3005047	rgi	5.2.0	99.46	1_4700			4977517	4979190					-		97.04						peptide antibiotic		antibiotic target alteration
VA684	AAC(6')-Ib-cr6	AAC(6')-Ib-cr	CARD	3.1.4	3005116	rgi	5.2.0	98.97	8_1			1	588					+		97.99						fluoroquinolone antibiotic; aminoglycoside antibiotic		antibiotic inactivation
VA684	aac(6')-Ib-cr5	fluoroquinolone-acetylating aminoglycoside 6'-N-acetyltransferase AAC(6')-Ib-cr5	NCBI Reference Gene Database	2021-09-30.1	WP_063840321.1	amrfinderplus	3.10.16	100	8			34	585					+		100			184		184	AMINOGLYCOSIDE/QUINOLONE	AMIKACIN/KANAMYCIN/QUINOLONE/TOBRAMYCIN
VA684	arr-3	NAD(+)--rifampin ADP-ribosyltransferase Arr-3	NCBI Reference Gene Database	2021-09-30.1	WP_001749986.1	amrfinderplus	3.10.16	100	8			685	1134					+		100			150		150	RIFAMYCIN	RIFAMYCIN
VA684	arr-3	rifampin ADP-ribosyltransferase (Arr)	CARD	3.1.4	3002848	rgi	5.2.0	100	8_2			685	1137					+		100						rifamycin antibiotic		antibiotic inactivation
VA684	dfrA27	trimethoprim-resistant dihydrofolate reductase DfrA27	NCBI Reference Gene Database	2021-09-30.1	WP_001749985.1	amrfinderplus	3.10.16	100	8			1270	1740					+		100			157		157	TRIMETHOPRIM	TRIMETHOPRIM
VA684	dfrA27	trimethoprim resistant dihydrofolate reductase dfr	CARD	3.1.4	3004550	rgi	5.2.0	100	8_3			1270	1743					+		100						diaminopyrimidine antibiotic		antibiotic target replacement
VA684	aadA16	ANT(3'')-Ia family aminoglycoside nucleotidyltransferase AadA16	NCBI Reference Gene Database	2021-09-30.1	WP_001749984.1	amrfinderplus	3.10.16	100	8			1924	2766					+		100			281		281	AMINOGLYCOSIDE	STREPTOMYCIN
VA684	aadA16	ANT(3'')	CARD	3.1.4	3002616	rgi	5.2.0	98.93	8_4			1924	2769					+		100						aminoglycoside antibiotic		antibiotic inactivation
VA684	qacEdelta1	quaternary ammonium compound efflux SMR transporter QacE delta 1	NCBI Reference Gene Database	2021-09-30.1	WP_000679427.1	amrfinderplus	3.10.16	100	8			2886	3230					+		100			115		115	QUATERNARY AMMONIUM	QUATERNARY AMMONIUM
VA684	qacEdelta1	major facilitator superfamily (MFS) antibiotic efflux pump	CARD	3.1.4	3005010	rgi	5.2.0	100	8_5			2886	3233					+		100						acridine dye; disinfecting agents and intercalating dyes		antibiotic efflux
VA684	sul1	sulfonamide-resistant dihydropteroate synthase Sul1	NCBI Reference Gene Database	2021-09-30.1	WP_000259031.1	amrfinderplus	3.10.16	100	8			3227	4063					+		100			279		279	SULFONAMIDE	SULFONAMIDE
VA684	sul1	sulfonamide resistant sul	CARD	3.1.4	3000410	rgi	5.2.0	100	8_6			3227	4066					+		100						sulfonamide antibiotic		antibiotic target replacement
VA684	KPC-2	KPC beta-lactamase	CARD	3.1.4	3002312	rgi	5.2.0	100	5_18			13268	14149					-		100						monobactam; carbapenem; cephalosporin; penam		antibiotic inactivation
VA684	blaKPC-2	carbapenem-hydrolyzing class A beta-lactamase KPC-2	NCBI Reference Gene Database	2021-09-30.1	WP_004199234.1	amrfinderplus	3.10.16	100	5			13271	14149					-		100			293		293	BETA-LACTAM	CARBAPENEM
VA684	blaTEM	TEM family class A beta-lactamase	NCBI Reference Gene Database	2021-09-30.1	WP_015379489.1	amrfinderplus	3.10.16	98.95	5			14374	14943					-		66.43			286		190	BETA-LACTAM	BETA-LACTAM
VA684	ble	bleomycin binding protein Ble-MBL	NCBI Reference Gene Database	2021-09-30.1	WP_004201167.1	amrfinderplus	3.10.16	100	4			45982	46344					-		100			121		121	BLEOMYCIN	BLEOMYCIN
VA684	NDM-7	NDM beta-lactamase	CARD	3.1.4	3002357	rgi	5.2.0	100	4_58			46348	47160					-		100						carbapenem; cephalosporin; cephamycin; penam		antibiotic inactivation
VA684	blaNDM-7	subclass B1 metallo-beta-lactamase NDM-7	NCBI Reference Gene Database	2021-09-30.1	WP_032495622.1	amrfinderplus	3.10.16	100	4			46351	47160					-		100			270		270	BETA-LACTAM	CARBAPENEM
VA684	tet(D)	major facilitator superfamily (MFS) antibiotic efflux pump	CARD	3.1.4	3000168	rgi	5.2.0	100	2_202			201297	202481					-		100						tetracycline antibiotic		antibiotic efflux
VA684	tet(D)	tetracycline efflux MFS transporter Tet(D)	NCBI Reference Gene Database	2021-09-30.1	WP_001039466.1	amrfinderplus	3.10.16	100	2			201300	202481					-		100			394		394	TETRACYCLINE	TETRACYCLINE
VA684	sul2	sulfonamide resistant sul	CARD	3.1.4	3000412	rgi	5.2.0	100	2_210			207808	208623					-		100						sulfonamide antibiotic		antibiotic target replacement
VA684	sul2	sulfonamide-resistant dihydropteroate synthase Sul2	NCBI Reference Gene Database	2021-09-30.1	WP_001043260.1	amrfinderplus	3.10.16	100	2			207811	208623					-		100			271		271	SULFONAMIDE	SULFONAMIDE
VA684	dfrA8	trimethoprim resistant dihydrofolate reductase dfr	CARD	3.1.4	3002863	rgi	5.2.0	100	2_214			210662	211171					-		100						diaminopyrimidine antibiotic		antibiotic target replacement
VA684	dfrA8	trimethoprim-resistant dihydrofolate reductase DfrA8	NCBI Reference Gene Database	2021-09-30.1	WP_000571065.1	amrfinderplus	3.10.16	100	2			210665	211171					-		100			169		169	TRIMETHOPRIM	TRIMETHOPRIM
VA684	eptB	pmr phosphoethanolamine transferase	CARD	3.1.4	3005047	rgi	5.2.0	99.46	1_221			232591	234264					+		97.04						peptide antibiotic		antibiotic target alteration
VA684	ArnT	pmr phosphoethanolamine transferase	CARD	3.1.4	3005053	rgi	5.2.0	99.64	1_281			312635	314290					+		100						peptide antibiotic		antibiotic target alteration
VA684	CRP	resistance-nodulation-cell division (RND) antibiotic efflux pump	CARD	3.1.4	3000518	rgi	5.2.0	99.05	1_382			425729	426361					-		100						macrolide antibiotic; fluoroquinolone antibiotic; penam		antibiotic efflux
VA684	rsmA	resistance-nodulation-cell division (RND) antibiotic efflux pump	CARD	3.1.4	3005069	rgi	5.2.0	85.25	1_1097			1135426	1135611					+		100						fluoroquinolone antibiotic; diaminopyrimidine antibiotic; phenicol antibiotic		antibiotic efflux
VA684	Klebsiella pneumoniae KpnH	major facilitator superfamily (MFS) antibiotic efflux pump	CARD	3.1.4	3004597	rgi	5.2.0	93.95	1_1105			1143470	1145008					-		100						macrolide antibiotic; fluoroquinolone antibiotic; aminoglycoside antibiotic; carbapenem; cephalosporin; penam; peptide antibiotic; penem		antibiotic efflux
VA684	Klebsiella pneumoniae KpnG	major facilitator superfamily (MFS) antibiotic efflux pump	CARD	3.1.4	3004588	rgi	5.2.0	99.74	1_1106			1145024	1146196					-		100						macrolide antibiotic; fluoroquinolone antibiotic; aminoglycoside antibiotic; carbapenem; cephalosporin; penam; peptide antibiotic; penem		antibiotic efflux
VA684	emrR	major facilitator superfamily (MFS) antibiotic efflux pump	CARD	3.1.4	3000516	rgi	5.2.0	92.57	1_1107			1146322	1146852					-		100						fluoroquinolone antibiotic		antibiotic efflux
VA684	adeF	resistance-nodulation-cell division (RND) antibiotic efflux pump	CARD	3.1.4	3000777	rgi	5.2.0	61.05	1_1153			1191124	1194276					-		99.15						fluoroquinolone antibiotic; tetracycline antibiotic		antibiotic efflux
VA684	oqxB19	multidrug efflux RND transporter permease subunit OqxB19	NCBI Reference Gene Database	2021-09-30.1	WP_004149399.1	amrfinderplus	3.10.16	100	1			1191127	1194276					-		100			1050		1050	PHENICOL/QUINOLONE	PHENICOL/QUINOLONE
VA684	oqxA	resistance-nodulation-cell division (RND) antibiotic efflux pump	CARD	3.1.4	3003922	rgi	5.2.0	100	1_1154			1194300	1195475					-		100						fluoroquinolone antibiotic; glycylcycline; tetracycline antibiotic; diaminopyrimidine antibiotic; nitrofuran antibiotic		antibiotic efflux
VA684	oqxA	multidrug efflux RND transporter periplasmic adaptor subunit OqxA	NCBI Reference Gene Database	2021-09-30.1	WP_002914189.1	amrfinderplus	3.10.16	100	1			1194303	1195475					-		100			391		391	PHENICOL/QUINOLONE	PHENICOL/QUINOLONE
VA684	adeF	resistance-nodulation-cell division (RND) antibiotic efflux pump	CARD	3.1.4	3000777	rgi	5.2.0	41.71	1_1332			1391546	1394659					-		97.92						fluoroquinolone antibiotic; tetracycline antibiotic		antibiotic efflux
VA684	baeR	resistance-nodulation-cell division (RND) antibiotic efflux pump	CARD	3.1.4	3000828	rgi	5.2.0	92.05	1_1601			1699065	1699787					-		100						aminoglycoside antibiotic; aminocoumarin antibiotic		antibiotic efflux
VA684	H-NS	major facilitator superfamily (MFS) antibiotic efflux pump; resistance-nodulation-cell division (RND) antibiotic efflux pump	CARD	3.1.4	3000676	rgi	5.2.0	94.07	1_1915			2060618	2061025					-		98.54						macrolide antibiotic; fluoroquinolone antibiotic; cephalosporin; cephamycin; penam; tetracycline antibiotic		antibiotic efflux
VA684	marA	resistance-nodulation-cell division (RND) antibiotic efflux pump; General Bacterial Porin with reduced permeability to beta-lactams	CARD	3.1.4	3000263	rgi	5.2.0	92.74	1_2526			2680545	2680919					+		97.64						fluoroquinolone antibiotic; monobactam; carbapenem; cephalosporin; glycylcycline; cephamycin; penam; tetracycline antibiotic; rifamycin antibiotic; phenicol antibiotic; triclosan; penem		antibiotic efflux; reduced permeability to antibiotic
VA684	blaSHV-108	class A broad-spectrum beta-lactamase SHV-108	NCBI Reference Gene Database	2021-09-30.1	WP_063864611.1	amrfinderplus	3.10.16	100	1			2701022	2701879					+		100			286		286	BETA-LACTAM	BETA-LACTAM
VA684	SHV-108	SHV beta-lactamase	CARD	3.1.4	3001157	rgi	5.2.0	100	1_2546			2701022	2701882					+		100						carbapenem; cephalosporin; penam		antibiotic inactivation
VA684	Klebsiella pneumoniae KpnF	major facilitator superfamily (MFS) antibiotic efflux pump	CARD	3.1.4	3004583	rgi	5.2.0	100	1_2587			2741903	2742232					-		100						macrolide antibiotic; aminoglycoside antibiotic; cephalosporin; tetracycline antibiotic; peptide antibiotic; rifamycin antibiotic		antibiotic efflux
VA684	Klebsiella pneumoniae KpnE	major facilitator superfamily (MFS) antibiotic efflux pump	CARD	3.1.4	3004580	rgi	5.2.0	99.17	1_2588			2742219	2742581					-		100						macrolide antibiotic; aminoglycoside antibiotic; cephalosporin; tetracycline antibiotic; peptide antibiotic; rifamycin antibiotic		antibiotic efflux
VA684	Klebsiella pneumoniae OmpK37	General Bacterial Porin with reduced permeability to beta-lactams	CARD	3.1.4	3004122	rgi	5.2.0	99.47	1_2702			2870743	2871867					+		100						monobactam; carbapenem; cephalosporin; cephamycin; penam; penem		reduced permeability to antibiotic
VA684	OmpA	General Bacterial Porin with reduced permeability to beta-lactams	CARD	3.1.4	3005044	rgi	5.2.0	99.72	1_3072			3265590	3266660					+		95.19						monobactam; carbapenem; cephalosporin; cephamycin; penam; penem		reduced permeability to antibiotic
VA684	msbA	ATP-binding cassette (ABC) antibiotic efflux pump	CARD	3.1.4	3003950	rgi	5.2.0	92.78	1_3112			3316032	3317780					-		100						nitroimidazole antibiotic		antibiotic efflux
VA684	Escherichia coli ampH beta-lactamase	ampC-type beta-lactamase	CARD	3.1.4	3004612	rgi	5.2.0	85.45	1_3762			4021990	4023150					+		100.26						cephalosporin; penam		antibiotic inactivation
VA684	LptD	ATP-binding cassette (ABC) antibiotic efflux pump	CARD	3.1.4	3005059	rgi	5.2.0	100	1_4027			4322681	4325029					+		100						carbapenem; peptide antibiotic; aminocoumarin antibiotic; rifamycin antibiotic		antibiotic efflux
VA684	FosA6	fosfomycin thiol transferase	CARD	3.1.4	3004111	rgi	5.2.0	97.84	1_4175			4477371	4477790					-		100						fosfomycin		antibiotic inactivation
VA684	fosA	FosA5 family fosfomycin resistance glutathione transferase	NCBI Reference Gene Database	2021-09-30.1	WP_004146118.1	amrfinderplus	3.10.16	98.56	1			4477374	4477790					-		100			139		139	FOSFOMYCIN	FOSFOMYCIN
VA833	TEM-1	TEM beta-lactamase	CARD	3.1.4	3000873	rgi	5.2.0	100	pVA833_91k_2			2072	2932					-		100						monobactam; cephalosporin; penam; penem		antibiotic inactivation
VA833	blaTEM-1	class A broad-spectrum beta-lactamase TEM-1	NCBI Reference Gene Database	2021-09-30.1	WP_000027057.1	amrfinderplus	3.10.16	100	pVA833_91k			2075	2932					-		100			286		286	BETA-LACTAM	BETA-LACTAM
VA833	qnrB19	quinolone resistance pentapeptide repeat protein QnrB19	NCBI Reference Gene Database	2021-09-30.1	WP_012954666.1	amrfinderplus	3.10.16	100	pVA833_6k			6016	6657					+		100			214		214	QUINOLONE	QUINOLONE
VA833	QnrB19	quinolone resistance protein (qnr)	CARD	3.1.4	3002734	rgi	5.2.0	100	pVA833_6k_7			6016	6660					+		105.61						fluoroquinolone antibiotic		antibiotic target protection
VA833	dfrA12	trimethoprim-resistant dihydrofolate reductase DfrA12	NCBI Reference Gene Database	2021-09-30.1	WP_001083725.1	amrfinderplus	3.10.16	100	pVA833_91k			9427	9921					+		100			165		165	TRIMETHOPRIM	TRIMETHOPRIM
VA833	dfrA12	trimethoprim resistant dihydrofolate reductase dfr	CARD	3.1.4	3002858	rgi	5.2.0	100	pVA833_91k_8			9427	9924					+		100						diaminopyrimidine antibiotic		antibiotic target replacement
VA833	aadA2	ANT(3'')-Ia family aminoglycoside nucleotidyltransferase AadA2	NCBI Reference Gene Database	2021-09-30.1	WP_001206356.1	amrfinderplus	3.10.16	100	pVA833_91k			10332	11120					+		100			263		263	AMINOGLYCOSIDE	STREPTOMYCIN
VA833	aadA2	ANT(3'')	CARD	3.1.4	3002602	rgi	5.2.0	100	pVA833_91k_9			10344	11123					+		100						aminoglycoside antibiotic		antibiotic inactivation
VA833	qacEdelta1	quaternary ammonium compound efflux SMR transporter QacE delta 1	NCBI Reference Gene Database	2021-09-30.1	WP_000679427.1	amrfinderplus	3.10.16	100	pVA833_91k			11287	11631					+		100			115		115	QUATERNARY AMMONIUM	QUATERNARY AMMONIUM
VA833	qacEdelta1	major facilitator superfamily (MFS) antibiotic efflux pump	CARD	3.1.4	3005010	rgi	5.2.0	100	pVA833_91k_10			11287	11634					+		100						acridine dye; disinfecting agents and intercalating dyes		antibiotic efflux
VA833	sul1	sulfonamide-resistant dihydropteroate synthase Sul1	NCBI Reference Gene Database	2021-09-30.1	WP_000259031.1	amrfinderplus	3.10.16	100	pVA833_91k			11628	12464					+		100			279		279	SULFONAMIDE	SULFONAMIDE
VA833	sul1	sulfonamide resistant sul	CARD	3.1.4	3000410	rgi	5.2.0	100	pVA833_91k_11			11628	12467					+		100						sulfonamide antibiotic		antibiotic target replacement
VA833	qacEdelta1	major facilitator superfamily (MFS) antibiotic efflux pump	CARD	3.1.4	3005010	rgi	5.2.0	100	pVA833_44k_incomplete_21			12128	12475					-		100						acridine dye; disinfecting agents and intercalating dyes		antibiotic efflux
VA833	qacEdelta1	quaternary ammonium compound efflux SMR transporter QacE delta 1	NCBI Reference Gene Database	2021-09-30.1	WP_000679427.1	amrfinderplus	3.10.16	100	pVA833_44k_incomplete			12131	12475					-		100			115		115	QUATERNARY AMMONIUM	QUATERNARY AMMONIUM
VA833	ANT(3'')-IIa	ANT(3'')	CARD	3.1.4	3004089	rgi	5.2.0	99.63	pVA833_44k_incomplete_22			12599	13414					-		83.9						aminoglycoside antibiotic		antibiotic inactivation
VA833	aadA1	ANT(3'')-Ia family aminoglycoside nucleotidyltransferase AadA1	NCBI Reference Gene Database	2021-09-30.1	WP_001209508.1	amrfinderplus	3.10.16	100	pVA833_44k_incomplete			12602	13390					-		100			263		263	AMINOGLYCOSIDE	STREPTOMYCIN
VA833	OXA-10	OXA beta-lactamase	CARD	3.1.4	3001405	rgi	5.2.0	100	pVA833_44k_incomplete_23			13407	14207					-		100						carbapenem; cephalosporin; penam		antibiotic inactivation
VA833	blaOXA-10	oxacillin-hydrolyzing class D beta-lactamase OXA-10	NCBI Reference Gene Database	2021-09-30.1	WP_000846390.1	amrfinderplus	3.10.16	100	pVA833_44k_incomplete			13410	14207					-		100			266		266	BETA-LACTAM	CEPHALOSPORIN
VA833	cmlA5	major facilitator superfamily (MFS) antibiotic efflux pump	CARD	3.1.4	3002695	rgi	5.2.0	100	pVA833_44k_incomplete_24			14472	15731					-		100						phenicol antibiotic		antibiotic efflux
VA833	cmlA5	chloramphenicol efflux MFS transporter CmlA5	NCBI Reference Gene Database	2021-09-30.1	WP_012300772.1	amrfinderplus	3.10.16	100	pVA833_44k_incomplete			14475	15731					-		100			419		419	PHENICOL	CHLORAMPHENICOL
VA833	armA	ArmA family 16S rRNA (guanine(1405)-N(7))-methyltransferase	NCBI Reference Gene Database	2021-09-30.1	WP_000359986.1	amrfinderplus	3.10.16	100	pVA833_91k			15812	16582					+		100			257		257	AMINOGLYCOSIDE	GENTAMICIN
VA833	armA	16S rRNA methyltransferase (G1405)	CARD	3.1.4	3000858	rgi	5.2.0	100	pVA833_91k_15			15812	16585					+		100						aminoglycoside antibiotic		antibiotic target alteration
VA833	arr-2	rifampin ADP-ribosyltransferase (Arr)	CARD	3.1.4	3002847	rgi	5.2.0	100	pVA833_44k_incomplete_25			16052	16504					-		100						rifamycin antibiotic		antibiotic inactivation
VA833	arr-2	NAD(+)--rifampin ADP-ribosyltransferase Arr-2	NCBI Reference Gene Database	2021-09-30.1	WP_000237816.1	amrfinderplus	3.10.16	100	pVA833_44k_incomplete			16055	16504					-		100			150		150	RIFAMYCIN	RIFAMYCIN
VA833	msr(E)	ABC-F type ribosomal protection protein Msr(E)	NCBI Reference Gene Database	2021-09-30.1	WP_000052512.1	amrfinderplus	3.10.16	100	pVA833_91k			18884	20356					+		100			491		491	MACROLIDE	MACROLIDE
VA833	msrE	ABC-F ATP-binding cassette ribosomal protection protein	CARD	3.1.4	3003109	rgi	5.2.0	100	pVA833_91k_18			18884	20359					+		100						macrolide antibiotic; lincosamide antibiotic; streptogramin antibiotic; tetracycline antibiotic; oxazolidinone antibiotic; phenicol antibiotic; pleuromutilin antibiotic		antibiotic target protection
VA833	mph(E)	Mph(E) family macrolide 2'-phosphotransferase	NCBI Reference Gene Database	2021-09-30.1	WP_000155092.1	amrfinderplus	3.10.16	100	pVA833_91k			20415	21296					+		100			294		294	MACROLIDE	MACROLIDE
VA833	mphE	macrolide phosphotransferase (MPH)	CARD	3.1.4	3003741	rgi	5.2.0	100	pVA833_91k_19			20415	21299					+		100						macrolide antibiotic		antibiotic inactivation
VA833	KPC-2	KPC beta-lactamase	CARD	3.1.4	3002312	rgi	5.2.0	100	pVA833_91k_23			23921	24802					-		100						monobactam; carbapenem; cephalosporin; penam		antibiotic inactivation
VA833	blaKPC-2	carbapenem-hydrolyzing class A beta-lactamase KPC-2	NCBI Reference Gene Database	2021-09-30.1	WP_004199234.1	amrfinderplus	3.10.16	100	pVA833_91k			23924	24802					-		100			293		293	BETA-LACTAM	CARBAPENEM
VA833	blaTEM	TEM family class A beta-lactamase	NCBI Reference Gene Database	2021-09-30.1	WP_015379489.1	amrfinderplus	3.10.16	98.95	pVA833_91k			25027	25596					-		66.43			286		190	BETA-LACTAM	BETA-LACTAM
VA833	floR	chloramphenicol/florfenicol efflux MFS transporter FloR	NCBI Reference Gene Database	2021-09-30.1	WP_012561099.1	amrfinderplus	3.10.16	100	pVA833_164k			26105	27316					+		100			404		404	PHENICOL	CHLORAMPHENICOL/FLORFENICOL
VA833	floR	major facilitator superfamily (MFS) antibiotic efflux pump	CARD	3.1.4	3002705	rgi	5.2.0	99.26	pVA833_164k_43			26105	27319					+		100						phenicol antibiotic		antibiotic efflux
VA833	tet(A)	major facilitator superfamily (MFS) antibiotic efflux pump	CARD	3.1.4	3000165	rgi	5.2.0	99.75	pVA833_164k_46			27919	29118					-		94.1						tetracycline antibiotic		antibiotic efflux
VA833	tet(A)	tetracycline efflux MFS transporter Tet(A)	NCBI Reference Gene Database	2021-09-30.1	WP_000804063.1	amrfinderplus	3.10.16	100	pVA833_164k			27922	29118					-		100			399		399	TETRACYCLINE	TETRACYCLINE
VA833	APH(6)-Id	APH(6)	CARD	3.1.4	3002660	rgi	5.2.0	99.64	pVA833_164k_49			30454	31290					-		100						aminoglycoside antibiotic		antibiotic inactivation
VA833	aph(6)-Id	aminoglycoside O-phosphotransferase APH(6)-Id	NCBI Reference Gene Database	2021-09-30.1	WP_000480968.1	amrfinderplus	3.10.16	100	pVA833_164k			30457	31290					-		100			278		278	AMINOGLYCOSIDE	STREPTOMYCIN
VA833	APH(3'')-Ib	APH(3'')	CARD	3.1.4	3002639	rgi	5.2.0	99.63	pVA833_164k_50			31290	32093					-		100						aminoglycoside antibiotic		antibiotic inactivation
VA833	aph(3'')-Ib	aminoglycoside O-phosphotransferase APH(3'')-Ib	NCBI Reference Gene Database	2021-09-30.1	WP_109545041.1	amrfinderplus	3.10.16	100	pVA833_164k			31293	32117					-		100			275		275	AMINOGLYCOSIDE	STREPTOMYCIN
VA833	sul2	sulfonamide resistant sul	CARD	3.1.4	3000412	rgi	5.2.0	100	pVA833_164k_51			32154	32969					-		100						sulfonamide antibiotic		antibiotic target replacement
VA833	sul2	sulfonamide-resistant dihydropteroate synthase Sul2	NCBI Reference Gene Database	2021-09-30.1	WP_001043260.1	amrfinderplus	3.10.16	100	pVA833_164k			32157	32969					-		100			271		271	SULFONAMIDE	SULFONAMIDE
VA833	blaCTX-M-3	class A extended-spectrum beta-lactamase CTX-M-3	NCBI Reference Gene Database	2021-09-30.1	WP_011091028.1	amrfinderplus	3.10.16	100	pVA833_91k			40149	41021					+		100			291		291	BETA-LACTAM	CEPHALOSPORIN
VA833	CTX-M-3	CTX-M beta-lactamase	CARD	3.1.4	3001866	rgi	5.2.0	100	pVA833_91k_39			40149	41024					+		100						cephalosporin; cephamycin; penam		antibiotic inactivation
VA833	qnrB19	quinolone resistance pentapeptide repeat protein QnrB19	NCBI Reference Gene Database	2021-09-30.1	WP_012954666.1	amrfinderplus	3.10.16	100	pVA833_176k			60973	61614					+		100			214		214	QUINOLONE	QUINOLONE
VA833	QnrB19	quinolone resistance protein (qnr)	CARD	3.1.4	3002734	rgi	5.2.0	100	pVA833_176k_64			60973	61617					+		105.61						fluoroquinolone antibiotic		antibiotic target protection
VA833	blaCMY-2	class C beta-lactamase CMY-2	NCBI Reference Gene Database	2021-09-30.1	WP_000976514.1	amrfinderplus	3.10.16	100	pVA833_164k			61006	62148					+		100			381		381	BETA-LACTAM	CEPHALOSPORIN
VA833	CMY-2	CMY beta-lactamase	CARD	3.1.4	3002013	rgi	5.2.0	100	pVA833_164k_88			61006	62151					+		100						carbapenem; cephalosporin; cephamycin; penam		antibiotic inactivation
VA833	arr-2	NAD(+)--rifampin ADP-ribosyltransferase Arr-2	NCBI Reference Gene Database	2021-09-30.1	WP_000237816.1	amrfinderplus	3.10.16	100	pVA833_176k			70419	70868					+		100			150		150	RIFAMYCIN	RIFAMYCIN
VA833	arr-2	rifampin ADP-ribosyltransferase (Arr)	CARD	3.1.4	3002847	rgi	5.2.0	100	pVA833_176k_77			70419	70871					+		100						rifamycin antibiotic		antibiotic inactivation
VA833	cmlA5	chloramphenicol efflux MFS transporter CmlA5	NCBI Reference Gene Database	2021-09-30.1	WP_012300772.1	amrfinderplus	3.10.16	100	pVA833_176k			71192	72448					+		100			419		419	PHENICOL	CHLORAMPHENICOL
VA833	cmlA5	major facilitator superfamily (MFS) antibiotic efflux pump	CARD	3.1.4	3002695	rgi	5.2.0	100	pVA833_176k_78			71192	72451					+		100						phenicol antibiotic		antibiotic efflux
VA833	blaOXA-10	oxacillin-hydrolyzing class D beta-lactamase OXA-10	NCBI Reference Gene Database	2021-09-30.1	WP_000846390.1	amrfinderplus	3.10.16	100	pVA833_176k			72716	73513					+		100			266		266	BETA-LACTAM	CEPHALOSPORIN
VA833	OXA-10	OXA beta-lactamase	CARD	3.1.4	3001405	rgi	5.2.0	100	pVA833_176k_79			72716	73516					+		100						carbapenem; cephalosporin; penam		antibiotic inactivation
VA833	ANT(3'')-IIa	ANT(3'')	CARD	3.1.4	3004089	rgi	5.2.0	99.63	pVA833_176k_80			73509	74324					+		83.9						aminoglycoside antibiotic		antibiotic inactivation
VA833	aadA1	ANT(3'')-Ia family aminoglycoside nucleotidyltransferase AadA1	NCBI Reference Gene Database	2021-09-30.1	WP_001209508.1	amrfinderplus	3.10.16	100	pVA833_176k			73533	74321					+		100			263		263	AMINOGLYCOSIDE	STREPTOMYCIN
VA833	qacEdelta1	quaternary ammonium compound efflux SMR transporter QacE delta 1	NCBI Reference Gene Database	2021-09-30.1	WP_000679427.1	amrfinderplus	3.10.16	100	pVA833_176k			74448	74792					+		100			115		115	QUATERNARY AMMONIUM	QUATERNARY AMMONIUM
VA833	qacEdelta1	major facilitator superfamily (MFS) antibiotic efflux pump	CARD	3.1.4	3005010	rgi	5.2.0	100	pVA833_176k_81			74448	74795					+		100						acridine dye; disinfecting agents and intercalating dyes		antibiotic efflux
VA833	qnrB1	quinolone resistance pentapeptide repeat protein QnrB1	NCBI Reference Gene Database	2021-09-30.1	WP_014386481.1	amrfinderplus	3.10.16	100	pVA833_176k			84994	85635					+		100			214		214	QUINOLONE	QUINOLONE
VA833	QnrB1	quinolone resistance protein (qnr)	CARD	3.1.4	3002714	rgi	5.2.0	100	pVA833_176k_90			84994	85638					+		100						fluoroquinolone antibiotic		antibiotic target protection
VA833	dfrA14	trimethoprim-resistant dihydrofolate reductase DfrA14	NCBI Reference Gene Database	2021-09-30.1	WP_004201280.1	amrfinderplus	3.10.16	100	pVA833_176k			88838	89308					+		100			157		157	TRIMETHOPRIM	TRIMETHOPRIM
VA833	dfrA14	trimethoprim resistant dihydrofolate reductase dfr	CARD	3.1.4	3002859	rgi	5.2.0	100	pVA833_176k_94			88838	89311					+		100						diaminopyrimidine antibiotic		antibiotic target replacement
VA833	BRP(MBL)	Bleomycin resistant protein	CARD	3.1.4	3001205	rgi	5.2.0	100	pVA833_164k_176			143178	143543					-		100						glycopeptide antibiotic		antibiotic inactivation
VA833	ble	bleomycin binding protein Ble-MBL	NCBI Reference Gene Database	2021-09-30.1	WP_004201167.1	amrfinderplus	3.10.16	100	pVA833_164k			143181	143543					-		100			121		121	BLEOMYCIN	BLEOMYCIN
VA833	NDM-1	NDM beta-lactamase	CARD	3.1.4	3000589	rgi	5.2.0	100	pVA833_164k_177			143547	144359					-		100						carbapenem; cephalosporin; cephamycin; penam		antibiotic inactivation
VA833	blaNDM-1	subclass B1 metallo-beta-lactamase NDM-1	NCBI Reference Gene Database	2021-09-30.1	WP_004201164.1	amrfinderplus	3.10.16	100	pVA833_164k			143550	144359					-		100			270		270	BETA-LACTAM	CARBAPENEM
VA833	eptB	pmr phosphoethanolamine transferase	CARD	3.1.4	3005047	rgi	5.2.0	99.46	VA833_chromosome_214			219725	221398					+		97.04						peptide antibiotic		antibiotic target alteration
VA833	ArnT	pmr phosphoethanolamine transferase	CARD	3.1.4	3005053	rgi	5.2.0	99.82	VA833_chromosome_274			300393	302048					+		100						peptide antibiotic		antibiotic target alteration
VA833	CRP	resistance-nodulation-cell division (RND) antibiotic efflux pump	CARD	3.1.4	3000518	rgi	5.2.0	99.05	VA833_chromosome_373			412700	413332					-		100						macrolide antibiotic; fluoroquinolone antibiotic; penam		antibiotic efflux
VA833	rsmA	resistance-nodulation-cell division (RND) antibiotic efflux pump	CARD	3.1.4	3005069	rgi	5.2.0	85.25	VA833_chromosome_1093			1129859	1130044					+		100						fluoroquinolone antibiotic; diaminopyrimidine antibiotic; phenicol antibiotic		antibiotic efflux
VA833	Klebsiella pneumoniae KpnH	major facilitator superfamily (MFS) antibiotic efflux pump	CARD	3.1.4	3004597	rgi	5.2.0	93.95	VA833_chromosome_1101			1137903	1139441					-		100						macrolide antibiotic; fluoroquinolone antibiotic; aminoglycoside antibiotic; carbapenem; cephalosporin; penam; peptide antibiotic; penem		antibiotic efflux
VA833	Klebsiella pneumoniae KpnG	major facilitator superfamily (MFS) antibiotic efflux pump	CARD	3.1.4	3004588	rgi	5.2.0	99.49	VA833_chromosome_1102			1139457	1140629					-		100						macrolide antibiotic; fluoroquinolone antibiotic; aminoglycoside antibiotic; carbapenem; cephalosporin; penam; peptide antibiotic; penem		antibiotic efflux
VA833	emrR	major facilitator superfamily (MFS) antibiotic efflux pump	CARD	3.1.4	3000516	rgi	5.2.0	92.57	VA833_chromosome_1103			1140755	1141285					-		100						fluoroquinolone antibiotic		antibiotic efflux
VA833	adeF	resistance-nodulation-cell division (RND) antibiotic efflux pump	CARD	3.1.4	3000777	rgi	5.2.0	61.05	VA833_chromosome_1149			1185557	1188709					-		99.15						fluoroquinolone antibiotic; tetracycline antibiotic		antibiotic efflux
VA833	oqxB19	multidrug efflux RND transporter permease subunit OqxB19	NCBI Reference Gene Database	2021-09-30.1	WP_004149399.1	amrfinderplus	3.10.16	100	VA833_chromosome			1185560	1188709					-		100			1050		1050	PHENICOL/QUINOLONE	PHENICOL/QUINOLONE
VA833	oqxA	resistance-nodulation-cell division (RND) antibiotic efflux pump	CARD	3.1.4	3003922	rgi	5.2.0	100	VA833_chromosome_1150			1188733	1189908					-		100						fluoroquinolone antibiotic; glycylcycline; tetracycline antibiotic; diaminopyrimidine antibiotic; nitrofuran antibiotic		antibiotic efflux
VA833	oqxA	multidrug efflux RND transporter periplasmic adaptor subunit OqxA	NCBI Reference Gene Database	2021-09-30.1	WP_002914189.1	amrfinderplus	3.10.16	100	VA833_chromosome			1188736	1189908					-		100			391		391	PHENICOL/QUINOLONE	PHENICOL/QUINOLONE
VA833	adeF	resistance-nodulation-cell division (RND) antibiotic efflux pump	CARD	3.1.4	3000777	rgi	5.2.0	41.71	VA833_chromosome_1468			1463202	1466315					-		97.92						fluoroquinolone antibiotic; tetracycline antibiotic		antibiotic efflux
VA833	baeR	resistance-nodulation-cell division (RND) antibiotic efflux pump	CARD	3.1.4	3000828	rgi	5.2.0	92.05	VA833_chromosome_1839			1809146	1809868					-		100						aminoglycoside antibiotic; aminocoumarin antibiotic		antibiotic efflux
VA833	H-NS	major facilitator superfamily (MFS) antibiotic efflux pump; resistance-nodulation-cell division (RND) antibiotic efflux pump	CARD	3.1.4	3000676	rgi	5.2.0	94.07	VA833_chromosome_2280			2276870	2277277					-		98.54						macrolide antibiotic; fluoroquinolone antibiotic; cephalosporin; cephamycin; penam; tetracycline antibiotic		antibiotic efflux
VA833	marA	resistance-nodulation-cell division (RND) antibiotic efflux pump; General Bacterial Porin with reduced permeability to beta-lactams	CARD	3.1.4	3000263	rgi	5.2.0	92.74	VA833_chromosome_2891			2884643	2885017					+		97.64						fluoroquinolone antibiotic; monobactam; carbapenem; cephalosporin; glycylcycline; cephamycin; penam; tetracycline antibiotic; rifamycin antibiotic; phenicol antibiotic; triclosan; penem		antibiotic efflux; reduced permeability to antibiotic
VA833	blaSHV-11	class A broad-spectrum beta-lactamase SHV-11	NCBI Reference Gene Database	2021-09-30.1	WP_004176269.1	amrfinderplus	3.10.16	100	VA833_chromosome			2905120	2905977					+		100			286		286	BETA-LACTAM	BETA-LACTAM
VA833	SHV-11	SHV beta-lactamase	CARD	3.1.4	3001070	rgi	5.2.0	100	VA833_chromosome_2911			2905120	2905980					+		100						carbapenem; cephalosporin; penam		antibiotic inactivation
VA833	Klebsiella pneumoniae KpnF	major facilitator superfamily (MFS) antibiotic efflux pump	CARD	3.1.4	3004583	rgi	5.2.0	100	VA833_chromosome_2953			2946008	2946337					-		100						macrolide antibiotic; aminoglycoside antibiotic; cephalosporin; tetracycline antibiotic; peptide antibiotic; rifamycin antibiotic		antibiotic efflux
VA833	Klebsiella pneumoniae KpnE	major facilitator superfamily (MFS) antibiotic efflux pump	CARD	3.1.4	3004580	rgi	5.2.0	99.17	VA833_chromosome_2954			2946324	2946686					-		100						macrolide antibiotic; aminoglycoside antibiotic; cephalosporin; tetracycline antibiotic; peptide antibiotic; rifamycin antibiotic		antibiotic efflux
VA833	Klebsiella pneumoniae OmpK37	General Bacterial Porin with reduced permeability to beta-lactams	CARD	3.1.4	3004122	rgi	5.2.0	94.27	VA833_chromosome_3077			3084379	3085533					+		102.67						monobactam; carbapenem; cephalosporin; cephamycin; penam; penem		reduced permeability to antibiotic
VA833	OmpA	General Bacterial Porin with reduced permeability to beta-lactams	CARD	3.1.4	3005044	rgi	5.2.0	99.72	VA833_chromosome_3481			3512933	3514003					+		95.19						monobactam; carbapenem; cephalosporin; cephamycin; penam; penem		reduced permeability to antibiotic
VA833	msbA	ATP-binding cassette (ABC) antibiotic efflux pump	CARD	3.1.4	3003950	rgi	5.2.0	92.78	VA833_chromosome_3524			3564152	3565900					-		100						nitroimidazole antibiotic		antibiotic efflux
VA833	Escherichia coli ampH beta-lactamase	ampC-type beta-lactamase	CARD	3.1.4	3004612	rgi	5.2.0	85.45	VA833_chromosome_4221			4283029	4284189					+		100.26						cephalosporin; penam		antibiotic inactivation
VA833	LptD	ATP-binding cassette (ABC) antibiotic efflux pump	CARD	3.1.4	3005059	rgi	5.2.0	100	VA833_chromosome_4492			4592022	4594370					+		100						carbapenem; peptide antibiotic; aminocoumarin antibiotic; rifamycin antibiotic		antibiotic efflux
VA833	FosA6	fosfomycin thiol transferase	CARD	3.1.4	3004111	rgi	5.2.0	97.84	VA833_chromosome_4630			4734276	4734695					-		100						fosfomycin		antibiotic inactivation
VA833	fosA	FosA5 family fosfomycin resistance glutathione transferase	NCBI Reference Gene Database	2021-09-30.1	WP_004146118.1	amrfinderplus	3.10.16	98.56	VA833_chromosome			4734279	4734695					-		100			139		139	FOSFOMYCIN	FOSFOMYCIN

## Sheet: Overview
Drug/Class	VA04 (ST25)	VA32 (ST11)	VA126 (ST25)	VA172 (ST25)	VA564 (ST25)	VA569 (ST11)	VA591 (ST45)	VA681 (ST11)	VA684 (ST505)	VA833 (ST25)
Aminoglycosides	aac(3)-IIa, aac(6')-Ib-cr, aadA (homolog), strA, strB	aac(6')-Ib-cr, aac(6')-Ib-cr, aadA16 (homolog), aadA2, aph3-Ia, strA, strB	aac(3)-IIa, aac(6')-Ib-cr, aadA (homolog), strA, strB	aac(6')-Ib-cr, aadA (homolog), aadA16 (homolog), strA, strB	aac(3)-IIa, aac(6')-Ib-cr, aadA (homolog), strA, strB	aac(3)-IId, aadA (homolog), aadA5	aac(3)-IIa, aac(6')-Ib-cr	aac(3)-IIa, aac(6')-Ib-cr, aac(6')-Ib-cr, aadA16 (homolog), aadA2, aph3-Ia	None found	aadA (homolog), aadA (homolog), aadA2, armA, strA, strB
Carbapenems	NDM-7, OmpK35-7%, OmpK36GD	KPC-2	NDM-7, OmpK35-7%, OmpK36GD	KPC-2, OmpK36GD	OmpK35-7%, OmpK36GD	OmpK35-88%, OmpK36-18%	NDM-7	KPC-2	KPC-2, NDM-7	KPC-2, NDM-1, OmpK35-7%, OmpK36GD
3rd gen Cephalosporins	CTX-M-15, CTX-M-2	CTX-M-15, SHV-31	CTX-M-15, CTX-M-2	CTX-M-2	CTX-M-15, CTX-M-2	CTX-M-2	CTX-M-15	CTX-M-15	None found	CTX-M-3
3rd gen Cephalosporins + β-lactamase inhibitors	None found	None found	None found	None found	None found	None found	None found	None found	None found	None found
Colistin	None found	None found	None found	None found	None found	None found	None found	None found	None found	None found
Fluoroquinolones	qnrB1, qnrB19, GyrA-83Y, GyrA-87G, ParC-80I	qnrB19, qnrB6, GyrA-83I, ParC-80I	qnrB1, qnrB19, qnrB19, GyrA-83Y, GyrA-87G, ParC-80I	qnrB19, GyrA-83Y, GyrA-87G, ParC-80I	qnrB19, GyrA-83Y, GyrA-87G, ParC-80I	GyrA-83I, GyrA-87N, ParC-80I	qnrB1	qnrB6, GyrA-83I, ParC-80I	None found	qnrB1, qnrB19, qnrB19, GyrA-83Y, GyrA-87G, ParC-80I
Fosfomycin	None found	None found	None found	None found	None found	None found	None found	None found	None found	None found
Penicillins	OXA-1, OXA-10, TEM-1D, SHV-11	OXA-1, TEM-1D, SHV-11	OXA-1, OXA-10, TEM-1D, SHV-11	TEM-1D, SHV-11	OXA-1, OXA-10, SHV-11	OXA-10 (homolog), TEM-1D, SHV-11	OXA-1, SHV-1, SHV-1	OXA-1, SHV-11	SHV-108	CMY-2, OXA-10, OXA-10, TEM-1D, SHV-11
Penicillins + β-lactamase inhibitors	None found	None found	None found	None found	None found	None found	None found	None found	None found	None found
Phenicols	CatB4, cmlA5	CatB4	CatB4, cmlA5	None found	CatB4, cmlA5	cmlA5	CatB4	CatB4	None found	cmlA5, cmlA5, floR (homolog)
Sulfonamides	sul1, sul2	sul1, sul1, sul1, sul2	sul1, sul2	sul1, sul1, sul2	sul1, sul2	sul1, sul1	None found	sul1, sul1	sul2	sul1, sul2
Tetracycline	None found	None found	tet(A)	None found	None found	None found	tet(D)	None found	tet(D)	tet(A)
Tigecycline	None found	None found	None found	None found	None found	None found	None found	None found	None found	None found
Trimethoprim	dfrA14 (homolog)	dfrA12, dfrA27	dfrA14 (homolog)	dfrA27	dfrA14 (homolog)	dfrA17	dfrA14 (homolog)	dfrA12, dfrA27	dfrA8	dfrA12, dfrA14 (homolog)
