# Supplementary material for: Antimicrobial resistance, pathogenic potential, and genomic features of carbapenem-resistant Klebsiella pneumoniae isolated in Chile: high-risk ST25 clones and novel mobile elements
Source: Microbiol Spectr. 2023 Sep 14;11(5):e00399-23. doi: 10.1128/spectrum.00399-23 (PMC10581085; doi:10.1128/spectrum.00399-23)
Supplement: Table S6 — Supplementary Table 6. Main features of the plasmids identified in the K. pneumoniae isolates described in this study. [file spectrum.00399-23-s0005.xlsx]

## Sheet: sheet1
Supplementary Table 6. Main features of the plasmids identified in the K. pneumoniae isolates described in this study
Strain	Plasmid name	Size (pb)	GC content	MOBsuite primary cluster	MOBsuite secondary cluster	Rep type	Relaxase type	MPF type	oriT type	Predicted mobility	Predicted host range	Plasmid log-likelihood ratio	Antibiotic resistance factors	Metal/biocide resistance factors	Putative virulence related genes	Other relevant features	Associated mobile elements
VA04	pVA04-6 (incomplete)	6265	0.456504	AD549	AN142	rep_cluster_1155	MOBQ	-	-	mobilizable	Enterobacterales	11.8	QnrB10*	-	-	-	-
VA04	pVA04-46	46161	0.466519	AA038	AH615	IncX3	MOBP	MPF_T	-	conjugative	Enterobacterales	68.62	NDM-7, Ble	-	-	-	Insertion sequences
VA04	pVA04-58	57589	0.525361	AB192	AJ849	IncR	-	-	MOBF	mobilizable	Enterobacterales	80.2	arr-2, cmlA5, ANT(3'')-IIa, sul1, CTX-M-2	qacEdelta1	-	-	Insertion sequences, two integrons
VA04	pVA04-196	195694	0.515396	AA276	AI083	IncFIB;IncFII	MOBF;MOBF	MPF_F	-	conjugative	Enterobacterales	347.52	sul2, APH(3'')-Ib, APH(6)-Id, TEM-1, AAC(3)-IIe, OXA-1, AAC(6')-Ib-cr, tet(D), QnrB1, CTX-M-15, QnrB19, dfrA14	sil, pco, ars	-	-	Insertion sequences, two integrons
VA32	pVA32-7	6871	0.5318	AA521	AI696	rep_cluster_2350	MOBP	-	MOBP	mobilizable	Actinomycetota;Bacillota;Bacteroidota;Pseudomonadota	25.01	-	-	Colicin E3	-	-
VA32	pVA32-58	58118	0.520149	AA552	AI756	IncN	MOBF	MPF_T	MOBF	conjugative	Gammaproteobacteria	102.17	AAC(6')-Ib-cr6, arr-3, dfrA27, aadA16, sul1, QnrB6, sul1, KPC-2	qacEdelta1	-	-	-
VA32	pVA32-74	73875	0.537895	AA966	AJ461	IncFII	MOBP	MPF_I	-	conjugative	Enterobacterales	92.66	QnrB10, sul2, APH(6)-Id, TEM-1, SHV-31	-	-	-	Insertion sequences
VA32	pVA32-105	104727	0.530083	AE109	AN830	IncFII	MOBF;MOBP	MPF_F	-	conjugative	Enterobacterales	209.59	-	-	-	Glycerol and 1,2-propanediol degradation; glycogen synthesis	Insertion sequences
VA32	pVA32-200	200019	0.52538	AA274	AI067	IncFIB;IncFII;rep_cluster_2183;rep_cluster_2358	MOBF;MOBF	MPF_F	-	conjugative	Pseudomonadota	293.1	APH(3')-Ia, mphA, CTX-M-15, AAC(6')-Ib-cr6, OXA-1, AAC(3)-IIc, dfrA12, aadA2, sul1, mphA	sil, pco, ars, terB, qacEdelta1	Klebicin B	Glycine/betaine transport, proteases, chaperones, heat shock proteins; phosphonate metabolism	Insertion sequences, 1 integron, 1 CALIN
VA126	pVA126-12	11818	0.465053	AB042	AJ582	rep_cluster_1155	MOBQ	-	-	mobilizable	Enterobacterales	15.45	QnrB19	-	-	-	-
VA126	pVA126-42	41608	0.525572	AB192	AJ849	IncR	-	-	MOBF	mobilizable	Enterobacterales	63.77	CTX-M-2, sul1, ANT(3'')-IIa, OXA-10, cmlA5, arr-2	qacEdelta1, ORF3-qacEdelta1	-	-	Insertion sequences
VA126	pVA126-68	68131	0.494591	AA038	AH615	IncX3	MOBP	MPF_T	-	conjugative	Enterobacterales	121.02	NDM-7, ble, OXA-1, BRP(MBL), AAC(6')-Ib-cr, AAC(3)-IIe, QnrB1, tet(A)	-	-	-	Insertion sequences
VA126	pVA126-175	175202	0.511016	AA276	AI083	IncFIB;IncFII	MOBF;MOBF	MPF_F	-	conjugative	Enterobacterales	306.57	sul2, APH(3'')-Ib, APH(6)-Id, TEM-1, CTX-M-15, QnrB19, dfrA14	sil, pco, ars	-	Glycine/betaine transport	Insertion sequences, 1 integron
VA172	pVA172-67	67142	0.535403	AA966	AJ461	IncFII	MOBP	MPF_I	-	conjugative	Enterobacterales	82.71	QnrB10, TEM-1, APH(6)-Id, sul2	-	-	-	Insertion sequences
VA172	pVA172-90	90276	0.517391	AA552	AI756	IncN;IncR	MOBF	MPF_T	MOBF	conjugative	Gammaproteobacteria	145.61	AAC(6')-Ib-cr6, arr-3, dfrA27, aadA16, sul1, CTX-M-2, KPC-2, sul1, ANT(3'')-IIa	qacEdelta1	cvaAB colicin exporter	-	Insertion sequences, 1 integron
VA564	pVA564-33	33224	0.413496	AA619	AI861	IncX4	MOBP	MPF_T	-	conjugative	Enterobacteriaceae	59.76	-	-	-	-	Insertion sequences
VA564	pVA564-37	37145	0.521551	AB193	AJ857	IncR	-	-	-	non-mobilizable	Enterobacterales	56.69	CTX-M-2, sul1, arr-2	qacEdelta1	-	-	Insertion sequences, 1 integron
VA564	pVA564-63	62617	0.53947	AA966	AJ461	IncFII	MOBP	MPF_I	-	conjugative	Enterobacterales	80.5	QnrB19	-	-	-	Insertion sequences
VA564	pVA564-179	178685	0.512584	AA276	AI083	IncFIB;IncFII	MOBF;MOBF	MPF_F	-	conjugative	Enterobacterales	290.67	Sul2, APH(3'')-Ib, APH(6)-Id, CTX-M-15, AAC(3)-IIe, OXA-1, AAC(6')-Ib-cr, DfrA14	sil, pco, ars	-	Glycine/betaine transport	Insertion sequences, 1 integron
VA569	pVA569-6	5584	0.511461	AE581	AO395	-	-	-	-	non-mobilizable	Gammaproteobacteria	6.35	sul1, CTX-M-2	ORF3-qacEdelta1		-	Insertion sequences
VA569	pVA569-7	6871	0.5318	AA521	AI696	rep_cluster_2350	MOBP	-	MOBP	mobilizable	Actinomycetota;Bacillota;Bacteroidota;Pseudomonadota	25.01	-	-	Colicin E3	-	-
VA569	pVA569-35 (incomplete)	35376	0.528861	AB193	AJ857	IncR	-	-	MOBF	mobilizable	Enterobacterales	53.22	arr-2, cmlA5, OXA-10, ANT(3'')-IIa	qacEdelta1	-	-	Insertion sequences, 1 integron
VA569	pVA569-78	77813	0.518178	AA173	AH835	IncFIA;IncFIA;IncFIB;IncFIC	-	-	-	non-mobilizable	Enterobacterales	123.97	mphA, sul1, aadA5, AAC(3)-IId, TEM-1	SrpC	heme uptake system	Arginine metabolism	Insertion sequences, 1 integron
VA591	pVA591-9	9391	0.516878	AC431	AL616	rep_cluster_2401	-	-	MOB_unknown	mobilizable	Enterobacterales	35.19	-	-	Colicin E3	-	Insertion sequences
VA591	pVA591-46	46161	0.466519	AA038	AH615	IncX3	MOBP	MPF_T	-	conjugative	Enterobacterales	68.62	NDM-7, ble		-	-	Insertion sequences
VA591	pVA591-160	160137	0.532013	AA275	AI074	IncFIB	-	-	-	non-mobilizable	Enterobacterales	72.93	SHV-1, tet(D)	ars, pco, sil	Fe(3+) dicitrate iron uptake system	Glycine/betaine transport, lacZYA, gluthatione import, peptide modification, 4-carbon sugar metabolism, phosphonate metabolism	Insertion sequences
VA681	pVA681-5	4546	0.549494	AB045	AJ587	ColRNAI_rep_cluster_1987	MOBP	-	MOB_unknown	mobilizable	Actinomycetota;Pseudomonadota	10.37	-	-	-	-	Insertion sequence
VA681	pVA681-14	14283	0.574319	AB193	AJ855	-	-	-	-	non-mobilizable	-	"-8.91" (chromosome)	emrAB	-	-	2-isopropylmalate synthase, S-ribosylhomocysteinase, Glutamate cysteine ligase, Fructose-1-phosphate phosphatase YqaB, several tDNAs	Insertion sequences
VA681	pVA681-36	36230	0.443527	AA036	AH608	-	MOBP	MPF_T	-	conjugative	Enterobacterales	56.59	-	-	-	-	Insertion sequences
VA681	pVA681-58	58125	0.520224	AA552	AI756	IncN	MOBF	MPF_T	MOBF	conjugative	Gammaproteobacteria	102.17	AAC(6')-Ib-cr6, arr-3, dfrA27, aadA16, QnrB6, sul1, KPC-2	-	-	-	Insertion sequences, 1 integron
VA681	pVA681-191	190540	0.524934	AA274	AI067	IncFIB;IncFII;rep_cluster_2183	MOBF;MOBF	MPF_F	-	conjugative	Enterobacterales	272.13	APH(3')-Ia, AAC(6')-Ib-cr6, OXA-1, AAC(3)-IIe, CTX-M-15, sul1, aadA2, dfrA12, mphA	sil, pco, ars, sprC, terB, qacEdelta1	Klebicin B	Glycine/betaine transport, phosphonate metabolism, proteases	Insertion sequences, 1 integron, 1 CALIN
VA684	pVA684-2	2045	0.452812	AE479	AO270	-	-	-	-	non-mobilizable	Klebsiella	undetermined	-	-	-	Only two hypothetical proteins and the oriT	-
VA684	pVA684-6	5988	0.48831	AA103	AH721	ColRNAI_rep_cluster_1987	-	-	-	non-mobilizable	Actinomycetota;Pseudomonadota	13.22	-	-	-	Mostly small hypothetical proteins and two oriT	Insertion sequences
VA684	pVA684-8	8444	0.454761	AB058	AJ617	ColRNAI_rep_cluster_1987	-	-	MOB_unknown	mobilizable	Actinomycetota;Pseudomonadota	7.37	-	-	-	Type II toxin-antitoxin system RnlA family toxin, mostly small hypothetical proteins and two oriT, one toxin	Insertion sequences
VA684	pVA684-37 (incomplete)	37203	0.508749	AA552	AI756	IncN	MOBF	MPF_T	MOBF	conjugative	Gammaproteobacteria	70.1	KPC-2	-	-	-	Insertion sequences
VA684	pVA684-49	48523	0.465532	AA038	AH615	IncX3	MOBP	MPF_T	-	conjugative	Enterobacterales	68.62	NDM-7, ble	-	-	-	Insertion sequences
VA684	pVA684-146	145622	0.517745	AA819	AJ193	IncFIB;IncFII;rep_cluster_2183	MOBF;MOBF	MPF_F	-	conjugative	Enterobacterales	204.83	-	sil, pco	Fe(3+) dicitrate iron uptake system, Klebicin B, hlyD-sunT bacteriocin exporter	lacZYA, gluthatione import	Insertion sequences
VA684	pVA684-388	388130	0.501677	AA405	AI439	IncR;rep_cluster_2358	MOBH;MOBP	MPF_F	MOBF	conjugative	Pseudomonadota	256.73	tet(D), sul2, dfrA8	ter	-	Potassium uptake, Putrescine utilization, trehalose synthesis, chaperones, heat shock proteins, acid resistance, histidine metabolism, glycerol and mandelate utilization, glycine and betaine transport	Insertion sequences
VA833	pVA833-7	6673	0.457366	AB042	AJ582	rep_cluster_1155	MOBQ	-	-	mobilizable	Enterobacterales	11.8	QnrB10	-	-	-	-
VA833	pVA833-45 (incomplete)	44806	0.519127	AB193	AJ857	IncR	-	-	MOBF	mobilizable	Enterobacterales	74.33	aadA, cmlA5, arr-2	qacEdelta1	-	-	Insertion sequences, 1 integron
VA833	pVA833-56 (incomplete)	55584	0.505073	AA400	AI423	-	-	-	-	non-mobilizable	Klebsiella	7.68	-	-	-	Potassium uptake	Insertion sequences
VA833	pVA833-92	91772	0.510733	AA002	AH532	IncL/M;rep_cluster_1254	MOBP	MPF_I	-	conjugative	Pseudomonadota	94.73	TEM-1, dfrA12, aadA2, qacEdelta1, sul1, armA, msrE, mphE, KPC-2, CTX-M-3	qacEdelta1	-	-	Insertion sequences, 1 integron
VA833	pVA833-165	164595	0.52741	AA860	AJ275	IncC	MOBH;MOBH	MPF_F	MOBH	conjugative	Pseudomonadota	190.4	floR, tet(A), APH(6)-Id, sul2, CMY-2, NDM-1	sugE, mer	-	-	Insertion sequences
VA833	pVA833-176	176026	0.514327	AA276	AI083	IncFIB;IncFII	MOBF;MOBF	MPF_F	-	conjugative	Enterobacterales	293.91	QnrB19, arr-2, cmlA5, OXA-10, ANT(3'')-IIa, qacEdelta1, QnrB1, dfrA14	sil, pco, ars	-	Glicine/betaine transport	Insertion sequences, 1 integron
